# Supplementary material for: Active poly‐GA vaccination prevents microglia activation and motor deficits in a C9orf72 mouse model
Source: EMBO Mol Med. 2019 Dec 20;12(2):e10919. doi: 10.15252/emmm.201910919 (PMC7005532; doi:10.15252/emmm.201910919)
Supplement: Supplementary file 3 — Dataset EV1 [file EMMM-12-e10919-s003.xlsx]

## Sheet: EV1 GO analysis
Dataset EV1: Geno Ontology (GO) terms enriched in TG-PBS mice for genes that are significantly rescued by Ova-(GA)10 immunization
	Cluster	ID	Description	GeneRatio	BgRatio	pvalue	p.adjust	qvalue	geneID	Count
1	TG no rescue	GO:0001819	positive regulation of cytokine production	44/315	445/23174	4.38106e-25	1.65297e-21	9.99342e-22	Adam8/Bcl3/C3/C3ar1/Ccl2/Ccl3/Ccl5/Cd14/Cd84/Clec5a/Crlf2/Cyba/Cybb/Dhx58/Fcgr3/Fgr/Havcr2/Hpse/Il1rn/Il4ra/Irf8/Lpl/Ly9/Mmp12/Naip5/Nfam1/Pf4/Plcg2/Postn/Ptafr/Ptprc/Pycard/Runx1/Sash3/Serpine1/Slc11a1/Sulf1/Tlr1/Tlr2/Tlr7/Tlr9/Tmem173/Trem2/Unc93b1	44
2	TG no rescue	GO:0002274	myeloid leukocyte activation	32/315	211/23174	3.29961e-24	6.22472e-21	3.7633e-21	C1qa/Ccl5/Cd48/Cd84/Cebpa/Crlf2/Ctsc/Cx3cr1/Dock2/Fcgr3/Fes/Fgr/Havcr2/Il4ra/Itgam/Itgb2/Lat2/Ldlr/Lyn/Myo1f/Pirb/Prkcd/Ptafr/Pycard/Rac2/Slc11a1/Tlr1/Tlr2/Tlr7/Tlr9/Tmem106a/Trem2	32
3	TG no rescue	GO:0071706	tumor necrosis factor superfamily cytokine production	29/315	166/23174	7.71945e-24	9.70849e-21	5.86949e-21	Adam8/Axl/Bcl3/Ccl2/Ccl3/Cd14/Cd84/Cx3cr1/Cyba/Cybb/Fcgr3/Gpnmb/Havcr2/Igf1/Lpl/Pf4/Ptafr/Ptpn6/Ptprc/Pycard/Sash3/Tlr1/Tlr2/Tlr9/Tmem106a/Tnfaip3/Trem2/Tspo/Zc3h12a	29
4	TG no rescue	GO:1903555	regulation of tumor necrosis factor superfamily cytokine production	28/315	162/23174	6.40798e-23	5.76823e-20	3.48731e-20	Adam8/Axl/Bcl3/Ccl2/Ccl3/Cd14/Cd84/Cx3cr1/Cyba/Cybb/Fcgr3/Gpnmb/Havcr2/Igf1/Lpl/Pf4/Ptafr/Ptpn6/Ptprc/Pycard/Sash3/Tlr1/Tlr2/Tlr9/Tnfaip3/Trem2/Tspo/Zc3h12a	28
5	TG no rescue	GO:0032640	tumor necrosis factor production	28/315	163/23174	7.64409e-23	5.76823e-20	3.48731e-20	Axl/Bcl3/Ccl2/Ccl3/Cd14/Cd84/Cx3cr1/Cyba/Cybb/Fcgr3/Gpnmb/Havcr2/Igf1/Lpl/Pf4/Ptafr/Ptpn6/Ptprc/Pycard/Sash3/Tlr1/Tlr2/Tlr9/Tmem106a/Tnfaip3/Trem2/Tspo/Zc3h12a	28
6	TG no rescue	GO:0032680	regulation of tumor necrosis factor production	27/315	160/23174	7.47369e-22	4.69971e-19	2.84131e-19	Axl/Bcl3/Ccl2/Ccl3/Cd14/Cd84/Cx3cr1/Cyba/Cybb/Fcgr3/Gpnmb/Havcr2/Igf1/Lpl/Pf4/Ptafr/Ptpn6/Ptprc/Pycard/Sash3/Tlr1/Tlr2/Tlr9/Tnfaip3/Trem2/Tspo/Zc3h12a	27
7	TG no rescue	GO:0002237	response to molecule of bacterial origin	36/315	376/23174	3.46638e-20	1.86838e-17	1.12957e-17	Abca1/Axl/Ccl2/Ccl5/Cd14/Cd180/Cd68/Cd84/Cd86/Cx3cr1/Cxcl16/Fcgr2b/Havcr2/Il1rn/Irf5/Irf8/Junb/Lyn/Mapkapk3/Ncf2/Pf4/Plcg2/Plscr2/Ptafr/Pycard/Serpine1/Slc11a1/Ssc5d/Tlr1/Tlr2/Tlr9/Tnfaip3/Tnfrsf1b/Trem2/Vim/Zc3h12a	36
8	TG no rescue	GO:0050727	regulation of inflammatory response	35/315	356/23174	5.04151e-20	2.3777e-17	1.43749e-17	A2m/Adam8/Akna/Apoe/C1qa/C3/Ccl3/Ccl5/Cd200r4/Cd44/Cebpa/Ctsc/Ctss/Cx3cr1/Fcgr1/Fcgr2b/Fcgr3/Igf1/Ldlr/Lpl/Lyn/Pik3ap1/Pik3cg/Pycard/Serpine1/Slamf8/Tlr2/Tlr9/Tmem173/Tnfaip3/Tnfaip8l2/Tnfrsf1b/Trem2/Usp18/Zc3h12a	35
9	TG no rescue	GO:0042110	T cell activation	40/315	491/23174	8.77418e-20	3.67833e-17	2.22382e-17	Adam8/Apbb1ip/Bcl3/Ccl2/Ccl5/Cd44/Cd48/Cd86/Cxcr4/Dock2/Dock8/Gpnmb/Gpr183/Havcr2/Icam1/Igf1/Ikzf1/Il4ra/Itgal/Itgam/Itgb2/Lgals3/Ly9/Mafb/Nckap1l/Nfkbid/Ptpn6/Ptprc/Pycard/Rac2/Rasal3/Runx1/Sash3/Slc11a1/Tcirg1/Tnfaip8l2/Tnfrsf1b/Vav1/Was/Zc3h12a	40
10	TG no rescue	GO:0002366	leukocyte activation involved in immune response	30/315	268/23174	6.80375e-19	2.56706e-16	1.55197e-16	Apbb1ip/Bcl3/Cd180/Cd84/Cx3cr1/Dock2/Fes/Fgr/Gpr183/Havcr2/Icam1/Il4ra/Itgal/Itgam/Itgb2/Lat2/Lgals3/Ly9/Lyn/Myo1f/Nfkbid/Plcg2/Ptafr/Ptk2b/Ptprc/Pycard/Rac2/Slc11a1/Tnfaip3/Zc3h12a	30
11	TG no rescue	GO:0002263	cell activation involved in immune response	30/315	272/23174	1.03751e-18	3.55867e-16	2.15148e-16	Apbb1ip/Bcl3/Cd180/Cd84/Cx3cr1/Dock2/Fes/Fgr/Gpr183/Havcr2/Icam1/Il4ra/Itgal/Itgam/Itgb2/Lat2/Lgals3/Ly9/Lyn/Myo1f/Nfkbid/Plcg2/Ptafr/Ptk2b/Ptprc/Pycard/Rac2/Slc11a1/Tnfaip3/Zc3h12a	30
12	TG no rescue	GO:0007159	leukocyte cell-cell adhesion	32/315	319/23174	1.19258e-18	3.74967e-16	2.26695e-16	Adam8/Ccl2/Ccl5/Cd44/Cd86/Cx3cr1/Dock8/Fermt3/Gpnmb/Havcr2/Icam1/Igf1/Ikzf1/Il4ra/Itga5/Itgal/Itgam/Itgb2/Lgals3/Nckap1l/Nfkbid/Olr1/Ptafr/Ptpn6/Ptprc/Pycard/Rac2/Rasal3/Runx1/Sash3/Tnfaip8l2/Zc3h12a	32
13	TG no rescue	GO:0002697	regulation of immune effector process	36/315	420/23174	1.32743e-18	3.85261e-16	2.32919e-16	A2m/C3/Ccl2/Ccl5/Cd22/Cd84/Dhx58/Fcgr1/Fcgr2b/Fcgr3/Fes/Fgr/H2-D1/Havcr2/Il4ra/Itgam/Itgb2/Lgals3/Lyn/Mmp12/Nfkbid/Ptafr/Ptpn6/Ptprc/Pycard/Rac2/Sash3/Slamf8/Tlr2/Tlr9/Tmem173/Tnfaip3/Tnfrsf1b/Vav1/Was/Zc3h12a	36
14	TG no rescue	GO:0031349	positive regulation of defense response	34/315	371/23174	1.6058e-18	4.32762e-16	2.61636e-16	Adam8/C1qa/C3/Ccl3/Ccl5/Cd14/Cd86/Cebpa/Ctsc/Ctss/Cyba/Dhx58/Fcgr1/Fcgr3/Havcr2/Ldlr/Lpl/Lyn/Mapkapk3/Mmp12/Pik3ap1/Pik3cg/Pycard/Serpine1/Tlr1/Tlr13/Tlr2/Tlr7/Tlr9/Tmem173/Tnfaip3/Trem2/Unc93b1/Vav1	34
15	TG no rescue	GO:0070661	leukocyte proliferation	32/315	329/23174	2.98645e-18	7.51192e-16	4.5415e-16	Ccl5/Cd180/Cd22/Cd44/Cd86/Cxcr4/Dock2/Dock8/Fcgr2b/Gpnmb/Gpr183/Havcr2/Hhex/Igf1/Inpp5d/Itgal/Itgam/Itgb2/Lgals3/Lyn/Nckap1l/Prkcd/Ptpn6/Ptprc/Pycard/Rac2/Rasal3/Sash3/Slc11a1/Tcirg1/Tlr9/Tnfrsf1b	32
16	TG no rescue	GO:0046651	lymphocyte proliferation	30/315	307/23174	3.12285e-17	7.36408e-15	4.45212e-15	Ccl5/Cd180/Cd22/Cd44/Cd86/Cxcr4/Dock2/Dock8/Fcgr2b/Gpnmb/Gpr183/Havcr2/Igf1/Inpp5d/Itgal/Itgam/Itgb2/Lgals3/Lyn/Nckap1l/Prkcd/Ptpn6/Ptprc/Pycard/Rac2/Rasal3/Sash3/Slc11a1/Tlr9/Tnfrsf1b	30
17	TG no rescue	GO:0032943	mononuclear cell proliferation	30/315	309/23174	3.7404e-17	8.30148e-15	5.01885e-15	Ccl5/Cd180/Cd22/Cd44/Cd86/Cxcr4/Dock2/Dock8/Fcgr2b/Gpnmb/Gpr183/Havcr2/Igf1/Inpp5d/Itgal/Itgam/Itgb2/Lgals3/Lyn/Nckap1l/Prkcd/Ptpn6/Ptprc/Pycard/Rac2/Rasal3/Sash3/Slc11a1/Tlr9/Tnfrsf1b	30
18	TG no rescue	GO:0022407	regulation of cell-cell adhesion	33/315	394/23174	7.81481e-17	1.63807e-14	9.90333e-15	Adam8/Akna/Ccl2/Ccl5/Cd44/Cd86/Dock8/Fermt3/Gpnmb/Havcr2/Icam1/Igf1/Ikzf1/Il1rn/Il4ra/Itgal/Itgb2/Lgals3/Lyn/Nckap1l/Nfkbid/Pdpn/Prkcd/Ptafr/Ptpn6/Ptprc/Pycard/Rasal3/Runx1/Sash3/Tnfaip3/Tnfaip8l2/Zc3h12a	33
19	TG no rescue	GO:0002683	negative regulation of immune system process	35/315	470/23174	3.30358e-16	6.56022e-14	3.96613e-14	A2m/Axl/Cd22/Cd44/Cd68/Cd84/Cd86/Dhx58/Fcgr2b/Gpnmb/Havcr2/Igf1/Il4ra/Inpp5d/Ldlr/Lgals3/Lpxn/Lyn/Mafb/Mertk/Mmp12/Myc/Nfkbid/Pf4/Pik3ap1/Ptk2b/Ptpn6/Ptprc/Runx1/Samsn1/Slamf8/Tlr9/Tnfaip3/Tnfaip8l2/Zc3h12a	35
20	TG no rescue	GO:0050900	leukocyte migration	30/315	340/23174	5.19014e-16	9.79119e-14	5.91949e-14	Adam8/B4galt1/C3ar1/Ccl2/Ccl3/Ccl5/Ccl6/Cx3cr1/Cxcl16/Dock8/Fcgr3/Gpr183/Icam1/Il1rn/Itgam/Itgb2/Lgals3/Lyn/Nckap1l/Pf4/Ptafr/Ptk2b/Pycard/Rac2/Serpine1/Slamf8/Spp1/Tlr2/Trem2/Vav1	30
21	TG no rescue	GO:1903557	positive regulation of tumor necrosis factor superfamily cytokine production	18/315	96/23174	8.11465e-16	1.45793e-13	8.81426e-14	Adam8/Ccl2/Ccl3/Cd14/Cd84/Cyba/Cybb/Fcgr3/Havcr2/Lpl/Pf4/Ptafr/Ptprc/Pycard/Sash3/Tlr1/Tlr2/Tlr9	18
22	TG no rescue	GO:0032496	response to lipopolysaccharide	30/315	358/23174	2.10074e-15	3.60277e-13	2.17814e-13	Abca1/Axl/Ccl2/Ccl5/Cd14/Cd180/Cd68/Cd84/Cd86/Cx3cr1/Cxcl16/Havcr2/Il1rn/Irf8/Junb/Lyn/Mapkapk3/Ncf2/Pf4/Plcg2/Plscr2/Ptafr/Pycard/Serpine1/Slc11a1/Tnfaip3/Tnfrsf1b/Trem2/Vim/Zc3h12a	30
23	TG no rescue	GO:0071219	cellular response to molecule of bacterial origin	27/315	289/23174	3.91551e-15	6.42313e-13	3.88325e-13	Abca1/Axl/Ccl2/Ccl5/Cd14/Cd180/Cd68/Cd84/Cd86/Cx3cr1/Cxcl16/Fcgr2b/Havcr2/Il1rn/Irf8/Lyn/Pf4/Plscr2/Pycard/Serpine1/Tlr1/Tlr2/Tnfaip3/Tnfrsf1b/Trem2/Vim/Zc3h12a	27
24	TG no rescue	GO:0050663	cytokine secretion	25/315	243/23174	4.54771e-15	7.14938e-13	4.32232e-13	Abca1/Ccl3/Cd14/Cd84/Clec5a/Crlf2/Fgr/Havcr2/Il4ra/Lpl/Lyn/Mmp12/Postn/Pycard/Serpinb1a/Ssc5d/Tcirg1/Tlr1/Tlr2/Tlr9/Tmem106a/Tnfaip3/Tnfrsf1b/Unc93b1/Zc3h12a	25
25	TG no rescue	GO:0050867	positive regulation of cell activation	33/315	463/23174	8.63594e-15	1.30334e-12	7.87961e-13	Adam8/Axl/C1qa/Capn3/Ccl2/Ccl5/Cd86/Cebpa/Crlf2/Ctsc/Dock8/Fgr/Gpr183/Havcr2/Igf1/Ikzf1/Il4ra/Inpp5d/Itgal/Itgam/Itgb2/Nckap1l/Nfkbid/Pdpn/Plek/Ptafr/Ptprc/Pycard/Rasal3/Runx1/Sash3/Tlr9/Trem2	33
26	TG no rescue	GO:0032760	positive regulation of tumor necrosis factor production	17/315	95/23174	1.18225e-14	1.71563e-12	1.03722e-12	Ccl2/Ccl3/Cd14/Cd84/Cyba/Cybb/Fcgr3/Havcr2/Lpl/Pf4/Ptafr/Ptprc/Pycard/Sash3/Tlr1/Tlr2/Tlr9	17
27	TG no rescue	GO:0030595	leukocyte chemotaxis	23/315	211/23174	1.67674e-14	2.34309e-12	1.41657e-12	Adam8/C3ar1/Ccl2/Ccl3/Ccl5/Ccl6/Cx3cr1/Cxcl16/Fcgr3/Gpr183/Il1rn/Itgam/Itgb2/Lgals3/Lyn/Nckap1l/Pf4/Ptk2b/Rac2/Serpine1/Slamf8/Spp1/Vav1	23
28	TG no rescue	GO:0045088	regulation of innate immune response	26/315	285/23174	2.27201e-14	3.06153e-12	1.85092e-12	A2m/Adam8/Apoe/Cd14/Cd86/Cyba/Dhx58/Fgr/Havcr2/Lyn/Mapkapk3/Mmp12/Myo1f/Pik3ap1/Pycard/Serpinb1a/Slamf8/Tlr1/Tlr13/Tlr2/Tlr7/Tlr9/Tmem173/Tnfaip3/Unc93b1/Vav1	26
29	TG no rescue	GO:0071216	cellular response to biotic stimulus	27/315	311/23174	2.38042e-14	3.09701e-12	1.87237e-12	Abca1/Axl/Ccl2/Ccl5/Cd14/Cd180/Cd68/Cd84/Cd86/Cx3cr1/Cxcl16/Fcgr2b/Havcr2/Il1rn/Irf8/Lyn/Pf4/Plscr2/Pycard/Serpine1/Tlr1/Tlr2/Tnfaip3/Tnfrsf1b/Trem2/Vim/Zc3h12a	27
30	TG no rescue	GO:1903037	regulation of leukocyte cell-cell adhesion	26/315	287/23174	2.6821e-14	3.28412e-12	1.98549e-12	Adam8/Ccl2/Ccl5/Cd44/Cd86/Dock8/Gpnmb/Havcr2/Icam1/Igf1/Ikzf1/Il4ra/Itgal/Itgb2/Lgals3/Nckap1l/Nfkbid/Ptafr/Ptpn6/Ptprc/Pycard/Rasal3/Runx1/Sash3/Tnfaip8l2/Zc3h12a	26
31	TG no rescue	GO:0032103	positive regulation of response to external stimulus	27/315	313/23174	2.78346e-14	3.28412e-12	1.98549e-12	Adam8/C1qa/C3/C3ar1/Ccl2/Ccl3/Ccl5/Cd180/Cebpa/Ctsc/Ctss/Cxcr4/Cyba/Dhx58/Fcgr1/Fcgr3/Havcr2/Ldlr/Lpl/Nckap1l/Pik3cg/Ptk2b/Rac2/Serpine1/Tlr2/Tlr9/Trem2	27
32	TG no rescue	GO:0002573	myeloid leukocyte differentiation	23/315	216/23174	2.78537e-14	3.28412e-12	1.98549e-12	Adam8/Ccl3/Ccl5/Cd109/Cebpa/Fes/Gpr183/Hcls1/Hhex/Ikzf1/Il3ra/Inpp5d/Itgam/Junb/Lyn/Mafb/Myc/Pf4/Pirb/Runx1/Tcirg1/Tlr2/Trem2	23
33	TG no rescue	GO:0002764	immune response-regulating signaling pathway	32/315	463/23174	5.27607e-14	6.03231e-12	3.64697e-12	C3ar1/Cd14/Cd22/Cd86/Ctsh/Cyba/Dhx58/Fcgr2b/Fyb/Havcr2/Lat2/Lgals3/Lpxn/Lyn/Mapkapk3/Nckap1l/Nfam1/Nfkbid/Pik3ap1/Plcg2/Ptpn6/Ptprc/Themis2/Tlr1/Tlr13/Tlr2/Tlr7/Tlr9/Tmem173/Tnfaip3/Unc93b1/Zc3h12a	32
34	TG no rescue	GO:0060326	cell chemotaxis	26/315	299/23174	7.0557e-14	7.69979e-12	4.65508e-12	Adam8/Bin2/C3ar1/Ccl2/Ccl3/Ccl5/Ccl6/Cx3cr1/Cxcl16/Cxcr4/Fcgr3/Gpr183/Il1rn/Itgam/Itgb2/Lgals3/Lyn/Nckap1l/Pf4/Prkcd/Ptk2b/Rac2/Serpine1/Slamf8/Spp1/Vav1	26
35	TG no rescue	GO:0050866	negative regulation of cell activation	22/315	203/23174	7.14266e-14	7.69979e-12	4.65508e-12	Apoe/Axl/Cd44/Cd84/Cd86/Fcgr2b/Gpnmb/Havcr2/Il4ra/Inpp5d/Ldlr/Lgals3/Lyn/Mertk/Nfkbid/Prkcd/Ptpn6/Runx1/Samsn1/Tnfaip3/Tnfaip8l2/Zc3h12a	22
36	TG no rescue	GO:0042098	T cell proliferation	22/315	205/23174	8.75211e-14	9.17269e-12	5.54556e-12	Ccl5/Cd44/Cd86/Cxcr4/Dock2/Dock8/Gpnmb/Havcr2/Igf1/Itgal/Itgam/Itgb2/Lgals3/Nckap1l/Ptpn6/Ptprc/Pycard/Rac2/Rasal3/Sash3/Slc11a1/Tnfrsf1b	22
37	TG no rescue	GO:0097529	myeloid leukocyte migration	22/315	207/23174	1.06992e-13	1.09103e-11	6.59606e-12	Adam8/C3ar1/Ccl2/Ccl3/Ccl5/Ccl6/Cx3cr1/Fcgr3/Il1rn/Itgam/Itgb2/Lgals3/Lyn/Nckap1l/Pf4/Ptk2b/Rac2/Serpine1/Slamf8/Spp1/Trem2/Vav1	22
38	TG no rescue	GO:0042060	wound healing	28/315	360/23174	1.21024e-13	1.20164e-11	7.26478e-12	Apoe/Axl/B4galt1/C3/Capn3/Ccl2/Cd109/Cd44/Cxcr4/Entpd1/Fermt3/Hpse/Igf1/Igsf10/Lyn/Mertk/Mmp12/Mylk/Papss2/Pdpn/Pf4/Plau/Plek/Prkcd/Ptpn6/Serpine1/Slc11a1/Timp1	28
39	TG no rescue	GO:0002757	immune response-activating signal transduction	31/315	450/23174	1.45986e-13	1.41232e-11	8.53851e-12	C3ar1/Cd14/Cd22/Cd86/Cyba/Dhx58/Fcgr2b/Fyb/Havcr2/Lat2/Lgals3/Lpxn/Lyn/Mapkapk3/Nckap1l/Nfam1/Nfkbid/Pik3ap1/Plcg2/Ptpn6/Ptprc/Themis2/Tlr1/Tlr13/Tlr2/Tlr7/Tlr9/Tmem173/Tnfaip3/Unc93b1/Zc3h12a	31
40	TG no rescue	GO:0001818	negative regulation of cytokine production	24/315	258/23174	1.52855e-13	1.4418e-11	8.71674e-12	Axl/Bcl3/Cd84/Cx3cr1/Dhx58/Fcgr2b/Gpnmb/Havcr2/Igf1/Inpp5d/Mertk/Nckap1l/Ptpn6/Ptprc/Pycard/Serpinb1a/Slc11a1/Ssc5d/Tlr2/Tlr9/Tnfaip3/Trem2/Tspo/Zc3h12a	24
41	TG no rescue	GO:0050707	regulation of cytokine secretion	22/315	212/23174	1.75043e-13	1.61083e-11	9.73862e-12	Ccl3/Cd14/Cd84/Clec5a/Crlf2/Fgr/Havcr2/Il4ra/Lpl/Lyn/Mmp12/Postn/Pycard/Serpinb1a/Ssc5d/Tlr1/Tlr2/Tlr9/Tnfaip3/Tnfrsf1b/Unc93b1/Zc3h12a	22
42	TG no rescue	GO:0030098	lymphocyte differentiation	29/315	395/23174	1.87851e-13	1.68753e-11	1.02023e-11	Adam8/Axl/Bcl3/Cd44/Cmtm7/Dock2/Gpr183/Hhex/Ikzf1/Il4ra/Inpp5d/Ly9/Mafb/Mertk/Nckap1l/Nfam1/Nfkbid/Plcg2/Ptk2b/Ptpn6/Ptprc/Runx1/Sash3/Slamf8/Tcirg1/Tlr9/Tnfaip3/Vav1/Zc3h12a	29
43	TG no rescue	GO:0070663	regulation of leukocyte proliferation	23/315	238/23174	2.22581e-13	1.95302e-11	1.18074e-11	Ccl5/Cd22/Cd44/Cd86/Fcgr2b/Gpnmb/Gpr183/Havcr2/Hhex/Igf1/Inpp5d/Itgal/Lgals3/Lyn/Nckap1l/Ptpn6/Ptprc/Pycard/Rac2/Rasal3/Sash3/Tlr9/Tnfrsf1b	23
44	TG no rescue	GO:0030099	myeloid cell differentiation	29/315	401/23174	2.74842e-13	2.35677e-11	1.42484e-11	Adam8/Ccl3/Ccl5/Cd109/Cebpa/Clec5a/Dnase2a/Fes/Gpr183/Hcls1/Hhex/Ikzf1/Il3ra/Inpp5d/Irf8/Itgam/Junb/Lyn/Mafb/Myc/Nckap1l/Pf4/Pirb/Ptk2b/Ptpn6/Runx1/Tcirg1/Tlr2/Trem2	29
45	TG no rescue	GO:1902105	regulation of leukocyte differentiation	25/315	294/23174	3.59456e-13	3.01384e-11	1.82209e-11	Adam8/Axl/Ccl3/Ccl5/Cd44/Fes/Hcls1/Ikzf1/Il4ra/Inpp5d/Lyn/Mafb/Myc/Nckap1l/Nfam1/Nfkbid/Pf4/Ptpn6/Ptprc/Runx1/Sash3/Slamf8/Tlr9/Trem2/Zc3h12a	25
46	TG no rescue	GO:0002275	myeloid cell activation involved in immune response	15/315	84/23174	4.5616e-13	3.74151e-11	2.26201e-11	Cd84/Cx3cr1/Dock2/Fes/Fgr/Havcr2/Il4ra/Itgam/Itgb2/Lat2/Lyn/Myo1f/Ptafr/Pycard/Rac2	15
47	TG no rescue	GO:0002460	adaptive immune response based on somatic recombination of immune receptors built from immunoglobulin superfamily domains	30/315	440/23174	4.80539e-13	3.8576e-11	2.3322e-11	Bcl3/C1qa/C1qb/C3/C3ar1/C4b/Crlf2/Ctsc/Ctsh/Fcgr1/Fcgr2b/Fcgr3/H2-D1/Havcr2/Icam1/Il4ra/Inpp5d/Ly9/Nfkbid/Pirb/Prkcd/Ptpn6/Ptprc/Sash3/Slc11a1/Tcirg1/Tnfaip3/Tnfrsf1b/Was/Zc3h12a	30
48	TG no rescue	GO:1990266	neutrophil migration	17/315	119/23174	5.60336e-13	4.40447e-11	2.66282e-11	Adam8/C3ar1/Ccl2/Ccl3/Ccl5/Ccl6/Fcgr3/Il1rn/Itgam/Itgb2/Lgals3/Nckap1l/Pf4/Rac2/Slamf8/Spp1/Vav1	17
49	TG no rescue	GO:0050670	regulation of lymphocyte proliferation	22/315	225/23174	5.91671e-13	4.55587e-11	2.75435e-11	Ccl5/Cd22/Cd44/Cd86/Fcgr2b/Gpnmb/Gpr183/Havcr2/Igf1/Inpp5d/Itgal/Lgals3/Lyn/Nckap1l/Ptpn6/Ptprc/Pycard/Rac2/Rasal3/Sash3/Tlr9/Tnfrsf1b	22
50	TG no rescue	GO:0002703	regulation of leukocyte mediated immunity	23/315	250/23174	6.29274e-13	4.7485e-11	2.87081e-11	C3/Cd84/Fcgr1/Fcgr2b/Fcgr3/Fes/Fgr/H2-D1/Havcr2/Il4ra/Itgam/Itgb2/Lyn/Ptafr/Ptpn6/Ptprc/Rac2/Sash3/Tlr2/Tlr9/Tnfrsf1b/Vav1/Was	23
51	TG no rescue	GO:1903039	positive regulation of leukocyte cell-cell adhesion	21/315	203/23174	6.70084e-13	4.95731e-11	2.99705e-11	Adam8/Ccl2/Ccl5/Cd44/Cd86/Dock8/Havcr2/Icam1/Igf1/Ikzf1/Il4ra/Itgal/Itgb2/Nckap1l/Nfkbid/Ptafr/Ptprc/Pycard/Rasal3/Runx1/Sash3	21
52	TG no rescue	GO:0032944	regulation of mononuclear cell proliferation	22/315	227/23174	7.08302e-13	5.12101e-11	3.09602e-11	Ccl5/Cd22/Cd44/Cd86/Fcgr2b/Gpnmb/Gpr183/Havcr2/Igf1/Inpp5d/Itgal/Lgals3/Lyn/Nckap1l/Ptpn6/Ptprc/Pycard/Rac2/Rasal3/Sash3/Tlr9/Tnfrsf1b	22
53	TG no rescue	GO:0032635	interleukin-6 production	19/315	160/23174	7.19357e-13	5.12101e-11	3.09602e-11	Cd84/Cyba/Havcr2/Il1rn/Inpp5d/Lpl/Nckap1l/Ptafr/Ptpn6/Pycard/Tlr1/Tlr2/Tlr7/Tlr9/Tmem106a/Tnfaip3/Trem2/Unc93b1/Zc3h12a	19
54	TG no rescue	GO:0050863	regulation of T cell activation	25/315	304/23174	7.6084e-13	5.1975e-11	3.14227e-11	Adam8/Ccl2/Ccl5/Cd44/Cd86/Dock8/Gpnmb/Havcr2/Igf1/Ikzf1/Il4ra/Itgal/Lgals3/Nckap1l/Nfkbid/Ptpn6/Ptprc/Pycard/Rac2/Rasal3/Runx1/Sash3/Tnfaip8l2/Tnfrsf1b/Zc3h12a	25
55	TG no rescue	GO:0002696	positive regulation of leukocyte activation	30/315	448/23174	7.62766e-13	5.1975e-11	3.14227e-11	Adam8/Axl/C1qa/Ccl2/Ccl5/Cd86/Cebpa/Crlf2/Ctsc/Dock8/Fgr/Gpr183/Havcr2/Igf1/Ikzf1/Il4ra/Inpp5d/Itgal/Itgam/Itgb2/Nckap1l/Nfkbid/Ptafr/Ptprc/Pycard/Rasal3/Runx1/Sash3/Tlr9/Trem2	30
56	TG no rescue	GO:0002695	negative regulation of leukocyte activation	20/315	182/23174	7.71429e-13	5.1975e-11	3.14227e-11	Axl/Cd44/Cd84/Cd86/Fcgr2b/Gpnmb/Havcr2/Il4ra/Inpp5d/Ldlr/Lgals3/Lyn/Mertk/Nfkbid/Ptpn6/Runx1/Samsn1/Tnfaip3/Tnfaip8l2/Zc3h12a	20
57	TG no rescue	GO:0006909	phagocytosis	26/315	334/23174	9.24146e-13	6.1172e-11	3.69829e-11	Abca1/Arhgap25/Axl/Bin2/C3/Ccl2/Cyba/Dock2/Fcgr1/Fcgr2b/Fcgr3/Fgr/Hck/Irf8/Itgal/Itgb2/Ldlr/Mertk/Ncf2/Nckap1l/Ptprc/Pycard/Slc11a1/Tlr2/Trem2/Vav1	26
58	TG no rescue	GO:0071222	cellular response to lipopolysaccharide	24/315	281/23174	9.83794e-13	6.39975e-11	3.86912e-11	Abca1/Axl/Ccl2/Ccl5/Cd14/Cd180/Cd68/Cd84/Cd86/Cx3cr1/Cxcl16/Havcr2/Il1rn/Irf8/Lyn/Pf4/Plscr2/Pycard/Serpine1/Tnfaip3/Tnfrsf1b/Trem2/Vim/Zc3h12a	24
59	TG no rescue	GO:0042116	macrophage activation	15/315	89/23174	1.10578e-12	7.07139e-11	4.27517e-11	C1qa/Cd84/Cebpa/Ctsc/Cx3cr1/Havcr2/Il4ra/Ldlr/Slc11a1/Tlr1/Tlr2/Tlr7/Tlr9/Tmem106a/Trem2	15
60	TG no rescue	GO:0022409	positive regulation of cell-cell adhesion	22/315	242/23174	2.5774e-12	1.62076e-10	9.79866e-11	Adam8/Ccl2/Ccl5/Cd44/Cd86/Dock8/Havcr2/Icam1/Igf1/Ikzf1/Il4ra/Itgal/Itgb2/Nckap1l/Nfkbid/Pdpn/Ptafr/Ptprc/Pycard/Rasal3/Runx1/Sash3	22
61	TG no rescue	GO:0032675	regulation of interleukin-6 production	18/315	151/23174	2.74306e-12	1.69665e-10	1.02575e-10	Cd84/Cyba/Havcr2/Il1rn/Inpp5d/Lpl/Nckap1l/Ptafr/Ptpn6/Pycard/Tlr1/Tlr2/Tlr7/Tlr9/Tnfaip3/Trem2/Unc93b1/Zc3h12a	18
62	TG no rescue	GO:0045785	positive regulation of cell adhesion	28/315	410/23174	2.87668e-12	1.7506e-10	1.05837e-10	Adam8/Apbb1ip/Ccl2/Ccl5/Cd44/Cd86/Dock8/Havcr2/Icam1/Igf1/Ikzf1/Il4ra/Itga5/Itgal/Itgb2/Nckap1l/Nfkbid/Pdpn/Ptafr/Ptk2b/Ptpn6/Ptprc/Pycard/Rasal3/Runx1/Sash3/Spp1/Vav1	28
63	TG no rescue	GO:0051250	negative regulation of lymphocyte activation	18/315	152/23174	3.0737e-12	1.84081e-10	1.1129e-10	Axl/Cd44/Cd86/Fcgr2b/Gpnmb/Havcr2/Il4ra/Inpp5d/Lgals3/Lyn/Mertk/Nfkbid/Ptpn6/Runx1/Samsn1/Tnfaip3/Tnfaip8l2/Zc3h12a	18
64	TG no rescue	GO:0033627	cell adhesion mediated by integrin	13/315	65/23174	3.681e-12	2.17006e-10	1.31196e-10	Ccl5/Efna1/Fermt3/Icam1/Itga5/Itgb2/Itgb5/Lpxn/Lyn/Nckap1l/Plau/Ptpn6/Serpine1	13
65	TG no rescue	GO:0002444	myeloid leukocyte mediated immunity	15/315	97/23174	4.06654e-12	2.36047e-10	1.42708e-10	C3/Cd84/Fcgr1/Fcgr3/Fes/Fgr/Il4ra/Itgam/Itgb2/Lat2/Lyn/Myo1f/Ncf1/Ptafr/Rac2	15
66	TG no rescue	GO:0030593	neutrophil chemotaxis	15/315	100/23174	6.41808e-12	3.669e-10	2.21818e-10	C3ar1/Ccl2/Ccl3/Ccl5/Ccl6/Fcgr3/Il1rn/Itgam/Itgb2/Lgals3/Nckap1l/Pf4/Rac2/Spp1/Vav1	15
67	TG no rescue	GO:0050708	regulation of protein secretion	30/315	489/23174	6.98606e-12	3.93409e-10	2.37844e-10	Ang/Apoe/Ccl3/Ccl5/Cd14/Cd22/Cd84/Clec5a/Crlf2/Fgr/Havcr2/Hcar2/Igf1/Il4ra/Lpl/Lyn/Mmp12/Postn/Pycard/Serpinb1a/Ssc5d/Tcirg1/Tlr1/Tlr2/Tlr9/Tnfaip3/Tnfrsf1b/Trem2/Unc93b1/Zc3h12a	30
68	TG no rescue	GO:0002819	regulation of adaptive immune response	20/315	205/23174	7.13447e-12	3.95858e-10	2.39325e-10	C3/Cd44/Cd48/Fcgr1/Fcgr2b/Fcgr3/H2-D1/Havcr2/Il4ra/Nfkbid/Ptpn6/Ptprc/Pycard/Samsn1/Sash3/Slc11a1/Tnfaip3/Tnfrsf1b/Was/Zc3h12a	20
69	TG no rescue	GO:0032611	interleukin-1 beta production	14/315	84/23174	7.43889e-12	4.06767e-10	2.4592e-10	Abca1/Ccl3/Cx3cr1/Igf1/Lpl/Naip5/Pycard/S1pr3/Serpinb1a/Tlr2/Tmem106a/Tnfaip3/Trem2/Zc3h12a	14
70	TG no rescue	GO:0019221	cytokine-mediated signaling pathway	25/315	338/23174	7.90254e-12	4.25947e-10	2.57516e-10	Axl/Ccdc3/Ccl2/Ccl3/Ccl5/Ccl6/Cebpa/Crlf2/Csf2rb/Csf2rb2/Cx3cr1/Cxcr4/Il10ra/Il1rn/Il3ra/Irf5/Mmp12/Osmr/Pf4/Pirb/Ptk2b/Ptpn6/Ptprc/Pycard/Trem2	25
71	TG no rescue	GO:0032612	interleukin-1 production	15/315	102/23174	8.62394e-12	4.51918e-10	2.73217e-10	Abca1/Ccl3/Cx3cr1/Havcr2/Igf1/Lpl/Naip5/Pycard/S1pr3/Serpinb1a/Tlr2/Tmem106a/Tnfaip3/Trem2/Zc3h12a	15
72	TG no rescue	GO:0050764	regulation of phagocytosis	15/315	102/23174	8.62394e-12	4.51918e-10	2.73217e-10	C3/Ccl2/Cyba/Dock2/Fcgr1/Fcgr2b/Fcgr3/Fgr/Hck/Mertk/Nckap1l/Ptprc/Pycard/Slc11a1/Tlr2	15
73	TG no rescue	GO:1901342	regulation of vasculature development	25/315	340/23174	8.98691e-12	4.64488e-10	2.80817e-10	C3/C3ar1/Ccl2/Ccl5/Ctsh/Cx3cr1/Cxcr4/Cybb/Efna1/Fgf9/Hey2/Hhex/Hk2/Itga5/Itgax/Itgb2/Lgals3/Pf4/Ptk2b/Rhoj/Runx1/Serpine1/Sulf1/Thbs2/Zc3h12a	25
74	TG no rescue	GO:0009611	response to wounding	30/315	495/23174	9.47052e-12	4.82869e-10	2.91929e-10	Apoe/Axl/B4galt1/C3/Capn3/Ccl2/Cd109/Cd44/Cxcr4/Entpd1/Fermt3/Gfap/Hpse/Igf1/Igsf10/Lyn/Mertk/Mmp12/Mylk/Papss2/Pdpn/Pf4/Plau/Plek/Prkcd/Ptpn6/Serpine1/Slc11a1/Timp1/Tnfaip3	30
75	TG no rescue	GO:0050729	positive regulation of inflammatory response	17/315	143/23174	1.17089e-11	5.89035e-10	3.56114e-10	Adam8/C1qa/C3/Ccl3/Ccl5/Cebpa/Ctsc/Ctss/Fcgr1/Fcgr3/Ldlr/Lpl/Pik3cg/Serpine1/Tlr2/Tlr9/Trem2	17
76	TG no rescue	GO:0030100	regulation of endocytosis	23/315	290/23174	1.35972e-11	6.75029e-10	4.08104e-10	Apoe/Axl/C3/Ccl2/Cd14/Cd22/Cyba/Dock2/Fcgr1/Fcgr2b/Fcgr3/Fgr/Hck/Lgals3/Mertk/Nckap1l/Plcg2/Ptprc/Pycard/Serpine1/Slc11a1/Slc2a4/Tlr2	23
77	TG no rescue	GO:0097530	granulocyte migration	17/315	146/23174	1.64083e-11	8.04009e-10	4.86082e-10	Adam8/C3ar1/Ccl2/Ccl3/Ccl5/Ccl6/Fcgr3/Il1rn/Itgam/Itgb2/Lgals3/Nckap1l/Pf4/Rac2/Slamf8/Spp1/Vav1	17
78	TG no rescue	GO:0150076	neuroinflammatory response	12/315	61/23174	3.1015e-11	1.50025e-09	9.07012e-10	C1qa/Cd200r4/Ctsc/Cx3cr1/Igf1/Ldlr/Tlr1/Tlr2/Tlr7/Tlr9/Tnfrsf1b/Trem2	12
79	TG no rescue	GO:0045765	regulation of angiogenesis	23/315	307/23174	4.30898e-11	2.05795e-09	1.24418e-09	C3/C3ar1/Ccl2/Ccl5/Ctsh/Cx3cr1/Cxcr4/Cybb/Efna1/Hhex/Hk2/Itga5/Itgax/Itgb2/Lgals3/Pf4/Ptk2b/Rhoj/Runx1/Serpine1/Sulf1/Thbs2/Zc3h12a	23
80	TG no rescue	GO:0007162	negative regulation of cell adhesion	22/315	283/23174	5.65563e-11	2.66734e-09	1.6126e-09	Adam8/Akna/Cd44/Cd86/Gpnmb/Havcr2/Il1rn/Il4ra/Lgals3/Lpxn/Mmp12/Myo1f/Nfkbid/Postn/Prkcd/Ptpn6/Ptprc/Runx1/Serpine1/Tnfaip3/Tnfaip8l2/Zc3h12a	22
81	TG no rescue	GO:0002221	pattern recognition receptor signaling pathway	16/315	137/23174	6.251e-11	2.91173e-09	1.76035e-09	Cd14/Cd86/Cyba/Dhx58/Havcr2/Lyn/Mapkapk3/Pik3ap1/Tlr1/Tlr13/Tlr2/Tlr7/Tlr9/Tmem173/Tnfaip3/Unc93b1	16
82	TG no rescue	GO:0042113	B cell activation	26/315	404/23174	6.61557e-11	3.04397e-09	1.8403e-09	Bcl3/Blnk/Cd180/Cd22/Cd86/Cmtm7/Fcgr2b/Gpr183/Hhex/Ikzf1/Inpp5d/Lat2/Lyn/Nckap1l/Nfam1/Plcg2/Prkcd/Ptk2b/Ptpn6/Ptprc/Samsn1/Sash3/Slamf8/Tcirg1/Tlr9/Tnfaip3	26
83	TG no rescue	GO:0045089	positive regulation of innate immune response	20/315	232/23174	6.83055e-11	3.06845e-09	1.8551e-09	Adam8/Cd14/Cd86/Cyba/Dhx58/Havcr2/Lyn/Mapkapk3/Mmp12/Pik3ap1/Pycard/Tlr1/Tlr13/Tlr2/Tlr7/Tlr9/Tmem173/Tnfaip3/Unc93b1/Vav1	20
84	TG no rescue	GO:0002886	regulation of myeloid leukocyte mediated immunity	12/315	65/23174	6.83144e-11	3.06845e-09	1.8551e-09	C3/Cd84/Fcgr1/Fcgr3/Fes/Fgr/Il4ra/Itgam/Itgb2/Lyn/Ptafr/Rac2	12
85	TG no rescue	GO:0002699	positive regulation of immune effector process	21/315	259/23174	7.14541e-11	3.17172e-09	1.91754e-09	C3/Ccl2/Cd84/Dhx58/Fcgr1/Fcgr3/Fes/Fgr/H2-D1/Il4ra/Itgam/Itgb2/Lyn/Nfkbid/Ptafr/Ptprc/Rac2/Sash3/Tlr2/Tlr9/Vav1	21
86	TG no rescue	GO:1903706	regulation of hemopoiesis	26/315	406/23174	7.37111e-11	3.23386e-09	1.9551e-09	Adam8/Axl/Ccl3/Ccl5/Cd44/Fes/Hcls1/Ikzf1/Il4ra/Inpp5d/Lyn/Mafb/Myc/Nckap1l/Nfam1/Nfkbid/Pf4/Ptk2b/Ptpn6/Ptprc/Runx1/Sash3/Slamf8/Tlr9/Trem2/Zc3h12a	26
87	TG no rescue	GO:0002758	innate immune response-activating signal transduction	16/315	139/23174	7.7977e-11	3.38169e-09	2.04448e-09	Cd14/Cd86/Cyba/Dhx58/Havcr2/Lyn/Mapkapk3/Pik3ap1/Tlr1/Tlr13/Tlr2/Tlr7/Tlr9/Tmem173/Tnfaip3/Unc93b1	16
88	TG no rescue	GO:0002218	activation of innate immune response	17/315	164/23174	1.0609e-10	4.54859e-09	2.74995e-09	Cd14/Cd86/Cyba/Dhx58/Havcr2/Lyn/Mapkapk3/Pik3ap1/Pycard/Tlr1/Tlr13/Tlr2/Tlr7/Tlr9/Tmem173/Tnfaip3/Unc93b1	17
89	TG no rescue	GO:0070371	ERK1 and ERK2 cascade	23/315	323/23174	1.19003e-10	5.04492e-09	3.05002e-09	Apoe/Atf3/C3/Ccl2/Ccl3/Ccl5/Ccl6/Cd44/Ctsh/Glipr2/Gpnmb/Gpr183/Havcr2/Icam1/Igf1/Lyn/Myc/Ptk2b/Ptpn6/Ptprc/Pycard/Tlr2/Trem2	23
90	TG no rescue	GO:0002224	toll-like receptor signaling pathway	14/315	103/23174	1.27949e-10	5.36389e-09	3.24286e-09	Cd14/Cd86/Cyba/Havcr2/Lyn/Mapkapk3/Pik3ap1/Tlr1/Tlr13/Tlr2/Tlr7/Tlr9/Tnfaip3/Unc93b1	14
91	TG no rescue	GO:0071621	granulocyte chemotaxis	15/315	123/23174	1.34163e-10	5.56259e-09	3.36299e-09	C3ar1/Ccl2/Ccl3/Ccl5/Ccl6/Fcgr3/Il1rn/Itgam/Itgb2/Lgals3/Nckap1l/Pf4/Rac2/Spp1/Vav1	15
92	TG no rescue	GO:0002449	lymphocyte mediated immunity	26/315	424/23174	1.89414e-10	7.76803e-09	4.69634e-09	Bcl3/C1qa/C1qb/C3/C4b/Crlf2/Ctsc/Ctsh/Fcgr1/Fcgr2b/Fcgr3/H2-D1/Havcr2/Icam1/Il4ra/Inpp5d/Pirb/Prkcd/Ptpn6/Ptprc/Sash3/Slc11a1/Tcirg1/Tnfrsf1b/Vav1/Was	26
93	TG no rescue	GO:0030183	B cell differentiation	16/315	149/23174	2.23246e-10	9.05706e-09	5.47565e-09	Bcl3/Cmtm7/Gpr183/Hhex/Ikzf1/Inpp5d/Nckap1l/Nfam1/Plcg2/Ptk2b/Ptpn6/Ptprc/Slamf8/Tcirg1/Tlr9/Tnfaip3	16
94	TG no rescue	GO:0032652	regulation of interleukin-1 production	13/315	89/23174	2.35392e-10	9.44822e-09	5.71213e-09	Ccl3/Cx3cr1/Havcr2/Igf1/Lpl/Naip5/Pycard/S1pr3/Serpinb1a/Tlr2/Tnfaip3/Trem2/Zc3h12a	13
95	TG no rescue	GO:0032651	regulation of interleukin-1 beta production	12/315	72/23174	2.39369e-10	9.50675e-09	5.74752e-09	Ccl3/Cx3cr1/Igf1/Lpl/Naip5/Pycard/S1pr3/Serpinb1a/Tlr2/Tnfaip3/Trem2/Zc3h12a	12
96	TG no rescue	GO:2000106	regulation of leukocyte apoptotic process	14/315	108/23174	2.44474e-10	9.60057e-09	5.80424e-09	Adam8/Axl/Ccl5/Cd44/Dock8/Efna1/Fcgr2b/Hcar2/Hcls1/Lgals3/Lyn/Mertk/Myc/Nfkbid	14
97	TG no rescue	GO:0045807	positive regulation of endocytosis	17/315	173/23174	2.46821e-10	9.60057e-09	5.80424e-09	Apoe/Axl/C3/Ccl2/Cd14/Cyba/Dock2/Fcgr1/Fcgr2b/Fcgr3/Mertk/Nckap1l/Plcg2/Ptprc/Pycard/Serpine1/Slc11a1	17
98	TG no rescue	GO:0050766	positive regulation of phagocytosis	12/315	75/23174	3.92491e-10	1.51109e-08	9.13563e-09	C3/Ccl2/Cyba/Dock2/Fcgr1/Fcgr2b/Fcgr3/Mertk/Nckap1l/Ptprc/Pycard/Slc11a1	12
99	TG no rescue	GO:0007596	blood coagulation	16/315	156/23174	4.44127e-10	1.69262e-08	1.02331e-08	Apoe/Axl/C3/Entpd1/Fermt3/Hpse/Lyn/Mertk/Papss2/Pdpn/Pf4/Plau/Plek/Prkcd/Ptpn6/Serpine1	16
100	TG no rescue	GO:0007599	hemostasis	16/315	158/23174	5.36965e-10	2.02597e-08	1.22485e-08	Apoe/Axl/C3/Entpd1/Fermt3/Hpse/Lyn/Mertk/Papss2/Pdpn/Pf4/Plau/Plek/Prkcd/Ptpn6/Serpine1	16
101	TG no rescue	GO:0050817	coagulation	16/315	159/23174	5.89797e-10	2.20327e-08	1.33204e-08	Apoe/Axl/C3/Entpd1/Fermt3/Hpse/Lyn/Mertk/Papss2/Pdpn/Pf4/Plau/Plek/Prkcd/Ptpn6/Serpine1	16
102	TG no rescue	GO:0045766	positive regulation of angiogenesis	17/315	185/23174	7.03746e-10	2.60317e-08	1.57381e-08	C3/C3ar1/Ccl5/Ctsh/Cx3cr1/Cxcr4/Cybb/Hk2/Itga5/Itgax/Itgb2/Lgals3/Ptk2b/Rhoj/Runx1/Serpine1/Zc3h12a	17
103	TG no rescue	GO:0050870	positive regulation of T cell activation	17/315	187/23174	8.31413e-10	3.04556e-08	1.84126e-08	Adam8/Ccl2/Ccl5/Cd86/Dock8/Havcr2/Igf1/Ikzf1/Il4ra/Itgal/Nckap1l/Nfkbid/Ptprc/Pycard/Rasal3/Runx1/Sash3	17
104	TG no rescue	GO:0002687	positive regulation of leukocyte migration	15/315	144/23174	1.2635e-09	4.58382e-08	2.77125e-08	Adam8/C3ar1/Ccl2/Ccl5/Dock8/Icam1/Lgals3/Nckap1l/Ptafr/Ptk2b/Pycard/Rac2/Serpine1/Tlr2/Trem2	15
105	TG no rescue	GO:1902107	positive regulation of leukocyte differentiation	16/315	168/23174	1.33141e-09	4.78419e-08	2.89239e-08	Adam8/Axl/Ccl3/Ccl5/Fes/Hcls1/Ikzf1/Il4ra/Inpp5d/Nckap1l/Nfkbid/Pf4/Ptprc/Runx1/Sash3/Trem2	16
106	TG no rescue	GO:0002285	lymphocyte activation involved in immune response	17/315	193/23174	1.35381e-09	4.81881e-08	2.91332e-08	Apbb1ip/Bcl3/Cd180/Gpr183/Havcr2/Icam1/Il4ra/Itgal/Lgals3/Ly9/Nfkbid/Plcg2/Ptk2b/Ptprc/Slc11a1/Tnfaip3/Zc3h12a	17
107	TG no rescue	GO:0070372	regulation of ERK1 and ERK2 cascade	21/315	306/23174	1.52078e-09	5.36252e-08	3.24203e-08	Apoe/Atf3/C3/Ccl2/Ccl3/Ccl5/Ccl6/Cd44/Glipr2/Gpnmb/Gpr183/Havcr2/Icam1/Igf1/Lyn/Ptk2b/Ptpn6/Ptprc/Pycard/Tlr2/Trem2	21
108	TG no rescue	GO:0042129	regulation of T cell proliferation	16/315	170/23174	1.58426e-09	5.53463e-08	3.34609e-08	Ccl5/Cd44/Cd86/Gpnmb/Havcr2/Igf1/Itgal/Lgals3/Nckap1l/Ptpn6/Ptprc/Pycard/Rac2/Rasal3/Sash3/Tnfrsf1b	16
109	TG no rescue	GO:0050715	positive regulation of cytokine secretion	15/315	149/23174	2.03623e-09	7.04834e-08	4.26124e-08	Ccl3/Cd14/Cd84/Clec5a/Crlf2/Fgr/Havcr2/Il4ra/Lpl/Mmp12/Postn/Pycard/Tlr1/Tlr2/Unc93b1	15
110	TG no rescue	GO:0043299	leukocyte degranulation	11/315	69/23174	2.2247e-09	7.63073e-08	4.61333e-08	Cd84/Fes/Fgr/Il4ra/Itgam/Itgb2/Lat2/Lyn/Myo1f/Ptafr/Rac2	11
111	TG no rescue	GO:0002685	regulation of leukocyte migration	17/315	201/23174	2.52264e-09	8.5747e-08	5.18403e-08	Adam8/C3ar1/Ccl2/Ccl5/Dock8/Icam1/Lgals3/Lyn/Nckap1l/Ptafr/Ptk2b/Pycard/Rac2/Serpine1/Slamf8/Tlr2/Trem2	17
112	TG no rescue	GO:0018108	peptidyl-tyrosine phosphorylation	21/315	316/23174	2.70444e-09	9.11058e-08	5.50801e-08	Ccl5/Cd44/Ctf1/Efna1/Fcgr1/Fes/Fgr/Hck/Hcls1/Icam1/Igf1/Itga5/Itgb2/Lyn/Ncf1/Prkcd/Ptk2b/Ptpn6/Ptprc/Samsn1/Trem2	21
113	TG no rescue	GO:0007229	integrin-mediated signaling pathway	12/315	89/23174	3.00993e-09	1.005e-07	6.07593e-08	Fermt3/Fgr/Fyb/Itga5/Itgal/Itgax/Itgb2/Itgb5/Plek/Ptk2b/Timp1/Vav1	12
114	TG no rescue	GO:0019882	antigen processing and presentation	13/315	109/23174	3.06983e-09	1.00891e-07	6.09961e-08	Cd68/Ctss/Fcgr1/Fcgr2b/Fcgr3/H2-D1/Icam1/Pycard/Rab32/Slc11a1/Trem2/Unc93b1/Was	13
115	TG no rescue	GO:0072593	reactive oxygen species metabolic process	20/315	288/23174	3.07514e-09	1.00891e-07	6.09961e-08	Birc3/Cx3cr1/Cyba/Cybb/Hk2/Icam1/Igf1/Itgam/Itgb2/Ncf1/Ncf2/Plau/Pon3/Prkcd/Ptk2b/Tlr2/Tmem106a/Tspo/Vav1/Zc3h12a	20
116	TG no rescue	GO:1904018	positive regulation of vasculature development	17/315	204/23174	3.16141e-09	1.02828e-07	6.21668e-08	C3/C3ar1/Ccl5/Ctsh/Cx3cr1/Cxcr4/Cybb/Hk2/Itga5/Itgax/Itgb2/Lgals3/Ptk2b/Rhoj/Runx1/Serpine1/Zc3h12a	17
117	TG no rescue	GO:0018212	peptidyl-tyrosine modification	21/315	319/23174	3.19999e-09	1.03193e-07	6.23876e-08	Ccl5/Cd44/Ctf1/Efna1/Fcgr1/Fes/Fgr/Hck/Hcls1/Icam1/Igf1/Itga5/Itgb2/Lyn/Ncf1/Prkcd/Ptk2b/Ptpn6/Ptprc/Samsn1/Trem2	21
118	TG no rescue	GO:0001774	microglial cell activation	9/315	41/23174	3.37969e-09	1.06263e-07	6.42438e-08	C1qa/Ctsc/Cx3cr1/Ldlr/Tlr1/Tlr2/Tlr7/Tlr9/Trem2	9
119	TG no rescue	GO:0002269	leukocyte activation involved in inflammatory response	9/315	41/23174	3.37969e-09	1.06263e-07	6.42438e-08	C1qa/Ctsc/Cx3cr1/Ldlr/Tlr1/Tlr2/Tlr7/Tlr9/Trem2	9
120	TG no rescue	GO:0033628	regulation of cell adhesion mediated by integrin	9/315	41/23174	3.37969e-09	1.06263e-07	6.42438e-08	Ccl5/Efna1/Fermt3/Lpxn/Lyn/Nckap1l/Plau/Ptpn6/Serpine1	9
121	TG no rescue	GO:0050777	negative regulation of immune response	15/315	155/23174	3.52277e-09	1.09846e-07	6.64101e-08	A2m/Cd84/Dhx58/Fcgr2b/Havcr2/Il4ra/Inpp5d/Lgals3/Mmp12/Ptpn6/Ptprc/Samsn1/Slamf8/Tnfaip3/Zc3h12a	15
122	TG no rescue	GO:0071887	leukocyte apoptotic process	14/315	132/23174	3.5763e-09	1.10601e-07	6.68666e-08	Adam8/Axl/Ccl5/Cd44/Dock8/Efna1/Fcgr2b/Hcar2/Hcls1/Lgals3/Lyn/Mertk/Myc/Nfkbid	14
123	TG no rescue	GO:0046631	alpha-beta T cell activation	15/315	157/23174	4.2054e-09	1.29e-07	7.79897e-08	Bcl3/Cd44/Dock2/Gpr183/Ikzf1/Il4ra/Ly9/Nckap1l/Nfkbid/Ptprc/Rasal3/Runx1/Sash3/Tcirg1/Zc3h12a	15
124	TG no rescue	GO:0045619	regulation of lymphocyte differentiation	16/315	182/23174	4.28179e-09	1.30284e-07	7.87661e-08	Adam8/Axl/Cd44/Ikzf1/Il4ra/Inpp5d/Nckap1l/Nfam1/Nfkbid/Ptpn6/Ptprc/Runx1/Sash3/Slamf8/Tlr9/Zc3h12a	16
125	TG no rescue	GO:0014015	positive regulation of gliogenesis	12/315	92/23174	4.43643e-09	1.33909e-07	8.09579e-08	C1qa/Cxcr4/Gfap/Igf1/Lyn/Myc/Spint1/Tlr2/Tnfrsf1b/Trem2/Tspo/Vim	12
126	TG no rescue	GO:0022408	negative regulation of cell-cell adhesion	16/315	186/23174	5.86145e-09	1.75518e-07	1.06113e-07	Adam8/Akna/Cd44/Cd86/Gpnmb/Havcr2/Il1rn/Il4ra/Lgals3/Nfkbid/Prkcd/Ptpn6/Runx1/Tnfaip3/Tnfaip8l2/Zc3h12a	16
127	TG no rescue	GO:0030168	platelet activation	11/315	76/23174	6.4202e-09	1.90736e-07	1.15314e-07	Apoe/Axl/Entpd1/Fermt3/Lyn/Mertk/Pdpn/Pf4/Plek/Prkcd/Ptpn6	11
128	TG no rescue	GO:0002822	regulation of adaptive immune response based on somatic recombination of immune receptors built from immunoglobulin superfamily domains	16/315	189/23174	7.37882e-09	2.17502e-07	1.31496e-07	C3/Fcgr1/Fcgr2b/Fcgr3/H2-D1/Havcr2/Il4ra/Nfkbid/Ptpn6/Ptprc/Sash3/Slc11a1/Tnfaip3/Tnfrsf1b/Was/Zc3h12a	16
129	TG no rescue	GO:1903532	positive regulation of secretion by cell	25/315	472/23174	8.45321e-09	2.4724e-07	1.49475e-07	Ang/Ccl3/Cd14/Cd84/Clec5a/Crlf2/Fgr/Havcr2/Hcar2/Igf1/Il4ra/Itgam/Itgb2/Lgals3/Lpl/Mmp12/Postn/Ptafr/Pycard/Runx1/Spp1/Tlr1/Tlr2/Trem2/Unc93b1	25
130	TG no rescue	GO:0070374	positive regulation of ERK1 and ERK2 cascade	17/315	218/23174	8.61474e-09	2.50026e-07	1.51159e-07	Apoe/C3/Ccl2/Ccl3/Ccl5/Ccl6/Cd44/Glipr2/Gpnmb/Gpr183/Havcr2/Icam1/Ptk2b/Ptprc/Pycard/Tlr2/Trem2	17
131	TG no rescue	GO:0032677	regulation of interleukin-8 production	10/315	61/23174	9.12159e-09	2.60725e-07	1.57627e-07	Bcl3/Cd14/Ptprc/Pycard/Serpine1/Ssc5d/Tlr1/Tlr2/Tlr7/Tlr9	10
132	TG no rescue	GO:0032720	negative regulation of tumor necrosis factor production	10/315	61/23174	9.12159e-09	2.60725e-07	1.57627e-07	Axl/Bcl3/Gpnmb/Havcr2/Igf1/Ptpn6/Tnfaip3/Trem2/Tspo/Zc3h12a	10
133	TG no rescue	GO:0032722	positive regulation of chemokine production	10/315	62/23174	1.0746e-08	3.02572e-07	1.82927e-07	Ccl5/Cd84/Havcr2/Il4ra/Lpl/Postn/Pycard/Tlr2/Tlr7/Tlr9	10
134	TG no rescue	GO:1903556	negative regulation of tumor necrosis factor superfamily cytokine production	10/315	62/23174	1.0746e-08	3.02572e-07	1.82927e-07	Axl/Bcl3/Gpnmb/Havcr2/Igf1/Ptpn6/Tnfaip3/Trem2/Tspo/Zc3h12a	10
135	TG no rescue	GO:0032956	regulation of actin cytoskeleton organization	21/315	342/23174	1.09127e-08	3.04989e-07	1.84388e-07	Arpc1b/Capg/Fes/Fgr/Gmfg/Gpr65/Hck/Hcls1/Icam1/Myo1f/Nckap1l/Pdlim4/Plek/Prkcd/Ptk2b/Pycard/Rhoj/Synpo2/Tgfbr1/Tlr2/Was	21
136	TG no rescue	GO:0050702	interleukin-1 beta secretion	9/315	47/23174	1.22376e-08	3.39127e-07	2.05027e-07	Abca1/Ccl3/Lpl/Pycard/Serpinb1a/Tlr2/Tmem106a/Tnfaip3/Zc3h12a	9
137	TG no rescue	GO:0032609	interferon-gamma production	13/315	122/23174	1.23139e-08	3.39127e-07	2.05027e-07	Axl/Bcl3/Cd14/Havcr2/Irf8/Pycard/Runx1/Sash3/Slc11a1/Tcirg1/Tlr7/Tlr9/Zc3h12a	13
138	TG no rescue	GO:2000377	regulation of reactive oxygen species metabolic process	16/315	200/23174	1.65491e-08	4.49315e-07	2.71643e-07	Birc3/Cx3cr1/Cyba/Hk2/Icam1/Igf1/Itgam/Itgb2/Plau/Pon3/Prkcd/Ptk2b/Tlr2/Tmem106a/Tspo/Zc3h12a	16
139	TG no rescue	GO:0002761	regulation of myeloid leukocyte differentiation	13/315	125/23174	1.65531e-08	4.49315e-07	2.71643e-07	Adam8/Ccl3/Ccl5/Fes/Hcls1/Ikzf1/Inpp5d/Lyn/Mafb/Myc/Pf4/Runx1/Trem2	13
140	TG no rescue	GO:0043300	regulation of leukocyte degranulation	9/315	49/23174	1.80159e-08	4.82084e-07	2.91455e-07	Cd84/Fes/Fgr/Il4ra/Itgam/Itgb2/Lyn/Ptafr/Rac2	9
141	TG no rescue	GO:0061900	glial cell activation	9/315	49/23174	1.80159e-08	4.82084e-07	2.91455e-07	C1qa/Ctsc/Cx3cr1/Ldlr/Tlr1/Tlr2/Tlr7/Tlr9/Trem2	9
142	TG no rescue	GO:0051235	maintenance of location	20/315	320/23174	1.83191e-08	4.86747e-07	2.94274e-07	Apoc4/Apoe/C3/Capn3/Cyba/Hexa/Hexb/Hk2/Lpl/Lyn/Plcb2/Plcg2/Plin2/Ptk2b/Ptpn6/Ptprc/Soat1/Stard4/Tspo/Zc3h12a	20
143	TG no rescue	GO:0050730	regulation of peptidyl-tyrosine phosphorylation	18/315	260/23174	2.0128e-08	5.31069e-07	3.2107e-07	Ccl5/Cd44/Ctf1/Efna1/Fcgr1/Hcls1/Icam1/Igf1/Itga5/Itgb2/Lyn/Ncf1/Prkcd/Ptk2b/Ptpn6/Ptprc/Samsn1/Trem2	18
144	TG no rescue	GO:0032970	regulation of actin filament-based process	22/315	390/23174	2.23838e-08	5.86488e-07	3.54574e-07	Arpc1b/Capg/Fes/Fgr/Gmfg/Gpr65/Hck/Hcls1/Icam1/Myo1f/Nckap1l/Pdlim4/Pdpn/Plek/Prkcd/Ptk2b/Pycard/Rhoj/Synpo2/Tgfbr1/Tlr2/Was	22
145	TG no rescue	GO:0032637	interleukin-8 production	10/315	67/23174	2.33426e-08	6.07391e-07	3.67212e-07	Bcl3/Cd14/Ptprc/Pycard/Serpine1/Ssc5d/Tlr1/Tlr2/Tlr7/Tlr9	10
146	TG no rescue	GO:0014013	regulation of gliogenesis	14/315	154/23174	2.63072e-08	6.79843e-07	4.11015e-07	C1qa/Cxcr4/Gfap/Gpr183/Igf1/Ldlr/Lyn/Myc/Spint1/Tlr2/Tnfrsf1b/Trem2/Tspo/Vim	14
147	TG no rescue	GO:0019915	lipid storage	10/315	68/23174	2.70409e-08	6.94049e-07	4.19603e-07	Apoc4/Apoe/C3/Hexa/Hexb/Lpl/Plin2/Soat1/Stard4/Zc3h12a	10
148	TG no rescue	GO:0032642	regulation of chemokine production	11/315	87/23174	2.74937e-08	7.00905e-07	4.23748e-07	Ccl5/Cd84/Havcr2/Il4ra/Lpl/Postn/Pycard/Tlr2/Tlr7/Tlr9/Trem2	11
149	TG no rescue	GO:1903708	positive regulation of hemopoiesis	16/315	208/23174	2.88042e-08	7.29384e-07	4.40965e-07	Adam8/Axl/Ccl3/Ccl5/Fes/Hcls1/Ikzf1/Il4ra/Inpp5d/Nckap1l/Nfkbid/Pf4/Ptprc/Runx1/Sash3/Trem2	16
150	TG no rescue	GO:0042554	superoxide anion generation	8/315	37/23174	2.92255e-08	7.35118e-07	4.44432e-07	Cyba/Cybb/Itgam/Itgb2/Ncf1/Ncf2/Pon3/Prkcd	8
151	TG no rescue	GO:0032649	regulation of interferon-gamma production	12/315	109/23174	3.1188e-08	7.70766e-07	4.65984e-07	Axl/Bcl3/Cd14/Havcr2/Irf8/Pycard/Runx1/Sash3/Slc11a1/Tlr7/Tlr9/Zc3h12a	12
152	TG no rescue	GO:0045576	mast cell activation	10/315	69/23174	3.1247e-08	7.70766e-07	4.65984e-07	Cd48/Cd84/Crlf2/Fcgr3/Fes/Fgr/Il4ra/Lat2/Lyn/Rac2	10
153	TG no rescue	GO:0055094	response to lipoprotein particle	7/315	25/23174	3.12555e-08	7.70766e-07	4.65984e-07	Apoe/Cd68/Hmgcs1/Itgb2/Ldlr/Lpl/Mylip	7
154	TG no rescue	GO:0051222	positive regulation of protein transport	23/315	433/23174	3.22862e-08	7.91012e-07	4.78224e-07	Ang/Ccl2/Ccl3/Cd14/Cd84/Clec5a/Crlf2/Fgr/Havcr2/Hcar2/Hcls1/Igf1/Il4ra/Lpl/Mmp12/Postn/Prkcd/Pycard/Tlr1/Tlr2/Trem2/Unc93b1/Zc3h12a	23
155	TG no rescue	GO:0050714	positive regulation of protein secretion	19/315	300/23174	3.39242e-08	8.25782e-07	4.99245e-07	Ang/Ccl3/Cd14/Cd84/Clec5a/Crlf2/Fgr/Havcr2/Hcar2/Igf1/Il4ra/Lpl/Mmp12/Postn/Pycard/Tlr1/Tlr2/Trem2/Unc93b1	19
156	TG no rescue	GO:0001776	leukocyte homeostasis	12/315	110/23174	3.45858e-08	8.3649e-07	5.05719e-07	Axl/Ccl2/Cd44/Fcgr2b/Gpr183/Hcar2/Lyn/Mertk/Nckap1l/Pirb/Tcirg1/Tnfaip3	12
157	TG no rescue	GO:1990868	response to chemokine	10/315	70/23174	3.60202e-08	8.60153e-07	5.20025e-07	Ccl2/Ccl3/Ccl5/Ccl6/Cxcr4/Dock8/Pf4/Ptk2b/Trem2/Zc3h12a	10
158	TG no rescue	GO:1990869	cellular response to chemokine	10/315	70/23174	3.60202e-08	8.60153e-07	5.20025e-07	Ccl2/Ccl3/Ccl5/Ccl6/Cxcr4/Dock8/Pf4/Ptk2b/Trem2/Zc3h12a	10
159	TG no rescue	GO:0002698	negative regulation of immune effector process	13/315	134/23174	3.83198e-08	9.09311e-07	5.49745e-07	A2m/Cd22/Cd84/Dhx58/Fcgr2b/Havcr2/Il4ra/Lgals3/Ptpn6/Ptprc/Slamf8/Tnfaip3/Zc3h12a	13
160	TG no rescue	GO:0031589	cell-substrate adhesion	20/315	337/23174	4.32223e-08	1.01924e-06	6.16202e-07	Adam8/Axl/Efna1/Fermt3/Frem1/Hpse/Itga5/Itgal/Itgb2/Itgb5/Mertk/Mmp12/Parvg/Pdpn/Plau/Postn/Ptk2b/Rac2/Serpine1/Spp1	20
161	TG no rescue	GO:0032602	chemokine production	11/315	91/23174	4.42737e-08	1.03755e-06	6.27272e-07	Ccl5/Cd84/Havcr2/Il4ra/Lpl/Postn/Pycard/Tlr2/Tlr7/Tlr9/Trem2	11
162	TG no rescue	GO:0002286	T cell activation involved in immune response	12/315	113/23174	4.68591e-08	1.09135e-06	6.59803e-07	Apbb1ip/Bcl3/Gpr183/Havcr2/Icam1/Il4ra/Itgal/Lgals3/Ly9/Nfkbid/Slc11a1/Zc3h12a	12
163	TG no rescue	GO:0050701	interleukin-1 secretion	9/315	55/23174	5.19109e-08	1.19911e-06	7.24948e-07	Abca1/Ccl3/Lpl/Pycard/Serpinb1a/Tlr2/Tmem106a/Tnfaip3/Zc3h12a	9
164	TG no rescue	GO:0031348	negative regulation of defense response	16/315	217/23174	5.21213e-08	1.19911e-06	7.24948e-07	A2m/Apoe/Cd44/Cx3cr1/Dhx58/Fcgr2b/Havcr2/Igf1/Ldlr/Mmp12/Pycard/Slamf8/Tnfaip3/Tnfaip8l2/Tnfrsf1b/Zc3h12a	16
165	TG no rescue	GO:0002335	mature B cell differentiation	7/315	27/23174	5.64087e-08	1.27443e-06	7.70486e-07	Bcl3/Cmtm7/Gpr183/Plcg2/Ptk2b/Slamf8/Tnfaip3	7
166	TG no rescue	GO:0045730	respiratory burst	7/315	27/23174	5.64087e-08	1.27443e-06	7.70486e-07	Cyba/Cybb/Ncf1/Ncf2/Rac2/Slamf8/Slc11a1	7
167	TG no rescue	GO:0071402	cellular response to lipoprotein particle stimulus	7/315	27/23174	5.64087e-08	1.27443e-06	7.70486e-07	Apoe/Cd68/Hmgcs1/Itgb2/Ldlr/Lpl/Mylip	7
168	TG no rescue	GO:1905517	macrophage migration	9/315	56/23174	6.11189e-08	1.37263e-06	8.29854e-07	C3ar1/Ccl2/Ccl3/Ccl5/Cx3cr1/Lgals3/Ptk2b/Slamf8/Trem2	9
169	TG no rescue	GO:0061041	regulation of wound healing	13/315	141/23174	7.03685e-08	1.5642e-06	9.45675e-07	Apoe/Capn3/Ccl2/Cd109/Cxcr4/Hpse/Lyn/Mylk/Pdpn/Plau/Plek/Prkcd/Serpine1	13
170	TG no rescue	GO:1904951	positive regulation of establishment of protein localization	23/315	452/23174	7.04783e-08	1.5642e-06	9.45675e-07	Ang/Ccl2/Ccl3/Cd14/Cd84/Clec5a/Crlf2/Fgr/Havcr2/Hcar2/Hcls1/Igf1/Il4ra/Lpl/Mmp12/Postn/Prkcd/Pycard/Tlr1/Tlr2/Trem2/Unc93b1/Zc3h12a	23
171	TG no rescue	GO:0032613	interleukin-10 production	9/315	58/23174	8.38874e-08	1.85092e-06	1.11902e-06	Bcl3/Cd84/Fcgr2b/Prkcd/Pycard/Sash3/Tlr2/Tlr9/Trem2	9
172	TG no rescue	GO:0072676	lymphocyte migration	11/315	97/23174	8.65634e-08	1.89886e-06	1.148e-06	Adam8/Ccl2/Ccl3/Ccl5/Ccl6/Cxcl16/Dock8/Gpr183/Icam1/Ptk2b/Pycard	11
173	TG no rescue	GO:0032729	positive regulation of interferon-gamma production	10/315	77/23174	9.15863e-08	1.99743e-06	1.20759e-06	Bcl3/Cd14/Havcr2/Irf8/Pycard/Runx1/Sash3/Slc11a1/Tlr7/Tlr9	10
174	TG no rescue	GO:0150077	regulation of neuroinflammatory response	7/315	29/23174	9.68564e-08	2.10023e-06	1.26974e-06	C1qa/Cd200r4/Ctsc/Igf1/Ldlr/Tnfrsf1b/Trem2	7
175	TG no rescue	GO:0070665	positive regulation of leukocyte proliferation	13/315	145/23174	9.8011e-08	2.11312e-06	1.27753e-06	Ccl5/Cd86/Gpr183/Havcr2/Igf1/Itgal/Lyn/Nckap1l/Ptprc/Pycard/Rasal3/Sash3/Tlr9	13
176	TG no rescue	GO:0042063	gliogenesis	19/315	321/23174	9.86518e-08	2.11485e-06	1.27858e-06	C1qa/Ccl2/Ccl3/Cxcr4/Gfap/Gpr183/Hexb/Igf1/Itgam/Ldlr/Lyn/Myc/Prx/Spint1/Tlr2/Tnfrsf1b/Trem2/Tspo/Vim	19
177	TG no rescue	GO:0048246	macrophage chemotaxis	8/315	43/23174	1.02262e-07	2.17985e-06	1.31788e-06	C3ar1/Ccl2/Ccl3/Ccl5/Cx3cr1/Lgals3/Ptk2b/Slamf8	8
178	TG no rescue	GO:0035710	CD4-positive, alpha-beta T cell activation	11/315	100/23174	1.18879e-07	2.51984e-06	1.52343e-06	Bcl3/Cd44/Gpr183/Il4ra/Ly9/Nckap1l/Nfkbid/Runx1/Sash3/Tcirg1/Zc3h12a	11
179	TG no rescue	GO:0051251	positive regulation of lymphocyte activation	21/315	394/23174	1.22743e-07	2.58721e-06	1.56416e-06	Adam8/Axl/Ccl2/Ccl5/Cd86/Dock8/Gpr183/Havcr2/Igf1/Ikzf1/Il4ra/Inpp5d/Itgal/Nckap1l/Nfkbid/Ptprc/Pycard/Rasal3/Runx1/Sash3/Tlr9	21
180	TG no rescue	GO:0002793	positive regulation of peptide secretion	19/315	329/23174	1.44738e-07	3.03386e-06	1.83419e-06	Ang/Ccl3/Cd14/Cd84/Clec5a/Crlf2/Fgr/Havcr2/Hcar2/Igf1/Il4ra/Lpl/Mmp12/Postn/Pycard/Tlr1/Tlr2/Trem2/Unc93b1	19
181	TG no rescue	GO:0002888	positive regulation of myeloid leukocyte mediated immunity	8/315	45/23174	1.48465e-07	3.09479e-06	1.87103e-06	C3/Fcgr1/Fcgr3/Fgr/Il4ra/Itgam/Itgb2/Ptafr	8
182	TG no rescue	GO:0032479	regulation of type I interferon production	10/315	81/23174	1.49483e-07	3.0989e-06	1.87351e-06	Cd14/Dhx58/Havcr2/Mmp12/Plcg2/Pycard/Tlr2/Tlr7/Tlr9/Tmem173	10
183	TG no rescue	GO:0007015	actin filament organization	21/315	400/23174	1.57958e-07	3.2567e-06	1.96891e-06	Aif1l/Arhgap25/Arpc1b/Capg/Gmfg/Gpr65/Hcls1/Icam1/Itgb5/Nckap1l/Pdlim4/Plek/Prkcd/Ptk2b/Pycard/Rac2/Rhoj/Synpo2/Tgfbr1/Tlr2/Was	21
184	TG no rescue	GO:0070838	divalent metal ion transport	23/315	473/23174	1.58936e-07	3.25905e-06	1.97034e-06	Capn3/Ccl5/Cd84/Cxcr4/Cyba/Icam1/Igf1/Lgals3/Lyn/Mylk/Pik3cg/Plcb2/Plcg2/Ptk2b/Ptpn6/Ptprc/Serpine1/Slc11a1/Slc24a4/Slc39a1/Tlr9/Tmem37/Tspo	23
185	TG no rescue	GO:0072511	divalent inorganic cation transport	23/315	476/23174	1.77804e-07	3.62625e-06	2.19233e-06	Capn3/Ccl5/Cd84/Cxcr4/Cyba/Icam1/Igf1/Lgals3/Lyn/Mylk/Pik3cg/Plcb2/Plcg2/Ptk2b/Ptpn6/Ptprc/Serpine1/Slc11a1/Slc24a4/Slc39a1/Tlr9/Tmem37/Tspo	23
186	TG no rescue	GO:0030217	T cell differentiation	17/315	269/23174	1.86421e-07	3.78154e-06	2.28622e-06	Adam8/Bcl3/Cd44/Dock2/Gpr183/Ikzf1/Il4ra/Ly9/Mafb/Nckap1l/Nfkbid/Ptprc/Runx1/Sash3/Tcirg1/Vav1/Zc3h12a	17
187	TG no rescue	GO:0043900	regulation of multi-organism process	21/315	405/23174	1.94167e-07	3.9176e-06	2.36848e-06	Apoe/B4galt1/Ccl5/Cd180/Cd84/Cxcr4/Cyba/Dhx58/Havcr2/Igf1/Irf8/Mdfic/Mmp12/Plau/Ptafr/Pycard/Timp1/Tlr2/Tmem173/Tnfaip3/Zc3h12a	21
188	TG no rescue	GO:0060252	positive regulation of glial cell proliferation	6/315	20/23174	1.98566e-07	3.98506e-06	2.40926e-06	Gfap/Igf1/Lyn/Myc/Tspo/Vim	6
189	TG no rescue	GO:0051924	regulation of calcium ion transport	17/315	271/23174	2.0714e-07	4.13513e-06	2.49999e-06	Capn3/Ccl5/Cd84/Cxcr4/Cyba/Icam1/Igf1/Lgals3/Lyn/Mylk/Pik3cg/Plcg2/Ptk2b/Ptpn6/Serpine1/Tlr9/Tspo	17
190	TG no rescue	GO:0042035	regulation of cytokine biosynthetic process	11/315	106/23174	2.1707e-07	4.31056e-06	2.60605e-06	Bcl3/Cx3cr1/Cybb/Fcgr3/Inpp5d/Ptafr/Ptprc/Tlr1/Tlr2/Tlr7/Tlr9	11
191	TG no rescue	GO:0032606	type I interferon production	10/315	85/23174	2.37366e-07	4.68891e-06	2.83479e-06	Cd14/Dhx58/Havcr2/Mmp12/Plcg2/Pycard/Tlr2/Tlr7/Tlr9/Tmem173	10
192	TG no rescue	GO:1903038	negative regulation of leukocyte cell-cell adhesion	12/315	131/23174	2.4198e-07	4.75515e-06	2.87483e-06	Adam8/Cd44/Cd86/Gpnmb/Havcr2/Il4ra/Lgals3/Nfkbid/Ptpn6/Runx1/Tnfaip8l2/Zc3h12a	12
193	TG no rescue	GO:0045577	regulation of B cell differentiation	7/315	33/23174	2.53029e-07	4.92102e-06	2.97511e-06	Ikzf1/Inpp5d/Nckap1l/Nfam1/Ptpn6/Slamf8/Tlr9	7
194	TG no rescue	GO:2000108	positive regulation of leukocyte apoptotic process	7/315	33/23174	2.53029e-07	4.92102e-06	2.97511e-06	Adam8/Ccl5/Cd44/Hcar2/Lyn/Myc/Nfkbid	7
195	TG no rescue	GO:2000379	positive regulation of reactive oxygen species metabolic process	11/315	108/23174	2.6297e-07	5.06568e-06	3.06257e-06	Cyba/Icam1/Itgam/Itgb2/Plau/Prkcd/Ptk2b/Tlr2/Tmem106a/Tspo/Zc3h12a	11
196	TG no rescue	GO:0050878	regulation of body fluid levels	19/315	342/23174	2.63152e-07	5.06568e-06	3.06257e-06	Apoe/Axl/C3/Cyba/Entpd1/Fermt3/Hpse/Lyn/Mertk/Papss2/Pdpn/Pf4/Plau/Plek/Prkcd/Ptpn6/Serpine1/Slc4a5/Tifab	19
197	TG no rescue	GO:0045637	regulation of myeloid cell differentiation	15/315	215/23174	2.80325e-07	5.36886e-06	3.24587e-06	Adam8/Ccl3/Ccl5/Fes/Hcls1/Ikzf1/Inpp5d/Lyn/Mafb/Myc/Nckap1l/Pf4/Ptk2b/Runx1/Trem2	15
198	TG no rescue	GO:1902903	regulation of supramolecular fiber organization	19/315	345/23174	3.00814e-07	5.73217e-06	3.46551e-06	Apoe/Arpc1b/Capg/Fes/Gmfg/Gpr65/Hcls1/Icam1/Ldlr/Nckap1l/Pdlim4/Plek/Prkcd/Ptk2b/Pycard/Synpo2/Tgfbr1/Tlr2/Was	19
199	TG no rescue	GO:0048017	inositol lipid-mediated signaling	13/315	160/23174	3.09891e-07	5.87548e-06	3.55215e-06	Adap2/Ccl5/Fgr/Hcls1/Igf1/Ncf1/Pik3ap1/Pik3cg/Pik3r5/Plcb2/Plcg2/Ptafr/Ptpn6	13
200	TG no rescue	GO:0048002	antigen processing and presentation of peptide antigen	9/315	68/23174	3.44645e-07	6.50173e-06	3.93077e-06	Ctss/Fcgr1/Fcgr2b/Fcgr3/H2-D1/Pycard/Slc11a1/Trem2/Unc93b1	9
201	TG no rescue	GO:0042100	B cell proliferation	11/315	111/23174	3.47936e-07	6.51129e-06	3.93655e-06	Cd180/Cd22/Fcgr2b/Gpr183/Inpp5d/Lyn/Nckap1l/Prkcd/Ptprc/Sash3/Tlr9	11
202	TG no rescue	GO:0032715	negative regulation of interleukin-6 production	8/315	50/23174	3.48603e-07	6.51129e-06	3.93655e-06	Cd84/Havcr2/Inpp5d/Nckap1l/Ptpn6/Tlr9/Tnfaip3/Zc3h12a	8
203	TG no rescue	GO:0048872	homeostasis of number of cells	18/315	315/23174	3.61728e-07	6.72316e-06	4.06464e-06	Axl/Ccl2/Cd44/Dnase2a/Fcgr2b/Gpr183/Hcar2/Hcls1/Ikzf1/Inpp5d/Lyn/Mafb/Mertk/Nckap1l/Pirb/Sash3/Tcirg1/Tnfaip3	18
204	TG no rescue	GO:0050671	positive regulation of lymphocyte proliferation	12/315	136/23174	3.64148e-07	6.73495e-06	4.07177e-06	Ccl5/Cd86/Gpr183/Havcr2/Igf1/Itgal/Nckap1l/Ptprc/Pycard/Rasal3/Sash3/Tlr9	12
205	TG no rescue	GO:1905954	positive regulation of lipid localization	10/315	89/23174	3.67684e-07	6.76718e-06	4.09125e-06	Abca1/Apoc4/Apoe/C3/Cyp4f18/Lpl/Prkcd/Runx1/Spp1/Zc3h12a	10
206	TG no rescue	GO:0032691	negative regulation of interleukin-1 beta production	6/315	22/23174	3.73576e-07	6.8092e-06	4.11665e-06	Cx3cr1/Igf1/Serpinb1a/Tnfaip3/Trem2/Zc3h12a	6
207	TG no rescue	GO:0098581	detection of external biotic stimulus	6/315	22/23174	3.73576e-07	6.8092e-06	4.11665e-06	Naip2/Naip5/Ssc5d/Tlr1/Tlr2/Trem2	6
208	TG no rescue	GO:0030888	regulation of B cell proliferation	9/315	69/23174	3.91655e-07	7.10439e-06	4.29512e-06	Cd22/Fcgr2b/Gpr183/Inpp5d/Lyn/Nckap1l/Ptprc/Sash3/Tlr9	9
209	TG no rescue	GO:0048771	tissue remodeling	14/315	192/23174	4.11077e-07	7.38568e-06	4.46518e-06	Adam8/Axl/B4galt1/Ctss/Gpnmb/Igf1/Igfbp5/Inpp5d/Mertk/Ptk2b/Rac2/Spp1/Tcirg1/Timp1	14
210	TG no rescue	GO:0050731	positive regulation of peptidyl-tyrosine phosphorylation	14/315	192/23174	4.11077e-07	7.38568e-06	4.46518e-06	Ccl5/Cd44/Ctf1/Efna1/Fcgr1/Hcls1/Icam1/Igf1/Itga5/Lyn/Ncf1/Ptk2b/Ptprc/Trem2	14
211	TG no rescue	GO:0032946	positive regulation of mononuclear cell proliferation	12/315	138/23174	4.26676e-07	7.59884e-06	4.59405e-06	Ccl5/Cd86/Gpr183/Havcr2/Igf1/Itgal/Nckap1l/Ptprc/Pycard/Rasal3/Sash3/Tlr9	12
212	TG no rescue	GO:0006816	calcium ion transport	21/315	425/23174	4.28983e-07	7.59884e-06	4.59405e-06	Capn3/Ccl5/Cd84/Cxcr4/Cyba/Icam1/Igf1/Lgals3/Lyn/Mylk/Pik3cg/Plcb2/Plcg2/Ptk2b/Ptpn6/Ptprc/Serpine1/Slc24a4/Tlr9/Tmem37/Tspo	21
213	TG no rescue	GO:0042742	defense response to bacterium	21/315	425/23174	4.28983e-07	7.59884e-06	4.59405e-06	Bcl3/Cyba/Fcgr1/Fgr/Havcr2/Hck/Irf8/Lyz2/Mpeg1/Myo1f/Naip2/Naip5/Ncf1/Prkcd/Pycard/Serpine1/Slamf8/Slc11a1/Ssc5d/Tlr2/Tlr9	21
214	TG no rescue	GO:0110053	regulation of actin filament organization	16/315	254/23174	4.4828e-07	7.90356e-06	4.77828e-06	Arpc1b/Capg/Gmfg/Gpr65/Hcls1/Icam1/Nckap1l/Pdlim4/Plek/Prkcd/Ptk2b/Pycard/Synpo2/Tgfbr1/Tlr2/Was	16
215	TG no rescue	GO:0032481	positive regulation of type I interferon production	8/315	52/23174	4.77247e-07	8.33635e-06	5.03993e-06	Cd14/Dhx58/Mmp12/Plcg2/Tlr2/Tlr7/Tlr9/Tmem173	8
216	TG no rescue	GO:0048247	lymphocyte chemotaxis	8/315	52/23174	4.77247e-07	8.33635e-06	5.03993e-06	Adam8/Ccl2/Ccl3/Ccl5/Ccl6/Cxcl16/Gpr183/Ptk2b	8
217	TG no rescue	GO:0042108	positive regulation of cytokine biosynthetic process	9/315	71/23174	5.02582e-07	8.73844e-06	5.28302e-06	Bcl3/Cybb/Fcgr3/Ptafr/Ptprc/Tlr1/Tlr2/Tlr7/Tlr9	9
218	TG no rescue	GO:0032653	regulation of interleukin-10 production	8/315	54/23174	6.44471e-07	1.11405e-05	6.73524e-06	Bcl3/Cd84/Fcgr2b/Pycard/Sash3/Tlr2/Tlr9/Trem2	8
219	TG no rescue	GO:0042089	cytokine biosynthetic process	11/315	118/23174	6.46639e-07	1.11405e-05	6.73524e-06	Bcl3/Cx3cr1/Cybb/Fcgr3/Inpp5d/Ptafr/Ptprc/Tlr1/Tlr2/Tlr7/Tlr9	11
220	TG no rescue	GO:0019724	B cell mediated immunity	16/315	262/23174	6.77931e-07	1.16265e-05	7.02907e-06	Bcl3/C1qa/C1qb/C3/C4b/Crlf2/Fcgr1/Fcgr2b/Fcgr3/Il4ra/Inpp5d/Pirb/Prkcd/Ptpn6/Ptprc/Tcirg1	16
221	TG no rescue	GO:0050868	negative regulation of T cell activation	11/315	119/23174	7.03978e-07	1.20186e-05	7.26612e-06	Cd44/Cd86/Gpnmb/Havcr2/Il4ra/Lgals3/Nfkbid/Ptpn6/Runx1/Tnfaip8l2/Zc3h12a	11
222	TG no rescue	GO:0010876	lipid localization	19/315	366/23174	7.3643e-07	1.2516e-05	7.56682e-06	Abca1/Abcc3/Apoc1/Apoc4/Apoe/C3/Cyp4f18/Hexa/Hexb/Ldlr/Lpl/Plin2/Prkcd/Runx1/Soat1/Spp1/Stard4/Tspo/Zc3h12a	19
223	TG no rescue	GO:0002548	monocyte chemotaxis	8/315	55/23174	7.45333e-07	1.26105e-05	7.62396e-06	Ccl2/Ccl3/Ccl5/Ccl6/Lgals3/Lyn/Serpine1/Slamf8	8
224	TG no rescue	GO:0032755	positive regulation of interleukin-6 production	10/315	97/23174	8.26311e-07	1.39182e-05	8.41455e-06	Cyba/Il1rn/Lpl/Ptafr/Pycard/Tlr1/Tlr2/Tlr7/Tlr9/Unc93b1	10
225	TG no rescue	GO:1903409	reactive oxygen species biosynthetic process	11/315	121/23174	8.32254e-07	1.3956e-05	8.4374e-06	Cx3cr1/Cyba/Cybb/Icam1/Igf1/Itgb2/Ncf1/Ptk2b/Tlr2/Tspo/Zc3h12a	11
226	TG no rescue	GO:0002831	regulation of response to biotic stimulus	12/315	147/23174	8.42507e-07	1.40654e-05	8.50356e-06	Ccl5/Cd180/Cd84/Cyba/Dhx58/Havcr2/Mmp12/Pycard/Tlr2/Tmem173/Tnfaip3/Zc3h12a	12
227	TG no rescue	GO:0009595	detection of biotic stimulus	6/315	25/23174	8.56754e-07	1.40974e-05	8.52289e-06	Naip2/Naip5/Ssc5d/Tlr1/Tlr2/Trem2	6
228	TG no rescue	GO:0042533	tumor necrosis factor biosynthetic process	6/315	25/23174	8.56754e-07	1.40974e-05	8.52289e-06	Bcl3/Cx3cr1/Cybb/Fcgr3/Tlr1/Tlr2	6
229	TG no rescue	GO:0042534	regulation of tumor necrosis factor biosynthetic process	6/315	25/23174	8.56754e-07	1.40974e-05	8.52289e-06	Bcl3/Cx3cr1/Cybb/Fcgr3/Tlr1/Tlr2	6
230	TG no rescue	GO:0090303	positive regulation of wound healing	8/315	56/23174	8.59368e-07	1.40974e-05	8.52289e-06	Capn3/Ccl2/Cxcr4/Hpse/Mylk/Pdpn/Plek/Serpine1	8
231	TG no rescue	GO:0043254	regulation of protein complex assembly	21/315	445/23174	9.02578e-07	1.45985e-05	8.82585e-06	Apoe/Arpc1b/Capg/Cebpa/Fblim1/Fes/Gmfg/Hck/Hcls1/Hey2/Icam1/Ikzf1/Irf8/Nckap1l/Palld/Plek/Prkcd/Ptk2b/Pycard/Tlr2/Was	21
232	TG no rescue	GO:0002526	acute inflammatory response	11/315	122/23174	9.0379e-07	1.45985e-05	8.82585e-06	A2m/Adam8/B4galt1/C3/Ccl5/Fcgr1/Fcgr2b/Fcgr3/Icam1/Il1rn/Pik3cg	11
233	TG no rescue	GO:0042107	cytokine metabolic process	11/315	122/23174	9.0379e-07	1.45985e-05	8.82585e-06	Bcl3/Cx3cr1/Cybb/Fcgr3/Inpp5d/Ptafr/Ptprc/Tlr1/Tlr2/Tlr7/Tlr9	11
234	TG no rescue	GO:0070228	regulation of lymphocyte apoptotic process	9/315	76/23174	9.05934e-07	1.45985e-05	8.82585e-06	Adam8/Ccl5/Cd44/Dock8/Efna1/Lgals3/Lyn/Myc/Nfkbid	9
235	TG no rescue	GO:0042102	positive regulation of T cell proliferation	10/315	98/23174	9.09262e-07	1.45985e-05	8.82585e-06	Ccl5/Cd86/Havcr2/Igf1/Itgal/Nckap1l/Ptprc/Pycard/Rasal3/Sash3	10
236	TG no rescue	GO:0032102	negative regulation of response to external stimulus	18/315	336/23174	9.22813e-07	1.46986e-05	8.88638e-06	Apoe/Cd109/Cd44/Cx3cr1/Dhx58/Fcgr2b/Havcr2/Igf1/Ldlr/Plau/Prkcd/Pycard/Serpine1/Slamf8/Tnfaip3/Tnfaip8l2/Tnfrsf1b/Zc3h12a	18
237	TG no rescue	GO:0002262	myeloid cell homeostasis	13/315	176/23174	9.23289e-07	1.46986e-05	8.88638e-06	Axl/Ccl2/Cd44/Dnase2a/Fcgr2b/Hcar2/Hcls1/Ikzf1/Inpp5d/Lyn/Mafb/Mertk/Nckap1l	13
238	TG no rescue	GO:0050728	negative regulation of inflammatory response	12/315	149/23174	9.73352e-07	1.54305e-05	9.32885e-06	Apoe/Cd44/Cx3cr1/Fcgr2b/Igf1/Ldlr/Pycard/Slamf8/Tnfaip3/Tnfaip8l2/Tnfrsf1b/Zc3h12a	12
239	TG no rescue	GO:0050854	regulation of antigen receptor-mediated signaling pathway	8/315	57/23174	9.87964e-07	1.55966e-05	9.42928e-06	Cd22/Fcgr2b/Lgals3/Lpxn/Lyn/Nfam1/Ptpn6/Ptprc	8
240	TG no rescue	GO:0045639	positive regulation of myeloid cell differentiation	10/315	99/23174	9.99395e-07	1.57113e-05	9.49863e-06	Ccl3/Ccl5/Fes/Hcls1/Ikzf1/Inpp5d/Nckap1l/Pf4/Runx1/Trem2	10
241	TG no rescue	GO:0009615	response to virus	16/315	270/23174	1.00914e-06	1.57987e-05	9.55146e-06	Apobec1/Bcl3/Ccl5/Cd86/Dhx58/Irf5/Itgax/Mmp12/Ptprc/Pycard/Tlr13/Tlr7/Tlr9/Tmem173/Unc93b1/Zc3h12a	16
242	TG no rescue	GO:0050706	regulation of interleukin-1 beta secretion	7/315	40/23174	1.01777e-06	1.5868e-05	9.59335e-06	Ccl3/Lpl/Pycard/Serpinb1a/Tlr2/Tnfaip3/Zc3h12a	7
243	TG no rescue	GO:0001906	cell killing	13/315	178/23174	1.04925e-06	1.62246e-05	9.80896e-06	C3/Ccl2/Ctsc/Ctsh/Fcgr1/Fcgr3/H2-D1/Havcr2/Ncf1/Pf4/Ptpn6/Ptprc/Vav1	13
244	TG no rescue	GO:1903034	regulation of response to wounding	13/315	178/23174	1.04925e-06	1.62246e-05	9.80896e-06	Apoe/Capn3/Ccl2/Cd109/Cxcr4/Hpse/Lyn/Mylk/Pdpn/Plau/Plek/Prkcd/Serpine1	13
245	TG no rescue	GO:0034612	response to tumor necrosis factor	13/315	179/23174	1.11779e-06	1.7214e-05	1.04071e-05	Birc3/Ccdc3/Ccl2/Ccl3/Ccl5/Ccl6/Cd14/Cebpa/Cxcl16/Ptk2b/Pycard/Slc2a4/Zc3h12a	13
246	TG no rescue	GO:0043030	regulation of macrophage activation	8/315	58/23174	1.13262e-06	1.73011e-05	1.04597e-05	C1qa/Cd84/Cebpa/Ctsc/Havcr2/Il4ra/Ldlr/Trem2	8
247	TG no rescue	GO:0072678	T cell migration	8/315	58/23174	1.13262e-06	1.73011e-05	1.04597e-05	Adam8/Ccl2/Ccl5/Cxcl16/Dock8/Gpr183/Icam1/Pycard	8
248	TG no rescue	GO:0071404	cellular response to low-density lipoprotein particle stimulus	5/315	15/23174	1.20727e-06	1.83671e-05	1.11042e-05	Hmgcs1/Itgb2/Ldlr/Lpl/Mylip	5
249	TG no rescue	GO:0006066	alcohol metabolic process	17/315	310/23174	1.35091e-06	2.04699e-05	1.23755e-05	Abca1/Akr1b8/Apoc1/Apoe/Cebpa/Fdps/Hmgcs1/Ldlr/Plcb2/Plcg2/Plek/Ptafr/Ptk2b/Sc5d/Slc37a2/Soat1/Sqle	17
250	TG no rescue	GO:0046209	nitric oxide metabolic process	9/315	80/23174	1.40617e-06	2.12219e-05	1.28302e-05	Cx3cr1/Icam1/Igf1/Itgb2/Ptk2b/Tlr2/Tmem106a/Tspo/Zc3h12a	9
251	TG no rescue	GO:0072503	cellular divalent inorganic cation homeostasis	22/315	498/23174	1.47625e-06	2.2109e-05	1.33665e-05	Apoe/C3ar1/Capn3/Ccl2/Ccl3/Ccl5/Cd52/Cx3cr1/Cxcr4/Cyba/Gpr65/Hexb/Lyn/Pik3cg/Plcb2/Plcg2/Ptk2b/Ptpn6/Ptprc/Slc11a1/Slc24a4/Tcirg1	22
252	TG no rescue	GO:0070098	chemokine-mediated signaling pathway	8/315	60/23174	1.47666e-06	2.2109e-05	1.33665e-05	Ccl2/Ccl3/Ccl5/Ccl6/Cxcr4/Pf4/Ptk2b/Trem2	8
253	TG no rescue	GO:0043367	CD4-positive, alpha-beta T cell differentiation	9/315	81/23174	1.56326e-06	2.33129e-05	1.40944e-05	Bcl3/Gpr183/Il4ra/Ly9/Nckap1l/Nfkbid/Runx1/Sash3/Zc3h12a	9
254	TG no rescue	GO:0046634	regulation of alpha-beta T cell activation	10/315	104/23174	1.57712e-06	2.34271e-05	1.41634e-05	Cd44/Ikzf1/Il4ra/Nckap1l/Nfkbid/Ptprc/Rasal3/Runx1/Sash3/Zc3h12a	10
255	TG no rescue	GO:0048015	phosphatidylinositol-mediated signaling	12/315	157/23174	1.6951e-06	2.50808e-05	1.51632e-05	Ccl5/Fgr/Hcls1/Igf1/Ncf1/Pik3ap1/Pik3cg/Pik3r5/Plcb2/Plcg2/Ptafr/Ptpn6	12
256	TG no rescue	GO:0016045	detection of bacterium	5/315	16/23174	1.73651e-06	2.53947e-05	1.5353e-05	Naip2/Naip5/Ssc5d/Tlr1/Tlr2	5
257	TG no rescue	GO:0034134	toll-like receptor 2 signaling pathway	5/315	16/23174	1.73651e-06	2.53947e-05	1.5353e-05	Cyba/Lyn/Pik3ap1/Tlr1/Tlr2	5
258	TG no rescue	GO:0098543	detection of other organism	5/315	16/23174	1.73651e-06	2.53947e-05	1.5353e-05	Naip2/Naip5/Ssc5d/Tlr1/Tlr2	5
259	TG no rescue	GO:0002507	tolerance induction	6/315	28/23174	1.76101e-06	2.56536e-05	1.55095e-05	C3ar1/Cd86/Havcr2/Lyn/Runx1/Tnfaip3	6
260	TG no rescue	GO:0043062	extracellular structure organization	17/315	317/23174	1.83122e-06	2.65737e-05	1.60658e-05	Abca1/Apoe/B4galt1/Bcl3/Ctss/Gfap/Lgals3/Lpl/Mmp12/Mmp19/Pdpn/Postn/Soat1/Spint1/Sulf1/Tgfbr1/Tnfrsf1b	17
261	TG no rescue	GO:0051495	positive regulation of cytoskeleton organization	14/315	218/23174	1.88189e-06	2.72045e-05	1.64471e-05	Arpc1b/Fes/Gmfg/Gpr65/Hck/Icam1/Nckap1l/Pdlim4/Plek/Ptk2b/Pycard/Synpo2/Tgfbr1/Was	14
262	TG no rescue	GO:0071674	mononuclear cell migration	9/315	83/23174	1.92331e-06	2.76971e-05	1.67449e-05	C3ar1/Ccl2/Ccl3/Ccl5/Ccl6/Lgals3/Lyn/Serpine1/Slamf8	9
263	TG no rescue	GO:0032757	positive regulation of interleukin-8 production	7/315	44/23174	1.99681e-06	2.86462e-05	1.73187e-05	Cd14/Pycard/Serpine1/Tlr1/Tlr2/Tlr7/Tlr9	7
264	TG no rescue	GO:2001057	reactive nitrogen species metabolic process	9/315	84/23174	2.12867e-06	3.04222e-05	1.83924e-05	Cx3cr1/Icam1/Igf1/Itgb2/Ptk2b/Tlr2/Tmem106a/Tspo/Zc3h12a	9
265	TG no rescue	GO:0042119	neutrophil activation	6/315	29/23174	2.19514e-06	3.12538e-05	1.88952e-05	Ccl5/Itgam/Itgb2/Myo1f/Prkcd/Ptafr	6
266	TG no rescue	GO:0030316	osteoclast differentiation	10/315	108/23174	2.23048e-06	3.15192e-05	1.90556e-05	Adam8/Ccl3/Ccl5/Cd109/Gpr183/Inpp5d/Junb/Mafb/Tcirg1/Trem2	10
267	TG no rescue	GO:0045621	positive regulation of lymphocyte differentiation	10/315	108/23174	2.23048e-06	3.15192e-05	1.90556e-05	Adam8/Axl/Ikzf1/Il4ra/Inpp5d/Nckap1l/Nfkbid/Ptprc/Runx1/Sash3	10
268	TG no rescue	GO:0016125	sterol metabolic process	11/315	134/23174	2.29164e-06	3.22625e-05	1.9505e-05	Abca1/Apoc1/Apoe/Cebpa/Fdps/Hmgcs1/Ldlr/Msmo1/Sc5d/Soat1/Sqle	11
269	TG no rescue	GO:0050855	regulation of B cell receptor signaling pathway	5/315	17/23174	2.43271e-06	3.40543e-05	2.05883e-05	Cd22/Fcgr2b/Lpxn/Lyn/Nfam1	5
270	TG no rescue	GO:0002763	positive regulation of myeloid leukocyte differentiation	8/315	64/23174	2.43697e-06	3.40543e-05	2.05883e-05	Ccl3/Ccl5/Fes/Hcls1/Ikzf1/Pf4/Runx1/Trem2	8
271	TG no rescue	GO:0007249	I-kappaB kinase/NF-kappaB signaling	13/315	192/23174	2.45027e-06	3.40543e-05	2.05883e-05	Bcl3/Capn3/Cx3cr1/Il1rn/Nfkbid/Pycard/Tifab/Tlr2/Tlr7/Tlr9/Tmem106a/Tnfaip3/Zc3h12a	13
272	TG no rescue	GO:0006874	cellular calcium ion homeostasis	21/315	474/23174	2.45501e-06	3.40543e-05	2.05883e-05	Apoe/C3ar1/Capn3/Ccl2/Ccl3/Ccl5/Cd52/Cx3cr1/Cxcr4/Cyba/Gpr65/Hexb/Lyn/Pik3cg/Plcb2/Plcg2/Ptk2b/Ptpn6/Ptprc/Slc24a4/Tcirg1	21
273	TG no rescue	GO:0033674	positive regulation of kinase activity	21/315	475/23174	2.53733e-06	3.50672e-05	2.12006e-05	Adam8/Ang/Cd44/Efna1/Fcgr1/Fgd2/Fgr/Igf1/Il1rn/Lyn/Mdfic/Ncf1/Pik3cg/Pik3r5/Prkcd/Ptk2b/Ptprc/Slc11a1/Tgfbr1/Tlr1/Tlr9	21
274	TG no rescue	GO:0002429	immune response-activating cell surface receptor signaling pathway	17/315	326/23174	2.67334e-06	3.68121e-05	2.22556e-05	C3ar1/Cd22/Fcgr2b/Fyb/Lat2/Lgals3/Lpxn/Lyn/Nckap1l/Nfam1/Nfkbid/Plcg2/Ptpn6/Ptprc/Themis2/Tlr2/Zc3h12a	17
275	TG no rescue	GO:0032692	negative regulation of interleukin-1 production	6/315	30/23174	2.71271e-06	3.72183e-05	2.25012e-05	Cx3cr1/Igf1/Serpinb1a/Tnfaip3/Trem2/Zc3h12a	6
276	TG no rescue	GO:0045123	cellular extravasation	8/315	65/23174	2.74648e-06	3.75452e-05	2.26988e-05	Adam8/Ccl2/Ccl5/Cx3cr1/Icam1/Itgam/Itgb2/Ptafr	8
277	TG no rescue	GO:0034341	response to interferon-gamma	11/315	137/23174	2.84693e-06	3.87779e-05	2.3444e-05	Capg/Ccl2/Ccl3/Ccl5/Ccl6/Cxcl16/Irf8/Slc11a1/Tlr2/Vim/Was	11
278	TG no rescue	GO:1902905	positive regulation of supramolecular fiber organization	13/315	195/23174	2.90943e-06	3.94014e-05	2.3821e-05	Arpc1b/Fes/Gmfg/Gpr65/Icam1/Nckap1l/Pdlim4/Plek/Ptk2b/Pycard/Synpo2/Tgfbr1/Was	13
279	TG no rescue	GO:0016064	immunoglobulin mediated immune response	15/315	259/23174	2.92105e-06	3.94014e-05	2.3821e-05	Bcl3/C1qa/C1qb/C3/C4b/Crlf2/Fcgr1/Fcgr2b/Fcgr3/Il4ra/Inpp5d/Prkcd/Ptpn6/Ptprc/Tcirg1	15
280	TG no rescue	GO:0008202	steroid metabolic process	16/315	293/23174	2.92404e-06	3.94014e-05	2.3821e-05	Abca1/Apoc1/Apoe/Cebpa/Fdps/Hmgcs1/Hsd11b1/Igf1/Ldlr/Msmo1/Sc5d/Soat1/Spp1/Sqle/Stard4/Tspo	16
281	TG no rescue	GO:0051607	defense response to virus	14/315	227/23174	3.02411e-06	4.06048e-05	2.45486e-05	Apobec1/Ccl5/Cd86/Dhx58/Irf5/Itgax/Mmp12/Ptprc/Pycard/Tlr7/Tlr9/Tmem173/Unc93b1/Zc3h12a	14
282	TG no rescue	GO:0046632	alpha-beta T cell differentiation	10/315	112/23174	3.10765e-06	4.15787e-05	2.51373e-05	Bcl3/Gpr183/Ikzf1/Il4ra/Ly9/Nckap1l/Nfkbid/Runx1/Sash3/Zc3h12a	10
283	TG no rescue	GO:0002820	negative regulation of adaptive immune response	7/315	47/23174	3.16477e-06	4.20447e-05	2.54191e-05	Fcgr2b/Havcr2/Il4ra/Ptpn6/Ptprc/Samsn1/Zc3h12a	7
284	TG no rescue	GO:0050704	regulation of interleukin-1 secretion	7/315	47/23174	3.16477e-06	4.20447e-05	2.54191e-05	Ccl3/Lpl/Pycard/Serpinb1a/Tlr2/Tnfaip3/Zc3h12a	7
285	TG no rescue	GO:0043032	positive regulation of macrophage activation	6/315	31/23174	3.32549e-06	4.40249e-05	2.66162e-05	C1qa/Cebpa/Ctsc/Havcr2/Il4ra/Trem2	6
286	TG no rescue	GO:0052547	regulation of peptidase activity	19/315	406/23174	3.39805e-06	4.48281e-05	2.71019e-05	A2m/Birc3/Cd109/Cd44/Ctsd/Ctsh/Efna1/Igf1/Lxn/Lyn/Myc/Naip2/Plaur/Pycard/Serpinb1a/Serpinb8/Serpine1/Spint1/Timp1	19
287	TG no rescue	GO:0002673	regulation of acute inflammatory response	8/315	67/23174	3.46652e-06	4.54139e-05	2.7456e-05	A2m/Adam8/C3/Ccl5/Fcgr1/Fcgr2b/Fcgr3/Pik3cg	8
288	TG no rescue	GO:0006801	superoxide metabolic process	8/315	67/23174	3.46652e-06	4.54139e-05	2.7456e-05	Cyba/Cybb/Itgam/Itgb2/Ncf1/Ncf2/Pon3/Prkcd	8
289	TG no rescue	GO:0043303	mast cell degranulation	7/315	48/23174	3.66227e-06	4.78122e-05	2.8906e-05	Cd84/Fes/Fgr/Il4ra/Lat2/Lyn/Rac2	7
290	TG no rescue	GO:0001909	leukocyte mediated cytotoxicity	11/315	141/23174	3.76873e-06	4.90325e-05	2.96437e-05	Ccl2/Ctsc/Ctsh/Fcgr1/Fcgr3/H2-D1/Havcr2/Ncf1/Ptpn6/Ptprc/Vav1	11
291	TG no rescue	GO:0050864	regulation of B cell activation	15/315	265/23174	3.86519e-06	5.01146e-05	3.02979e-05	Cd22/Fcgr2b/Gpr183/Ikzf1/Inpp5d/Lyn/Nckap1l/Nfam1/Ptpn6/Ptprc/Samsn1/Sash3/Slamf8/Tlr9/Tnfaip3	15
292	TG no rescue	GO:0045428	regulation of nitric oxide biosynthetic process	8/315	68/23174	3.88278e-06	5.01702e-05	3.03316e-05	Cx3cr1/Icam1/Igf1/Itgb2/Ptk2b/Tlr2/Tspo/Zc3h12a	8
293	TG no rescue	GO:0055074	calcium ion homeostasis	21/315	490/23174	4.1139e-06	5.29753e-05	3.20274e-05	Apoe/C3ar1/Capn3/Ccl2/Ccl3/Ccl5/Cd52/Cx3cr1/Cxcr4/Cyba/Gpr65/Hexb/Lyn/Pik3cg/Plcb2/Plcg2/Ptk2b/Ptpn6/Ptprc/Slc24a4/Tcirg1	21
294	TG no rescue	GO:0002279	mast cell activation involved in immune response	7/315	49/23174	4.22326e-06	5.38323e-05	3.25456e-05	Cd84/Fes/Fgr/Il4ra/Lat2/Lyn/Rac2	7
295	TG no rescue	GO:0002448	mast cell mediated immunity	7/315	49/23174	4.22326e-06	5.38323e-05	3.25456e-05	Cd84/Fes/Fgr/Il4ra/Lat2/Lyn/Rac2	7
296	TG no rescue	GO:0031663	lipopolysaccharide-mediated signaling pathway	7/315	49/23174	4.22326e-06	5.38323e-05	3.25456e-05	Ccl5/Cd14/Cd180/Cd84/Lyn/Tnfaip3/Trem2	7
297	TG no rescue	GO:0016042	lipid catabolic process	16/315	302/23174	4.30601e-06	5.45906e-05	3.3004e-05	Akr1b8/Apoe/Aspg/Cyp4f18/Hcar2/Hexa/Hexb/Hsd11b1/Ldlr/Lpl/Pik3cg/Plcb2/Plcg2/Pnpla7/Prkcd/Spp1	16
298	TG no rescue	GO:0002768	immune response-regulating cell surface receptor signaling pathway	17/315	338/23174	4.33511e-06	5.45906e-05	3.3004e-05	C3ar1/Cd22/Fcgr2b/Fyb/Lat2/Lgals3/Lpxn/Lyn/Nckap1l/Nfam1/Nfkbid/Plcg2/Ptpn6/Ptprc/Themis2/Tlr2/Zc3h12a	17
299	TG no rescue	GO:0046635	positive regulation of alpha-beta T cell activation	8/315	69/23174	4.34063e-06	5.45906e-05	3.3004e-05	Ikzf1/Il4ra/Nckap1l/Nfkbid/Ptprc/Rasal3/Runx1/Sash3	8
300	TG no rescue	GO:2000107	negative regulation of leukocyte apoptotic process	8/315	69/23174	4.34063e-06	5.45906e-05	3.3004e-05	Axl/Ccl5/Cd44/Dock8/Efna1/Fcgr2b/Hcls1/Mertk	8
301	TG no rescue	GO:0002577	regulation of antigen processing and presentation	5/315	19/23174	4.47035e-06	5.60353e-05	3.38774e-05	Cd68/Pycard/Slc11a1/Trem2/Was	5
302	TG no rescue	GO:0033003	regulation of mast cell activation	7/315	50/23174	4.85402e-06	6.0443e-05	3.65422e-05	Cd84/Crlf2/Fes/Fgr/Il4ra/Lyn/Rac2	7
303	TG no rescue	GO:0071675	regulation of mononuclear cell migration	7/315	50/23174	4.85402e-06	6.0443e-05	3.65422e-05	C3ar1/Ccl2/Ccl5/Lgals3/Lyn/Serpine1/Slamf8	7
304	TG no rescue	GO:1990774	tumor necrosis factor secretion	6/315	33/23174	4.88934e-06	6.06824e-05	3.66869e-05	Cd84/Havcr2/Lpl/Tlr2/Tmem106a/Zc3h12a	6
305	TG no rescue	GO:0008064	regulation of actin polymerization or depolymerization	12/315	174/23174	4.94994e-06	6.12332e-05	3.70199e-05	Arpc1b/Capg/Gmfg/Hcls1/Icam1/Nckap1l/Plek/Prkcd/Ptk2b/Pycard/Tlr2/Was	12
306	TG no rescue	GO:0002705	positive regulation of leukocyte mediated immunity	12/315	176/23174	5.56726e-06	6.86447e-05	4.15007e-05	C3/Fcgr1/Fcgr3/Fgr/H2-D1/Il4ra/Itgam/Itgb2/Ptafr/Ptprc/Sash3/Vav1	12
307	TG no rescue	GO:0032733	positive regulation of interleukin-10 production	6/315	34/23174	5.86956e-06	7.15846e-05	4.32781e-05	Bcl3/Pycard/Sash3/Tlr2/Tlr9/Trem2	6
308	TG no rescue	GO:0002313	mature B cell differentiation involved in immune response	5/315	20/23174	5.89428e-06	7.15846e-05	4.32781e-05	Bcl3/Gpr183/Plcg2/Ptk2b/Tnfaip3	5
309	TG no rescue	GO:0002523	leukocyte migration involved in inflammatory response	5/315	20/23174	5.89428e-06	7.15846e-05	4.32781e-05	Adam8/Ccl2/Itgam/Itgb2/Slamf8	5
310	TG no rescue	GO:0002755	MyD88-dependent toll-like receptor signaling pathway	5/315	20/23174	5.89428e-06	7.15846e-05	4.32781e-05	Tlr1/Tlr13/Tlr2/Tlr7/Tlr9	5
311	TG no rescue	GO:0030832	regulation of actin filament length	12/315	177/23174	5.90056e-06	7.15846e-05	4.32781e-05	Arpc1b/Capg/Gmfg/Hcls1/Icam1/Nckap1l/Plek/Prkcd/Ptk2b/Pycard/Tlr2/Was	12
312	TG no rescue	GO:1903036	positive regulation of response to wounding	8/315	72/23174	5.998e-06	7.25335e-05	4.38517e-05	Capn3/Ccl2/Cxcr4/Hpse/Mylk/Pdpn/Plek/Serpine1	8
313	TG no rescue	GO:0008360	regulation of cell shape	11/315	149/23174	6.42185e-06	7.7411e-05	4.68006e-05	Ccl2/Ccl3/Fblim1/Fes/Fgr/Hck/Hexb/Icam1/Pdpn/Ptk2b/Rhoj	11
314	TG no rescue	GO:0071900	regulation of protein serine/threonine kinase activity	19/315	425/23174	6.54917e-06	7.86943e-05	4.75764e-05	Adam8/Apoe/Fgd2/Hhex/Igf1/Il1rn/Lyn/Mdfic/Pik3cg/Pik3r5/Prkcd/Ptk2b/Ptpn6/Ptprc/Pycard/Synpo2/Tgfbr1/Tlr9/Tnfaip3	19
315	TG no rescue	GO:0036230	granulocyte activation	6/315	35/23174	7.00345e-06	8.36203e-05	5.05546e-05	Ccl5/Itgam/Itgb2/Myo1f/Prkcd/Ptafr	6
316	TG no rescue	GO:0043304	regulation of mast cell degranulation	6/315	35/23174	7.00345e-06	8.36203e-05	5.05546e-05	Cd84/Fes/Fgr/Il4ra/Lyn/Rac2	6
317	TG no rescue	GO:0034113	heterotypic cell-cell adhesion	7/315	53/23174	7.23418e-06	8.61027e-05	5.20553e-05	Cd44/Il1rn/Itga5/Itgax/Itgb2/Ptprc/Tnfaip3	7
318	TG no rescue	GO:2000482	regulation of interleukin-8 secretion	5/315	21/23174	7.65036e-06	9.07698e-05	5.48769e-05	Cd14/Pycard/Ssc5d/Tlr1/Tlr2	5
319	TG no rescue	GO:0070227	lymphocyte apoptotic process	9/315	98/23174	7.7063e-06	9.11469e-05	5.51049e-05	Adam8/Ccl5/Cd44/Dock8/Efna1/Lgals3/Lyn/Myc/Nfkbid	9
320	TG no rescue	GO:1901615	organic hydroxy compound metabolic process	20/315	471/23174	8.00915e-06	9.44329e-05	5.70916e-05	Abca1/Akr1b8/Apoc1/Apoe/Cebpa/Cyp4f18/Fdps/Hmgcs1/Ldlr/Msmo1/Plcb2/Plcg2/Plek/Ptafr/Ptk2b/Sc5d/Slc37a2/Soat1/Sqle/Stard4	20
321	TG no rescue	GO:0033006	regulation of mast cell activation involved in immune response	6/315	36/23174	8.30865e-06	9.7659e-05	5.9042e-05	Cd84/Fes/Fgr/Il4ra/Lyn/Rac2	6
322	TG no rescue	GO:0008203	cholesterol metabolic process	10/315	125/23174	8.33838e-06	9.7704e-05	5.90692e-05	Abca1/Apoc1/Apoe/Cebpa/Fdps/Hmgcs1/Ldlr/Sc5d/Soat1/Sqle	10
323	TG no rescue	GO:0051090	regulation of DNA-binding transcription factor activity	18/315	395/23174	8.85674e-06	0.000103457	6.2547e-05	Adam8/Capn3/Cd84/Cx3cr1/Fcgr2b/Havcr2/Hck/Hcls1/Icam1/Itgb2/Nfam1/Nfkbid/Pycard/Tlr2/Tlr9/Tmem173/Tnfaip3/Zc3h12a	18
324	TG no rescue	GO:0006809	nitric oxide biosynthetic process	8/315	76/23174	9.01516e-06	0.000104982	6.34693e-05	Cx3cr1/Icam1/Igf1/Itgb2/Ptk2b/Tlr2/Tspo/Zc3h12a	8
325	TG no rescue	GO:0001780	neutrophil homeostasis	5/315	22/23174	9.79059e-06	0.000113469	6.86004e-05	Axl/Cd44/Fcgr2b/Hcar2/Mertk	5
326	TG no rescue	GO:0002675	positive regulation of acute inflammatory response	6/315	37/23174	9.80413e-06	0.000113469	6.86004e-05	Adam8/C3/Ccl5/Fcgr1/Fcgr3/Pik3cg	6
327	TG no rescue	GO:1901222	regulation of NIK/NF-kappaB signaling	9/315	101/23174	9.86917e-06	0.000113873	6.88443e-05	Birc3/Cd14/Havcr2/Tlr1/Tlr2/Tlr7/Tlr9/Trem2/Zc3h12a	9
328	TG no rescue	GO:0030193	regulation of blood coagulation	8/315	77/23174	9.94286e-06	0.000114026	6.89368e-05	Apoe/Hpse/Lyn/Pdpn/Plau/Plek/Prkcd/Serpine1	8
329	TG no rescue	GO:0071347	cellular response to interleukin-1	8/315	77/23174	9.94286e-06	0.000114026	6.89368e-05	Ccl2/Ccl3/Ccl5/Ccl6/Il1rn/Pycard/Serpine1/Zc3h12a	8
330	TG no rescue	GO:0032490	detection of molecule of bacterial origin	4/315	11/23174	1.02514e-05	0.000117207	7.08604e-05	Ssc5d/Tlr1/Tlr2/Trem2	4
331	TG no rescue	GO:0030833	regulation of actin filament polymerization	11/315	157/23174	1.05769e-05	0.000120564	7.28898e-05	Arpc1b/Capg/Gmfg/Hcls1/Icam1/Nckap1l/Prkcd/Ptk2b/Pycard/Tlr2/Was	11
332	TG no rescue	GO:0051897	positive regulation of protein kinase B signaling	9/315	102/23174	1.06967e-05	0.000121197	7.32723e-05	Adam8/Axl/Cx3cr1/Hcls1/Hpse/Igf1/Igfbp5/Pik3cg/Tgfbr1	9
333	TG no rescue	GO:1902106	negative regulation of leukocyte differentiation	9/315	102/23174	1.06967e-05	0.000121197	7.32723e-05	Cd44/Il4ra/Inpp5d/Lyn/Mafb/Myc/Nfkbid/Runx1/Zc3h12a	9
334	TG no rescue	GO:1900046	regulation of hemostasis	8/315	78/23174	1.09498e-05	0.000123693	7.47815e-05	Apoe/Hpse/Lyn/Pdpn/Plau/Plek/Prkcd/Serpine1	8
335	TG no rescue	GO:1903707	negative regulation of hemopoiesis	11/315	158/23174	1.12328e-05	0.000126511	7.64852e-05	Cd44/Il4ra/Inpp5d/Lyn/Mafb/Myc/Nfkbid/Pf4/Ptk2b/Runx1/Zc3h12a	11
336	TG no rescue	GO:1903426	regulation of reactive oxygen species biosynthetic process	9/315	103/23174	1.15827e-05	0.000130064	7.86332e-05	Cx3cr1/Cyba/Icam1/Igf1/Itgb2/Ptk2b/Tlr2/Tspo/Zc3h12a	9
337	TG no rescue	GO:1902652	secondary alcohol metabolic process	10/315	130/23174	1.17983e-05	0.000132092	7.98595e-05	Abca1/Apoc1/Apoe/Cebpa/Fdps/Hmgcs1/Ldlr/Sc5d/Soat1/Sqle	10
338	TG no rescue	GO:2001236	regulation of extrinsic apoptotic signaling pathway	11/315	161/23174	1.3417e-05	0.000149679	9.04918e-05	Atf3/Cx3cr1/Icam1/Igf1/Lgals3/Pf4/Ptprc/Pycard/Serpine1/Tgfbr1/Tnfaip3	11
339	TG no rescue	GO:0060251	regulation of glial cell proliferation	6/315	39/23174	1.34485e-05	0.000149679	9.04918e-05	Gfap/Igf1/Lyn/Myc/Tspo/Vim	6
340	TG no rescue	GO:0043405	regulation of MAP kinase activity	15/315	295/23174	1.39808e-05	0.00015469	9.35216e-05	Adam8/Apoe/Fgd2/Igf1/Il1rn/Lyn/Mdfic/Pik3cg/Pik3r5/Prkcd/Ptk2b/Ptpn6/Ptprc/Tgfbr1/Tlr9	15
341	TG no rescue	GO:0050851	antigen receptor-mediated signaling pathway	15/315	295/23174	1.39808e-05	0.00015469	9.35216e-05	Cd22/Fcgr2b/Fyb/Lat2/Lgals3/Lpxn/Lyn/Nckap1l/Nfam1/Nfkbid/Plcg2/Ptpn6/Ptprc/Themis2/Zc3h12a	15
342	TG no rescue	GO:0071356	cellular response to tumor necrosis factor	11/315	162/23174	1.42228e-05	0.000156908	9.48622e-05	Birc3/Ccdc3/Ccl2/Ccl3/Ccl5/Ccl6/Cebpa/Ptk2b/Pycard/Slc2a4/Zc3h12a	11
343	TG no rescue	GO:0050818	regulation of coagulation	8/315	81/23174	1.45007e-05	0.000159508	9.6434e-05	Apoe/Hpse/Lyn/Pdpn/Plau/Plek/Prkcd/Serpine1	8
344	TG no rescue	GO:0008347	glial cell migration	7/315	59/23174	1.49333e-05	0.000163789	9.90221e-05	Ccl2/Ccl3/Gpr183/Hexb/Trem2/Tspo/Vim	7
345	TG no rescue	GO:0043312	neutrophil degranulation	4/315	12/23174	1.52124e-05	0.000166367	0.000100581	Itgam/Itgb2/Myo1f/Ptafr	4
346	TG no rescue	GO:0032928	regulation of superoxide anion generation	5/315	24/23174	1.54537e-05	0.000168031	0.000101587	Cyba/Itgam/Itgb2/Pon3/Prkcd	5
347	TG no rescue	GO:0072677	eosinophil migration	5/315	24/23174	1.54537e-05	0.000168031	0.000101587	Adam8/Ccl2/Ccl5/Ccl6/Lgals3	5
348	TG no rescue	GO:2001233	regulation of apoptotic signaling pathway	18/315	412/23174	1.56203e-05	0.000169354	0.000102387	Atf3/Bcl2a1b/Cd44/Ctsc/Ctsh/Cx3cr1/Icam1/Igf1/Lgals3/Myc/Pf4/Plaur/Prkcd/Ptprc/Pycard/Serpine1/Tgfbr1/Tnfaip3	18
349	TG no rescue	GO:0002706	regulation of lymphocyte mediated immunity	12/315	195/23174	1.57396e-05	0.000170122	0.000102851	C3/Fcgr1/Fcgr2b/Fcgr3/H2-D1/Havcr2/Ptpn6/Ptprc/Sash3/Tnfrsf1b/Vav1/Was	12
350	TG no rescue	GO:0038061	NIK/NF-kappaB signaling	9/315	107/23174	1.57813e-05	0.000170122	0.000102851	Birc3/Cd14/Havcr2/Tlr1/Tlr2/Tlr7/Tlr9/Trem2/Zc3h12a	9
351	TG no rescue	GO:0019216	regulation of lipid metabolic process	16/315	336/23174	1.63534e-05	0.000175787	0.000106276	Apobec1/Apoe/C3/Ccdc3/Fdps/Fgr/Hcar2/Igf1/Ldlr/Lyn/Pik3cg/Pik3r5/Prkcd/Ptk2b/Stard4/Tspo	16
352	TG no rescue	GO:0097191	extrinsic apoptotic signaling pathway	13/315	229/23174	1.65739e-05	0.000177651	0.000107403	Atf3/Bcl2a1b/Cx3cr1/Icam1/Igf1/Lgals3/Pf4/Ptprc/Pycard/Serpine1/Tgfbr1/Tnfaip3/Tnfrsf1b	13
353	TG no rescue	GO:0002456	T cell mediated immunity	10/315	136/23174	1.75247e-05	0.00018731	0.000113243	Crlf2/Ctsc/Ctsh/H2-D1/Icam1/Ptprc/Sash3/Slc11a1/Tnfrsf1b/Was	10
354	TG no rescue	GO:1905521	regulation of macrophage migration	6/315	41/23174	1.81157e-05	0.000193081	0.000116731	C3ar1/Ccl2/Ccl5/Ptk2b/Slamf8/Trem2	6
355	TG no rescue	GO:0014911	positive regulation of smooth muscle cell migration	7/315	61/23174	1.8659e-05	0.000198311	0.000119894	Ccl5/Fgf9/Igf1/Igfbp5/Myc/Plau/Postn	7
356	TG no rescue	GO:0014910	regulation of smooth muscle cell migration	8/315	84/23174	1.89738e-05	0.000199967	0.000120895	Ccl5/Fgf9/Igf1/Igfbp5/Myc/Plau/Postn/Serpine1	8
357	TG no rescue	GO:0032945	negative regulation of mononuclear cell proliferation	8/315	84/23174	1.89738e-05	0.000199967	0.000120895	Cd44/Cd86/Fcgr2b/Gpnmb/Havcr2/Inpp5d/Lyn/Ptpn6	8
358	TG no rescue	GO:0050672	negative regulation of lymphocyte proliferation	8/315	84/23174	1.89738e-05	0.000199967	0.000120895	Cd44/Cd86/Fcgr2b/Gpnmb/Havcr2/Inpp5d/Lyn/Ptpn6	8
359	TG no rescue	GO:0034123	positive regulation of toll-like receptor signaling pathway	5/315	25/23174	1.91029e-05	0.000200209	0.000121041	Cyba/Pik3ap1/Tlr1/Tlr2/Tlr9	5
360	TG no rescue	GO:0072606	interleukin-8 secretion	5/315	25/23174	1.91029e-05	0.000200209	0.000121041	Cd14/Pycard/Ssc5d/Tlr1/Tlr2	5
361	TG no rescue	GO:0010959	regulation of metal ion transport	18/315	419/23174	1.95459e-05	0.000204285	0.000123505	Capn3/Ccl5/Cd84/Cxcr4/Cyba/Icam1/Igf1/Lgals3/Lyn/Mylk/Pik3cg/Plcg2/Ptk2b/Ptpn6/Serpine1/Tlr9/Trem2/Tspo	18
362	TG no rescue	GO:0008154	actin polymerization or depolymerization	12/315	200/23174	2.02583e-05	0.000211145	0.000127653	Arpc1b/Capg/Gmfg/Hcls1/Icam1/Nckap1l/Plek/Prkcd/Ptk2b/Pycard/Tlr2/Was	12
363	TG no rescue	GO:0002823	negative regulation of adaptive immune response based on somatic recombination of immune receptors built from immunoglobulin superfamily domains	6/315	42/23174	2.08952e-05	0.000217183	0.000131303	Fcgr2b/Havcr2/Il4ra/Ptpn6/Ptprc/Zc3h12a	6
364	TG no rescue	GO:0002688	regulation of leukocyte chemotaxis	9/315	111/23174	2.12115e-05	0.000219866	0.000132925	C3ar1/Ccl2/Ccl5/Lyn/Nckap1l/Ptk2b/Rac2/Serpine1/Slamf8	9
365	TG no rescue	GO:2000484	positive regulation of interleukin-8 secretion	4/315	13/23174	2.17384e-05	0.000224709	0.000135853	Cd14/Pycard/Tlr1/Tlr2	4
366	TG no rescue	GO:0050673	epithelial cell proliferation	18/315	424/23174	2.2867e-05	0.00023573	0.000142516	Ang/Apoe/Atoh8/B4galt1/Ccl2/Ccl5/Cd109/Cyba/Fgf9/Igf1/Igfbp5/Mmp12/Myc/Plau/Serpinb1a/Sulf1/Tgfbr1/Tnfaip3	18
367	TG no rescue	GO:0034121	regulation of toll-like receptor signaling pathway	7/315	63/23174	2.31204e-05	0.000237381	0.000143514	Cyba/Lyn/Pik3ap1/Tlr1/Tlr2/Tlr9/Tnfaip3	7
368	TG no rescue	GO:0045927	positive regulation of growth	15/315	308/23174	2.3153e-05	0.000237381	0.000143514	Apoe/C3/Capn3/Cxcl16/Cxcr4/Cyba/Fdps/Fgf9/Hey2/Igf1/Ikzf1/Ptk2b/Sash3/Serpine1/Tgfbr1	15
369	TG no rescue	GO:0050858	negative regulation of antigen receptor-mediated signaling pathway	5/315	26/23174	2.33891e-05	0.000238506	0.000144194	Cd22/Fcgr2b/Lgals3/Lpxn/Ptpn6	5
370	TG no rescue	GO:0090025	regulation of monocyte chemotaxis	5/315	26/23174	2.33891e-05	0.000238506	0.000144194	Ccl2/Ccl5/Lyn/Serpine1/Slamf8	5
371	TG no rescue	GO:0070232	regulation of T cell apoptotic process	6/315	43/23174	2.40081e-05	0.000244158	0.000147611	Adam8/Ccl5/Dock8/Efna1/Lgals3/Nfkbid	6
372	TG no rescue	GO:0030041	actin filament polymerization	11/315	172/23174	2.48883e-05	0.000252429	0.000152612	Arpc1b/Capg/Gmfg/Hcls1/Icam1/Nckap1l/Prkcd/Ptk2b/Pycard/Tlr2/Was	11
373	TG no rescue	GO:2000514	regulation of CD4-positive, alpha-beta T cell activation	7/315	64/23174	2.56605e-05	0.000259563	0.000156925	Cd44/Il4ra/Nckap1l/Nfkbid/Runx1/Sash3/Zc3h12a	7
374	TG no rescue	GO:0070664	negative regulation of leukocyte proliferation	8/315	88/23174	2.66922e-05	0.000269277	0.000162798	Cd44/Cd86/Fcgr2b/Gpnmb/Havcr2/Inpp5d/Lyn/Ptpn6	8
375	TG no rescue	GO:0070527	platelet aggregation	6/315	44/23174	2.74836e-05	0.000276521	0.000167177	Fermt3/Lyn/Pdpn/Plek/Prkcd/Ptpn6	6
376	TG no rescue	GO:0031331	positive regulation of cellular catabolic process	16/315	351/23174	2.78382e-05	0.000279344	0.000168884	Adam8/Apoe/Ctsc/Hk2/Igf1/Ldlr/Myc/Prkcd/Ptk2b/Tlr2/Tlr9/Tmem173/Tnfaip3/Tnfrsf1b/Trem2/Zc3h12a	16
377	TG no rescue	GO:0071346	cellular response to interferon-gamma	9/315	115/23174	2.81537e-05	0.000281761	0.000170345	Capg/Ccl2/Ccl3/Ccl5/Ccl6/Irf8/Tlr2/Vim/Was	9
378	TG no rescue	GO:0010466	negative regulation of peptidase activity	13/315	242/23174	2.95918e-05	0.00029537	0.000178573	A2m/Birc3/Cd109/Cd44/Igf1/Lxn/Naip2/Plaur/Serpinb1a/Serpinb8/Serpine1/Spint1/Timp1	13
379	TG no rescue	GO:1905952	regulation of lipid localization	10/315	145/23174	3.05264e-05	0.000303895	0.000183727	Abca1/Apoc4/Apoe/C3/Cyp4f18/Lpl/Prkcd/Runx1/Spp1/Zc3h12a	10
380	TG no rescue	GO:0031334	positive regulation of protein complex assembly	13/315	243/23174	3.08889e-05	0.000306695	0.000185419	Arpc1b/Cebpa/Fes/Gmfg/Icam1/Ikzf1/Irf8/Nckap1l/Palld/Plek/Ptk2b/Pycard/Was	13
381	TG no rescue	GO:0051091	positive regulation of DNA-binding transcription factor activity	13/315	244/23174	3.22355e-05	0.000319225	0.000192994	Adam8/Capn3/Cd84/Cx3cr1/Fcgr2b/Hcls1/Icam1/Itgb2/Nfam1/Pycard/Tlr2/Tlr9/Tmem173	13
382	TG no rescue	GO:0043270	positive regulation of ion transport	15/315	318/23174	3.3482e-05	0.000330701	0.000199933	Apoe/Capn3/Ccl5/Ctss/Cxcr4/Cyp4f18/Lgals3/Mylk/Plcg2/Prkcd/Ptafr/Serpine1/Slc36a2/Trem2/Tspo	15
383	TG no rescue	GO:0045860	positive regulation of protein kinase activity	18/315	437/23174	3.39772e-05	0.000334588	0.000202283	Adam8/Ang/Efna1/Fcgr1/Fgd2/Igf1/Il1rn/Mdfic/Ncf1/Pik3cg/Pik3r5/Prkcd/Ptk2b/Ptprc/Slc11a1/Tgfbr1/Tlr1/Tlr9	18
384	TG no rescue	GO:0014909	smooth muscle cell migration	8/315	91/23174	3.4072e-05	0.000334588	0.000202283	Ccl5/Fgf9/Igf1/Igfbp5/Myc/Plau/Postn/Serpine1	8
385	TG no rescue	GO:0050678	regulation of epithelial cell proliferation	16/315	357/23174	3.41416e-05	0.000334588	0.000202283	Ang/Apoe/Atoh8/B4galt1/Ccl2/Ccl5/Cd109/Cyba/Fgf9/Igf1/Mmp12/Myc/Plau/Sulf1/Tgfbr1/Tnfaip3	16
386	TG no rescue	GO:0002821	positive regulation of adaptive immune response	10/315	147/23174	3.43348e-05	0.000334851	0.000202442	C3/Cd44/Fcgr1/Fcgr3/H2-D1/Nfkbid/Ptprc/Pycard/Sash3/Slc11a1	10
387	TG no rescue	GO:0032271	regulation of protein polymerization	12/315	211/23174	3.4346e-05	0.000334851	0.000202442	Arpc1b/Capg/Fes/Gmfg/Hcls1/Icam1/Nckap1l/Prkcd/Ptk2b/Pycard/Tlr2/Was	12
388	TG no rescue	GO:0050798	activated T cell proliferation	6/315	46/23174	3.56463e-05	0.000345742	0.000209026	Cd86/Igf1/Itgal/Itgam/Itgb2/Pycard	6
389	TG no rescue	GO:0072604	interleukin-6 secretion	6/315	46/23174	3.56463e-05	0.000345742	0.000209026	Cd84/Lpl/Pycard/Tmem106a/Unc93b1/Zc3h12a	6
390	TG no rescue	GO:0050920	regulation of chemotaxis	12/315	212/23174	3.59712e-05	0.000347998	0.00021039	C3ar1/Ccl2/Ccl5/Cxcr4/Gpr183/Lyn/Nckap1l/Ptk2b/Rac2/Serpine1/Slamf8/Trem2	12
391	TG no rescue	GO:0045862	positive regulation of proteolysis	15/315	321/23174	3.72857e-05	0.000359793	0.000217521	Adam8/Apoe/C3/Capn3/Ctsc/Ctsd/Ctsh/Efna1/Lyn/Myc/Ptk2b/Pycard/Tnfrsf1b/Trem2/Zc3h12a	15
392	TG no rescue	GO:0034109	homotypic cell-cell adhesion	7/315	68/23174	3.82306e-05	0.000367033	0.000221898	Ccl5/Fermt3/Lyn/Pdpn/Plek/Prkcd/Ptpn6	7
393	TG no rescue	GO:0046637	regulation of alpha-beta T cell differentiation	7/315	68/23174	3.82306e-05	0.000367033	0.000221898	Ikzf1/Il4ra/Nckap1l/Nfkbid/Runx1/Sash3/Zc3h12a	7
394	TG no rescue	GO:0001771	immunological synapse formation	4/315	15/23174	4.06175e-05	0.00038602	0.000233377	Dock2/Dock8/Havcr2/Lgals3	4
395	TG no rescue	GO:0034162	toll-like receptor 9 signaling pathway	4/315	15/23174	4.06175e-05	0.00038602	0.000233377	Havcr2/Pik3ap1/Tlr9/Unc93b1	4
396	TG no rescue	GO:0060055	angiogenesis involved in wound healing	4/315	15/23174	4.06175e-05	0.00038602	0.000233377	B4galt1/Cxcr4/Hpse/Serpine1	4
397	TG no rescue	GO:0090197	positive regulation of chemokine secretion	4/315	15/23174	4.06175e-05	0.00038602	0.000233377	Il4ra/Lpl/Postn/Pycard	4
398	TG no rescue	GO:0045580	regulation of T cell differentiation	10/315	150/23174	4.08063e-05	0.000386164	0.000233464	Adam8/Cd44/Ikzf1/Il4ra/Nckap1l/Nfkbid/Ptprc/Runx1/Sash3/Zc3h12a	10
399	TG no rescue	GO:0097242	amyloid-beta clearance	5/315	29/23174	4.08374e-05	0.000386164	0.000233464	Apoe/C3/Itgb2/Ldlr/Trem2	5
400	TG no rescue	GO:0070555	response to interleukin-1	8/315	94/23174	4.30847e-05	0.000406396	0.000245696	Ccl2/Ccl3/Ccl5/Ccl6/Il1rn/Pycard/Serpine1/Zc3h12a	8
401	TG no rescue	GO:0045582	positive regulation of T cell differentiation	8/315	95/23174	4.64982e-05	0.000437501	0.000264501	Adam8/Ikzf1/Il4ra/Nckap1l/Nfkbid/Ptprc/Runx1/Sash3	8
402	TG no rescue	GO:0002438	acute inflammatory response to antigenic stimulus	5/315	30/23174	4.84623e-05	0.000454846	0.000274988	C3/Fcgr1/Fcgr2b/Fcgr3/Icam1	5
403	TG no rescue	GO:0007204	positive regulation of cytosolic calcium ion concentration	15/315	329/23174	4.93502e-05	0.00046203	0.000279331	C3ar1/Capn3/Ccl3/Cd52/Cx3cr1/Cxcr4/Cyba/Gpr65/Lyn/Pik3cg/Plcb2/Plcg2/Ptk2b/Ptpn6/Ptprc	15
404	TG no rescue	GO:0014068	positive regulation of phosphatidylinositol 3-kinase signaling	7/315	71/23174	5.06539e-05	0.000473062	0.000286	Ccl5/Fgr/Hcls1/Igf1/Ncf1/Pik3ap1/Ptpn6	7
405	TG no rescue	GO:0043491	protein kinase B signaling	11/315	186/23174	5.10332e-05	0.000475428	0.00028743	Adam8/Axl/Ccl5/Cx3cr1/Hcls1/Hpse/Igf1/Igfbp5/Mertk/Pik3cg/Tgfbr1	11
406	TG no rescue	GO:0046638	positive regulation of alpha-beta T cell differentiation	6/315	49/23174	5.14281e-05	0.000477926	0.000288941	Ikzf1/Il4ra/Nckap1l/Nfkbid/Runx1/Sash3	6
407	TG no rescue	GO:0043406	positive regulation of MAP kinase activity	12/315	220/23174	5.15574e-05	0.000477951	0.000288956	Adam8/Fgd2/Igf1/Il1rn/Mdfic/Pik3cg/Pik3r5/Prkcd/Ptk2b/Ptprc/Tgfbr1/Tlr9	12
408	TG no rescue	GO:0002283	neutrophil activation involved in immune response	4/315	16/23174	5.35779e-05	0.000494253	0.000298812	Itgam/Itgb2/Myo1f/Ptafr	4
409	TG no rescue	GO:0090196	regulation of chemokine secretion	4/315	16/23174	5.35779e-05	0.000494253	0.000298812	Il4ra/Lpl/Postn/Pycard	4
410	TG no rescue	GO:0032418	lysosome localization	7/315	72/23174	5.5463e-05	0.000510395	0.000308571	Cd84/Fes/Fgr/Il4ra/Lat2/Lyn/Rac2	7
411	TG no rescue	GO:0006694	steroid biosynthetic process	10/315	156/23174	5.69184e-05	0.000517023	0.000312578	Apoe/Fdps/Hmgcs1/Hsd11b1/Igf1/Msmo1/Sc5d/Sqle/Stard4/Tspo	10
412	TG no rescue	GO:0045834	positive regulation of lipid metabolic process	10/315	156/23174	5.69184e-05	0.000517023	0.000312578	Apoe/Ccdc3/Fdps/Fgr/Igf1/Ldlr/Lyn/Prkcd/Ptk2b/Stard4	10
413	TG no rescue	GO:0010574	regulation of vascular endothelial growth factor production	5/315	31/23174	5.71425e-05	0.000517023	0.000312578	C3/C3ar1/Ccl2/Hpse/Sulf1	5
414	TG no rescue	GO:0010758	regulation of macrophage chemotaxis	5/315	31/23174	5.71425e-05	0.000517023	0.000312578	C3ar1/Ccl2/Ccl5/Ptk2b/Slamf8	5
415	TG no rescue	GO:0043302	positive regulation of leukocyte degranulation	5/315	31/23174	5.71425e-05	0.000517023	0.000312578	Fgr/Il4ra/Itgam/Itgb2/Ptafr	5
416	TG no rescue	GO:1902991	regulation of amyloid precursor protein catabolic process	5/315	31/23174	5.71425e-05	0.000517023	0.000312578	Apoe/Efna1/Gsap/Igf1/Lyn	5
417	TG no rescue	GO:1904467	regulation of tumor necrosis factor secretion	5/315	31/23174	5.71425e-05	0.000517023	0.000312578	Cd84/Havcr2/Lpl/Tlr2/Zc3h12a	5
418	TG no rescue	GO:0043370	regulation of CD4-positive, alpha-beta T cell differentiation	6/315	50/23174	5.77791e-05	0.000521532	0.000315304	Il4ra/Nckap1l/Nfkbid/Runx1/Sash3/Zc3h12a	6
419	TG no rescue	GO:2001237	negative regulation of extrinsic apoptotic signaling pathway	8/315	98/23174	5.81195e-05	0.000523353	0.000316405	Cx3cr1/Icam1/Igf1/Lgals3/Pf4/Serpine1/Tgfbr1/Tnfaip3	8
420	TG no rescue	GO:0002637	regulation of immunoglobulin production	7/315	73/23174	6.06393e-05	0.000543449	0.000328555	Cd22/Fcgr2b/Il4ra/Ptprc/Sash3/Tlr9/Tnfaip3	7
421	TG no rescue	GO:0045453	bone resorption	7/315	73/23174	6.06393e-05	0.000543449	0.000328555	Adam8/Ctss/Inpp5d/Ptk2b/Rac2/Spp1/Tcirg1	7
422	TG no rescue	GO:0014065	phosphatidylinositol 3-kinase signaling	9/315	127/23174	6.15629e-05	0.000550419	0.000332768	Ccl5/Fgr/Hcls1/Igf1/Ncf1/Pik3ap1/Pik3cg/Pik3r5/Ptpn6	9
423	TG no rescue	GO:0051048	negative regulation of secretion	13/315	261/23174	6.43874e-05	0.000574312	0.000347213	Anpep/Apoe/Cd22/Cd84/Cyp4f18/Entpd1/Il1rn/Serpinb1a/Ssc5d/Tifab/Tnfaip3/Tnfrsf1b/Zc3h12a	13
424	TG no rescue	GO:0050830	defense response to Gram-positive bacterium	9/315	128/23174	6.54407e-05	0.000580247	0.000350801	Fgr/Havcr2/Hck/Lyz2/Mpeg1/Myo1f/Ncf1/Ssc5d/Tlr2	9
425	TG no rescue	GO:0051092	positive regulation of NF-kappaB transcription factor activity	9/315	128/23174	6.54407e-05	0.000580247	0.000350801	Adam8/Capn3/Cd84/Cx3cr1/Icam1/Itgb2/Pycard/Tlr2/Tlr9	9
426	TG no rescue	GO:0009896	positive regulation of catabolic process	17/315	418/23174	6.55142e-05	0.000580247	0.000350801	Adam8/Apoe/Ctsc/Hk2/Igf1/Ldlr/Myc/Mylip/Prkcd/Ptk2b/Tlr2/Tlr9/Tmem173/Tnfaip3/Tnfrsf1b/Trem2/Zc3h12a	17
427	TG no rescue	GO:1901224	positive regulation of NIK/NF-kappaB signaling	7/315	74/23174	6.6204e-05	0.000584983	0.000353665	Cd14/Havcr2/Tlr1/Tlr2/Tlr7/Tlr9/Trem2	7
428	TG no rescue	GO:0002446	neutrophil mediated immunity	5/315	32/23174	6.69751e-05	0.000590413	0.000356948	Itgam/Itgb2/Myo1f/Ncf1/Ptafr	5
429	TG no rescue	GO:0002883	regulation of hypersensitivity	4/315	17/23174	6.93148e-05	0.000606786	0.000366846	C3/Fcgr1/Fcgr2b/Fcgr3	4
430	TG no rescue	GO:0042535	positive regulation of tumor necrosis factor biosynthetic process	4/315	17/23174	6.93148e-05	0.000606786	0.000366846	Cybb/Fcgr3/Tlr1/Tlr2	4
431	TG no rescue	GO:0090195	chemokine secretion	4/315	17/23174	6.93148e-05	0.000606786	0.000366846	Il4ra/Lpl/Postn/Pycard	4
432	TG no rescue	GO:0031532	actin cytoskeleton reorganization	8/315	101/23174	7.20617e-05	0.000629372	0.000380501	Fes/Gmfg/Gpr65/Hck/Parvg/Pdlim4/Plek/Ptk2b	8
433	TG no rescue	GO:0016126	sterol biosynthetic process	6/315	52/23174	7.23575e-05	0.000630496	0.000381181	Apoe/Fdps/Hmgcs1/Msmo1/Sc5d/Sqle	6
434	TG no rescue	GO:1901617	organic hydroxy compound biosynthetic process	12/315	229/23174	7.57781e-05	0.000658781	0.000398281	Apoe/Fdps/Hmgcs1/Msmo1/Plcb2/Plcg2/Plek/Ptafr/Ptk2b/Sc5d/Sqle/Stard4	12
435	TG no rescue	GO:0010543	regulation of platelet activation	5/315	33/23174	7.80618e-05	0.000675521	0.000408402	Apoe/Lyn/Pdpn/Plek/Prkcd	5
436	TG no rescue	GO:0010573	vascular endothelial growth factor production	5/315	33/23174	7.80618e-05	0.000675521	0.000408402	C3/C3ar1/Ccl2/Hpse/Sulf1	5
437	TG no rescue	GO:0006914	autophagy	16/315	383/23174	7.84601e-05	0.000675867	0.000408611	Cd84/Ctsd/Gfap/Hk2/Il10ra/Irf8/Pycard/Synpo2/Tcirg1/Tlr2/Tlr9/Tmem173/Tnfaip3/Trem2/Tspo/Zc3h12a	16
438	TG no rescue	GO:0061919	process utilizing autophagic mechanism	16/315	383/23174	7.84601e-05	0.000675867	0.000408611	Cd84/Ctsd/Gfap/Hk2/Il10ra/Irf8/Pycard/Synpo2/Tcirg1/Tlr2/Tlr9/Tmem173/Tnfaip3/Trem2/Tspo/Zc3h12a	16
439	TG no rescue	GO:0014009	glial cell proliferation	6/315	53/23174	8.06711e-05	0.00069333	0.000419169	Gfap/Igf1/Lyn/Myc/Tspo/Vim	6
440	TG no rescue	GO:0048660	regulation of smooth muscle cell proliferation	10/315	163/23174	8.22811e-05	0.00070556	0.000426562	Ang/C3ar1/Ccl5/Cyba/Fgf9/Igf1/Igfbp5/Myc/Ptafr/Tnfaip3	10
441	TG no rescue	GO:0006644	phospholipid metabolic process	15/315	346/23174	8.68797e-05	0.000743304	0.000449381	Aspg/Fdps/Fgr/Hexb/Hmgcs1/Idi1/Inpp5d/Ldlr/Lyn/Pik3cg/Pik3r5/Plcg2/Plek/Prkcd/Ptk2b	15
442	TG no rescue	GO:0002524	hypersensitivity	4/315	18/23174	8.81674e-05	0.000747541	0.000451943	C3/Fcgr1/Fcgr2b/Fcgr3	4
443	TG no rescue	GO:0006691	leukotriene metabolic process	4/315	18/23174	8.81674e-05	0.000747541	0.000451943	Cyp4f18/Ggt5/Ncf1/Tlr2	4
444	TG no rescue	GO:0007252	I-kappaB phosphorylation	4/315	18/23174	8.81674e-05	0.000747541	0.000451943	Cx3cr1/Tlr2/Tlr7/Tlr9	4
445	TG no rescue	GO:0034138	toll-like receptor 3 signaling pathway	4/315	18/23174	8.81674e-05	0.000747541	0.000451943	Cd86/Havcr2/Tnfaip3/Unc93b1	4
446	TG no rescue	GO:0042136	neurotransmitter biosynthetic process	8/315	104/23174	8.86742e-05	0.000750152	0.000453521	Cx3cr1/Icam1/Igf1/Itgb2/Ptk2b/Tlr2/Tspo/Zc3h12a	8
447	TG no rescue	GO:0032732	positive regulation of interleukin-1 production	6/315	54/23174	8.9728e-05	0.000757183	0.000457772	Ccl3/Havcr2/Lpl/Naip5/Pycard/Tlr2	6
448	TG no rescue	GO:0033032	regulation of myeloid cell apoptotic process	5/315	34/23174	9.05087e-05	0.000757183	0.000457772	Ccl5/Cd44/Clec5a/Fcgr2b/Hcar2	5
449	TG no rescue	GO:0042832	defense response to protozoan	5/315	34/23174	9.05087e-05	0.000757183	0.000457772	Bcl3/Il4ra/Irf8/Pf4/Slc11a1	5
450	TG no rescue	GO:0050869	negative regulation of B cell activation	5/315	34/23174	9.05087e-05	0.000757183	0.000457772	Fcgr2b/Inpp5d/Lyn/Samsn1/Tnfaip3	5
451	TG no rescue	GO:0090322	regulation of superoxide metabolic process	5/315	34/23174	9.05087e-05	0.000757183	0.000457772	Cyba/Itgam/Itgb2/Pon3/Prkcd	5
452	TG no rescue	GO:0045861	negative regulation of proteolysis	15/315	348/23174	9.26209e-05	0.000773139	0.000467419	A2m/Birc3/Cd109/Cd44/Ctsz/Efna1/Igf1/Lxn/Naip2/Plaur/Serpinb1a/Serpinb8/Serpine1/Spint1/Timp1	15
453	TG no rescue	GO:0033002	muscle cell proliferation	12/315	234/23174	9.30623e-05	0.000775108	0.000468609	Ang/C3ar1/Ccl5/Cyba/Fgf9/Hey2/Igf1/Igfbp5/Myc/Ptafr/Tgfbr1/Tnfaip3	12
454	TG no rescue	GO:0001649	osteoblast differentiation	11/315	199/23174	9.36964e-05	0.000778671	0.000470763	Cebpa/Cebpd/Clec5a/Clic1/Fgf9/Igf1/Igfbp5/Junb/Spp1/Tcirg1/Ucma	11
455	TG no rescue	GO:0014812	muscle cell migration	8/315	105/23174	9.48705e-05	0.000786695	0.000475615	Ccl5/Fgf9/Igf1/Igfbp5/Myc/Plau/Postn/Serpine1	8
456	TG no rescue	GO:0010001	glial cell differentiation	12/315	236/23174	0.00010087	0.000833686	0.000504023	C1qa/Cxcr4/Gfap/Igf1/Itgam/Ldlr/Prx/Spint1/Tlr2/Tnfrsf1b/Trem2/Vim	12
457	TG no rescue	GO:0030198	extracellular matrix organization	13/315	273/23174	0.000101298	0.000833686	0.000504023	B4galt1/Bcl3/Ctss/Gfap/Lgals3/Mmp12/Mmp19/Pdpn/Postn/Spint1/Sulf1/Tgfbr1/Tnfrsf1b	13
458	TG no rescue	GO:0048661	positive regulation of smooth muscle cell proliferation	8/315	106/23174	0.000101421	0.000833686	0.000504023	C3ar1/Ccl5/Cyba/Fgf9/Igf1/Igfbp5/Myc/Ptafr	8
459	TG no rescue	GO:1904894	positive regulation of STAT cascade	8/315	106/23174	0.000101421	0.000833686	0.000504023	Ccl5/Crlf2/Ctf1/Hcls1/Igf1/Il10ra/Lyn/Ptk2b	8
460	TG no rescue	GO:0015850	organic hydroxy compound transport	12/315	237/23174	0.000104981	0.000861072	0.00052058	Abca1/Abcc3/Apoe/Entpd1/Fcgr3/Ldlr/Lgals3/Myc/Slc16a3/Soat1/Spp1/Stard4	12
461	TG no rescue	GO:0048659	smooth muscle cell proliferation	10/315	168/23174	0.000105778	0.000865728	0.000523395	Ang/C3ar1/Ccl5/Cyba/Fgf9/Igf1/Igfbp5/Myc/Ptafr/Tnfaip3	10
462	TG no rescue	GO:0062012	regulation of small molecule metabolic process	15/315	353/23174	0.000108446	0.000885645	0.000535437	Apoe/Entpd1/Fdps/Hsd11b1/Igf1/Igfbp5/Ldlr/Myc/Plek/Ptafr/Ptk2b/Slc7a7/Stard4/Trem2/Tspo	15
463	TG no rescue	GO:0002312	B cell activation involved in immune response	7/315	80/23174	0.000109031	0.000888496	0.000537161	Bcl3/Cd180/Gpr183/Plcg2/Ptk2b/Ptprc/Tnfaip3	7
464	TG no rescue	GO:0042982	amyloid precursor protein metabolic process	6/315	56/23174	0.000110263	0.000892647	0.00053967	Apoe/Efna1/Gsap/Igf1/Lyn/Soat1	6
465	TG no rescue	GO:0002495	antigen processing and presentation of peptide antigen via MHC class II	4/315	19/23174	0.000110487	0.000892647	0.00053967	Fcgr2b/Pycard/Trem2/Unc93b1	4
466	TG no rescue	GO:0030852	regulation of granulocyte differentiation	4/315	19/23174	0.000110487	0.000892647	0.00053967	Hcls1/Ikzf1/Inpp5d/Runx1	4
467	TG no rescue	GO:1903978	regulation of microglial cell activation	4/315	19/23174	0.000110487	0.000892647	0.00053967	C1qa/Ctsc/Ldlr/Trem2	4
468	TG no rescue	GO:0007160	cell-matrix adhesion	11/315	203/23174	0.000111807	0.000901381	0.00054495	Adam8/Frem1/Hpse/Itgal/Itgb2/Itgb5/Mmp12/Plau/Postn/Ptk2b/Serpine1	11
469	TG no rescue	GO:0051346	negative regulation of hydrolase activity	16/315	396/23174	0.000115495	0.00092838	0.000561273	A2m/Birc3/Cd109/Cd44/Cnn3/Igf1/Lxn/Naip2/Nckap1l/Plaur/Serpinb1a/Serpinb8/Serpine1/Spint1/Timp1/Tlr9	16
470	TG no rescue	GO:0021782	glial cell development	8/315	108/23174	0.000115648	0.00092838	0.000561273	C1qa/Gfap/Itgam/Ldlr/Prx/Tlr2/Trem2/Vim	8
471	TG no rescue	GO:1904892	regulation of STAT cascade	10/315	170/23174	0.00011665	0.000934438	0.000564935	Bcl3/Ccl5/Crlf2/Ctf1/Hcls1/Igf1/Il10ra/Lyn/Ptk2b/Ptprc	10
472	TG no rescue	GO:0014002	astrocyte development	5/315	36/23174	0.000119929	0.000958671	0.000579586	C1qa/Gfap/Ldlr/Trem2/Vim	5
473	TG no rescue	GO:0045687	positive regulation of glial cell differentiation	6/315	57/23174	0.000121842	0.000969853	0.000586346	C1qa/Cxcr4/Spint1/Tlr2/Tnfrsf1b/Trem2	6
474	TG no rescue	GO:0045824	negative regulation of innate immune response	6/315	57/23174	0.000121842	0.000969853	0.000586346	A2m/Dhx58/Havcr2/Mmp12/Slamf8/Tnfaip3	6
475	TG no rescue	GO:0032963	collagen metabolic process	8/315	109/23174	0.000123356	0.000977781	0.000591139	Ccl2/Ctsb/Ctss/Mmp12/Mmp19/Prkcd/Serpine1/Vim	8
476	TG no rescue	GO:0050829	defense response to Gram-negative bacterium	8/315	109/23174	0.000123356	0.000977781	0.000591139	Lyz2/Mpeg1/Naip5/Pycard/Serpine1/Slc11a1/Ssc5d/Tlr9	8
477	TG no rescue	GO:0070304	positive regulation of stress-activated protein kinase signaling cascade	10/315	172/23174	0.000128452	0.00101604	0.000614268	Fcgr2b/Fgd2/Il1rn/Lyn/Mdfic/Ncf1/Ptk2b/Pycard/Tlr9/Zc3h12a	10
478	TG no rescue	GO:0010631	epithelial cell migration	13/315	280/23174	0.000130342	0.00102763	0.000621278	Adam8/Apoe/Atoh8/Ctsh/Efna1/Glipr2/Igf1/Itgb2/Ptk2b/Rhoj/Serpine1/Tgfbr1/Zc3h12a	13
479	TG no rescue	GO:0050921	positive regulation of chemotaxis	9/315	140/23174	0.000130463	0.00102763	0.000621278	C3ar1/Ccl2/Ccl5/Cxcr4/Nckap1l/Ptk2b/Rac2/Serpine1/Trem2	9
480	TG no rescue	GO:0070231	T cell apoptotic process	6/315	58/23174	0.000134364	0.00105616	0.000638526	Adam8/Ccl5/Dock8/Efna1/Lgals3/Nfkbid	6
481	TG no rescue	GO:0002504	antigen processing and presentation of peptide or polysaccharide antigen via MHC class II	4/315	20/23174	0.000136635	0.00106245	0.00064233	Fcgr2b/Pycard/Trem2/Unc93b1	4
482	TG no rescue	GO:0032930	positive regulation of superoxide anion generation	4/315	20/23174	0.000136635	0.00106245	0.00064233	Cyba/Itgam/Itgb2/Prkcd	4
483	TG no rescue	GO:0048245	eosinophil chemotaxis	4/315	20/23174	0.000136635	0.00106245	0.00064233	Ccl2/Ccl5/Ccl6/Lgals3	4
484	TG no rescue	GO:1904469	positive regulation of tumor necrosis factor secretion	4/315	20/23174	0.000136635	0.00106245	0.00064233	Cd84/Havcr2/Lpl/Tlr2	4
485	TG no rescue	GO:0001782	B cell homeostasis	5/315	37/23174	0.000137136	0.00106245	0.00064233	Cd44/Lyn/Nckap1l/Pirb/Tnfaip3	5
486	TG no rescue	GO:0002920	regulation of humoral immune response	5/315	37/23174	0.000137136	0.00106245	0.00064233	A2m/C3/Fcgr2b/Ptpn6/Ptprc	5
487	TG no rescue	GO:0033028	myeloid cell apoptotic process	5/315	37/23174	0.000137136	0.00106245	0.00064233	Ccl5/Cd44/Clec5a/Fcgr2b/Hcar2	5
488	TG no rescue	GO:0046165	alcohol biosynthetic process	9/315	141/23174	0.000137723	0.00106481	0.000643756	Apoe/Fdps/Hmgcs1/Plcb2/Plcg2/Plek/Ptafr/Ptk2b/Sc5d	9
489	TG no rescue	GO:0090132	epithelium migration	13/315	282/23174	0.000139856	0.00107909	0.000652391	Adam8/Apoe/Atoh8/Ctsh/Efna1/Glipr2/Igf1/Itgb2/Ptk2b/Rhoj/Serpine1/Tgfbr1/Zc3h12a	13
490	TG no rescue	GO:0070997	neuron death	16/315	404/23174	0.000145214	0.00111814	0.000676	Adam8/Apoe/Axl/C1qa/Casp7/Ccl3/Ccl5/Ctsz/Cx3cr1/Fcgr2b/Gpnmb/Igf1/Ncf2/Plau/Ptk2b/Tnfrsf1b	16
491	TG no rescue	GO:0090130	tissue migration	13/315	284/23174	0.000149963	0.00115236	0.000696687	Adam8/Apoe/Atoh8/Ctsh/Efna1/Glipr2/Igf1/Itgb2/Ptk2b/Rhoj/Serpine1/Tgfbr1/Zc3h12a	13
492	TG no rescue	GO:0001667	ameboidal-type cell migration	16/315	406/23174	0.000153611	0.001178	0.000712186	Adam8/Apoe/Atoh8/Ctsh/Cxcr4/Efna1/Glipr2/Igf1/Itgb2/Mmp12/Ptk2b/Rhoj/Serpine1/Tgfbr1/Timp1/Zc3h12a	16
493	TG no rescue	GO:0048608	reproductive structure development	17/315	449/23174	0.000155112	0.00118709	0.000717683	Axl/Cd44/Cebpa/Ctsb/Fgf9/Hey2/Icam1/Igf1/Junb/Mertk/Plaur/Runx1/Serpine1/Spint1/Sulf1/Tgfbr1/Tifab	17
494	TG no rescue	GO:0001562	response to protozoan	5/315	38/23174	0.00015617	0.00118797	0.000718211	Bcl3/Il4ra/Irf8/Pf4/Slc11a1	5
495	TG no rescue	GO:0030851	granulocyte differentiation	5/315	38/23174	0.00015617	0.00118797	0.000718211	Cebpa/Hcls1/Ikzf1/Inpp5d/Runx1	5
496	TG no rescue	GO:2000403	positive regulation of lymphocyte migration	5/315	38/23174	0.00015617	0.00118797	0.000718211	Adam8/Ccl5/Dock8/Ptk2b/Pycard	5
497	TG no rescue	GO:0006907	pinocytosis	4/315	21/23174	0.000166984	0.00126512	0.000764858	Axl/Dock2/Mapkapk3/Pycard	4
498	TG no rescue	GO:0070230	positive regulation of lymphocyte apoptotic process	4/315	21/23174	0.000166984	0.00126512	0.000764858	Adam8/Ccl5/Myc/Nfkbid	4
499	TG no rescue	GO:0060759	regulation of response to cytokine stimulus	8/315	114/23174	0.000168547	0.0012744	0.00077047	Axl/Ccdc3/Il1rn/Mmp12/Ptprc/Pycard/Tlr2/Trem2	8
500	TG no rescue	GO:0048639	positive regulation of developmental growth	11/315	213/23174	0.000170603	0.00128737	0.000778308	Apoe/C3/Capn3/Cxcr4/Fdps/Fgf9/Hey2/Igf1/Ikzf1/Sash3/Serpine1	11
501	TG no rescue	GO:0061458	reproductive system development	17/315	453/23174	0.000172258	0.00129727	0.000784291	Axl/Cd44/Cebpa/Ctsb/Fgf9/Hey2/Icam1/Igf1/Junb/Mertk/Plaur/Runx1/Serpine1/Spint1/Sulf1/Tgfbr1/Tifab	17
502	TG no rescue	GO:0006869	lipid transport	14/315	328/23174	0.000174794	0.00131374	0.000794253	Abca1/Abcc3/Apoc1/Apoc4/Apoe/Cyp4f18/Ldlr/Plin2/Prkcd/Runx1/Soat1/Spp1/Stard4/Tspo	14
503	TG no rescue	GO:0097006	regulation of plasma lipoprotein particle levels	6/315	61/23174	0.000178147	0.00133628	0.000807879	Abca1/Apoe/Ldlr/Lpl/Mylip/Soat1	6
504	TG no rescue	GO:0051209	release of sequestered calcium ion into cytosol	8/315	115/23174	0.000179044	0.00134034	0.000810333	Capn3/Cyba/Lyn/Plcb2/Plcg2/Ptk2b/Ptpn6/Ptprc	8
505	TG no rescue	GO:0002690	positive regulation of leukocyte chemotaxis	7/315	87/23174	0.000184974	0.00138199	0.000835514	C3ar1/Ccl2/Ccl5/Nckap1l/Ptk2b/Rac2/Serpine1	7
506	TG no rescue	GO:0042133	neurotransmitter metabolic process	9/315	147/23174	0.000188738	0.00140733	0.000850832	Cx3cr1/Icam1/Igf1/Itgb2/Ptk2b/Tlr2/Tmem106a/Tspo/Zc3h12a	9
507	TG no rescue	GO:0050853	B cell receptor signaling pathway	10/315	181/23174	0.00019483	0.00144835	0.000875631	Cd22/Fcgr2b/Lat2/Lpxn/Lyn/Nckap1l/Nfam1/Plcg2/Ptpn6/Ptprc	10
508	TG no rescue	GO:0002437	inflammatory response to antigenic stimulus	6/315	62/23174	0.000195007	0.00144835	0.000875631	C3/Cd68/Fcgr1/Fcgr2b/Fcgr3/Icam1	6
509	TG no rescue	GO:0052548	regulation of endopeptidase activity	14/315	332/23174	0.000198027	0.00146789	0.000887444	Birc3/Cd44/Ctsd/Efna1/Igf1/Lyn/Myc/Naip2/Plaur/Pycard/Serpinb1a/Serpinb8/Serpine1/Timp1	14
510	TG no rescue	GO:0002700	regulation of production of molecular mediator of immune response	9/315	148/23174	0.000198602	0.00146927	0.000888279	Cd22/Fcgr2b/Il4ra/Ptprc/Sash3/Tlr2/Tlr9/Tnfaip3/Tnfrsf1b	9
511	TG no rescue	GO:0030225	macrophage differentiation	5/315	40/23174	0.000200233	0.00147843	0.000893819	Cebpa/Hcls1/Itgam/Pf4/Tlr2	5
512	TG no rescue	GO:0051283	negative regulation of sequestering of calcium ion	8/315	117/23174	0.000201652	0.00147928	0.000894331	Capn3/Cyba/Lyn/Plcb2/Plcg2/Ptk2b/Ptpn6/Ptprc	8
513	TG no rescue	GO:0002864	regulation of acute inflammatory response to antigenic stimulus	4/315	22/23174	0.000201916	0.00147928	0.000894331	C3/Fcgr1/Fcgr2b/Fcgr3	4
514	TG no rescue	GO:0010884	positive regulation of lipid storage	4/315	22/23174	0.000201916	0.00147928	0.000894331	Apoc4/C3/Lpl/Zc3h12a	4
515	TG no rescue	GO:0051043	regulation of membrane protein ectodomain proteolysis	4/315	22/23174	0.000201916	0.00147928	0.000894331	Adam8/Apoe/Timp1/Tnfrsf1b	4
516	TG no rescue	GO:0002712	regulation of B cell mediated immunity	6/315	63/23174	0.0002131	0.00155217	0.000938402	C3/Fcgr1/Fcgr2b/Fcgr3/Ptpn6/Ptprc	6
517	TG no rescue	GO:0002889	regulation of immunoglobulin mediated immune response	6/315	63/23174	0.0002131	0.00155217	0.000938402	C3/Fcgr1/Fcgr2b/Fcgr3/Ptpn6/Ptprc	6
518	TG no rescue	GO:0042093	T-helper cell differentiation	6/315	63/23174	0.0002131	0.00155217	0.000938402	Bcl3/Gpr183/Il4ra/Ly9/Nfkbid/Zc3h12a	6
519	TG no rescue	GO:0051480	regulation of cytosolic calcium ion concentration	15/315	376/23174	0.000215506	0.00156668	0.00094717	C3ar1/Capn3/Ccl3/Cd52/Cx3cr1/Cxcr4/Cyba/Gpr65/Lyn/Pik3cg/Plcb2/Plcg2/Ptk2b/Ptpn6/Ptprc	15
520	TG no rescue	GO:0044419	interspecies interaction between organisms	16/315	419/23174	0.000219258	0.00159088	0.000961805	Apoe/Axl/Ccl2/Ccl5/Ctsb/Cxcr4/Icam1/Irf8/Mdfic/Mpeg1/Myc/Naip5/Ncf1/Pf4/Tlr2/Zc3h12a	16
521	TG no rescue	GO:0006887	exocytosis	15/315	377/23174	0.000221734	0.00160576	0.000970798	Ccl5/Cd84/Fes/Fgr/Hck/Il4ra/Itgam/Itgb2/Lat2/Lyn/Myo1f/Plek/Ptafr/Rac2/Tnfaip2	15
522	TG no rescue	GO:0045055	regulated exocytosis	12/315	257/23174	0.000223229	0.00161349	0.000975475	Cd84/Fes/Fgr/Il4ra/Itgam/Itgb2/Lat2/Lyn/Myo1f/Plek/Ptafr/Rac2	12
523	TG no rescue	GO:0042987	amyloid precursor protein catabolic process	5/315	41/23174	0.000225527	0.00162698	0.00098363	Apoe/Efna1/Gsap/Igf1/Lyn	5
524	TG no rescue	GO:0003158	endothelium development	8/315	119/23174	0.000226553	0.00162816	0.00098434	Atoh8/Cxcr4/Hey2/Icam1/Itgax/Pdpn/S1pr3/Tgfbr1	8
525	TG no rescue	GO:0051282	regulation of sequestering of calcium ion	8/315	119/23174	0.000226553	0.00162816	0.00098434	Capn3/Cyba/Lyn/Plcb2/Plcg2/Ptk2b/Ptpn6/Ptprc	8
526	TG no rescue	GO:0002294	CD4-positive, alpha-beta T cell differentiation involved in immune response	6/315	64/23174	0.00023249	0.00166765	0.00100822	Bcl3/Gpr183/Il4ra/Ly9/Nfkbid/Zc3h12a	6
527	TG no rescue	GO:0051208	sequestering of calcium ion	8/315	120/23174	0.000239917	0.00171766	0.00103845	Capn3/Cyba/Lyn/Plcb2/Plcg2/Ptk2b/Ptpn6/Ptprc	8
528	TG no rescue	GO:0032959	inositol trisphosphate biosynthetic process	4/315	23/23174	0.00024182	0.001728	0.0010447	Plcb2/Plcg2/Ptafr/Ptk2b	4
529	TG no rescue	GO:0051817	modification of morphology or physiology of other organism involved in symbiotic interaction	7/315	91/23174	0.000244658	0.00174498	0.00105497	Apoe/Ccl5/Myc/Ncf1/Pf4/Tlr2/Zc3h12a	7
530	TG no rescue	GO:0034765	regulation of ion transmembrane transport	17/315	468/23174	0.000252192	0.0017893	0.00108176	Capn3/Clic1/Ctss/Cyba/Cybb/Hvcn1/Lyn/Pik3cg/Plcg2/Ptafr/Ptk2b/Ptpn6/Slc36a2/Tcirg1/Tlr9/Tmem37/Trem2	17
531	TG no rescue	GO:0032958	inositol phosphate biosynthetic process	5/315	42/23174	0.00025318	0.0017893	0.00108176	Plcb2/Plcg2/Plek/Ptafr/Ptk2b	5
532	TG no rescue	GO:0050691	regulation of defense response to virus by host	5/315	42/23174	0.00025318	0.0017893	0.00108176	Ccl5/Mmp12/Pycard/Tmem173/Zc3h12a	5
533	TG no rescue	GO:1902622	regulation of neutrophil migration	5/315	42/23174	0.00025318	0.0017893	0.00108176	Adam8/C3ar1/Nckap1l/Rac2/Slamf8	5
534	TG no rescue	GO:0002293	alpha-beta T cell differentiation involved in immune response	6/315	65/23174	0.000253243	0.0017893	0.00108176	Bcl3/Gpr183/Il4ra/Ly9/Nfkbid/Zc3h12a	6
535	TG no rescue	GO:0006639	acylglycerol metabolic process	8/315	121/23174	0.000253919	0.00179072	0.00108262	Ang/Apobec1/Apoc1/Apoe/C3/Ldlr/Lpl/Pik3cg	8
536	TG no rescue	GO:0030838	positive regulation of actin filament polymerization	7/315	92/23174	0.000261769	0.00183921	0.00111194	Arpc1b/Gmfg/Icam1/Nckap1l/Ptk2b/Pycard/Was	7
537	TG no rescue	GO:0046889	positive regulation of lipid biosynthetic process	7/315	92/23174	0.000261769	0.00183921	0.00111194	Apoe/Ccdc3/Fdps/Igf1/Ldlr/Prkcd/Stard4	7
538	TG no rescue	GO:0002287	alpha-beta T cell activation involved in immune response	6/315	66/23174	0.000275424	0.00191133	0.00115554	Bcl3/Gpr183/Il4ra/Ly9/Nfkbid/Zc3h12a	6
539	TG no rescue	GO:0032623	interleukin-2 production	6/315	66/23174	0.000275424	0.00191133	0.00115554	Havcr2/Ptprc/Runx1/Sash3/Slc11a1/Tnfaip3	6
540	TG no rescue	GO:0006911	phagocytosis, engulfment	10/315	189/23174	0.000276038	0.00191133	0.00115554	Abca1/Arhgap25/Bin2/C3/Fcgr1/Fcgr2b/Fcgr3/Itgb2/Nckap1l/Trem2	10
541	TG no rescue	GO:0002315	marginal zone B cell differentiation	3/315	10/23174	0.000278114	0.00191133	0.00115554	Bcl3/Ptk2b/Tnfaip3	3
542	TG no rescue	GO:0030854	positive regulation of granulocyte differentiation	3/315	10/23174	0.000278114	0.00191133	0.00115554	Hcls1/Ikzf1/Runx1	3
543	TG no rescue	GO:0032621	interleukin-18 production	3/315	10/23174	0.000278114	0.00191133	0.00115554	Cd84/Tlr2/Tlr9	3
544	TG no rescue	GO:0033029	regulation of neutrophil apoptotic process	3/315	10/23174	0.000278114	0.00191133	0.00115554	Cd44/Fcgr2b/Hcar2	3
545	TG no rescue	GO:0070391	response to lipoteichoic acid	3/315	10/23174	0.000278114	0.00191133	0.00115554	Cd14/Tlr2/Trem2	3
546	TG no rescue	GO:0071223	cellular response to lipoteichoic acid	3/315	10/23174	0.000278114	0.00191133	0.00115554	Cd14/Tlr2/Trem2	3
547	TG no rescue	GO:0090209	negative regulation of triglyceride metabolic process	3/315	10/23174	0.000278114	0.00191133	0.00115554	Apobec1/Apoe/Pik3cg	3
548	TG no rescue	GO:1902563	regulation of neutrophil activation	3/315	10/23174	0.000278114	0.00191133	0.00115554	Itgam/Itgb2/Ptafr	3
549	TG no rescue	GO:1903980	positive regulation of microglial cell activation	3/315	10/23174	0.000278114	0.00191133	0.00115554	C1qa/Ctsc/Trem2	3
550	TG no rescue	GO:0051896	regulation of protein kinase B signaling	9/315	155/23174	0.000280374	0.00192337	0.00116281	Adam8/Axl/Cx3cr1/Hcls1/Hpse/Igf1/Igfbp5/Pik3cg/Tgfbr1	9
551	TG no rescue	GO:0043277	apoptotic cell clearance	5/315	43/23174	0.000283334	0.00194014	0.00117296	Axl/C3/Ccl2/Mertk/Trem2	5
552	TG no rescue	GO:0006638	neutral lipid metabolic process	8/315	123/23174	0.000283934	0.00194073	0.00117331	Ang/Apobec1/Apoc1/Apoe/C3/Ldlr/Lpl/Pik3cg	8
553	TG no rescue	GO:0002693	positive regulation of cellular extravasation	4/315	24/23174	0.000287093	0.00195877	0.00118422	Adam8/Ccl2/Icam1/Ptafr	4
554	TG no rescue	GO:0044706	multi-multicellular organism process	10/315	190/23174	0.000287937	0.00196098	0.00118556	A2m/B4galt1/Ctsb/Havcr2/Hexb/Igfbp5/Junb/Mmp12/Ptafr/Timp1	10
555	TG no rescue	GO:0051606	detection of stimulus	11/315	227/23174	0.000295548	0.0020092	0.00121471	Cxcr4/Igf1/Lxn/Myc/Naip2/Naip5/Plcb2/Ssc5d/Tlr1/Tlr2/Trem2	11
556	TG no rescue	GO:0000768	syncytium formation by plasma membrane fusion	6/315	67/23174	0.000299102	0.00202605	0.0012249	Adam8/Cd109/Cd44/Cd53/Il4ra/Trem2	6
557	TG no rescue	GO:0140253	cell-cell fusion	6/315	67/23174	0.000299102	0.00202605	0.0012249	Adam8/Cd109/Cd44/Cd53/Il4ra/Trem2	6
558	TG no rescue	GO:0090207	regulation of triglyceride metabolic process	5/315	44/23174	0.000316135	0.00213759	0.00129233	Apobec1/Apoe/C3/Ldlr/Pik3cg	5
559	TG no rescue	GO:0032273	positive regulation of protein polymerization	8/315	125/23174	0.000316787	0.00213817	0.00129268	Arpc1b/Fes/Gmfg/Icam1/Nckap1l/Ptk2b/Pycard/Was	8
560	TG no rescue	GO:2001234	negative regulation of apoptotic signaling pathway	11/315	229/23174	0.000318505	0.00214512	0.00129688	Bcl2a1b/Cd44/Cx3cr1/Icam1/Igf1/Lgals3/Pf4/Plaur/Serpine1/Tgfbr1/Tnfaip3	11
561	TG no rescue	GO:0045685	regulation of glial cell differentiation	7/315	95/23174	0.000318954	0.00214512	0.00129688	C1qa/Cxcr4/Ldlr/Spint1/Tlr2/Tnfrsf1b/Trem2	7
562	TG no rescue	GO:0035821	modification of morphology or physiology of other organism	9/315	158/23174	0.000323077	0.00216899	0.00131131	Apoe/Ccl2/Ccl5/Mpeg1/Myc/Ncf1/Pf4/Tlr2/Zc3h12a	9
563	TG no rescue	GO:0050852	T cell receptor signaling pathway	8/315	126/23174	0.00033434	0.00223248	0.0013497	Fyb/Lgals3/Nfkbid/Plcg2/Ptpn6/Ptprc/Themis2/Zc3h12a	8
564	TG no rescue	GO:0002478	antigen processing and presentation of exogenous peptide antigen	4/315	25/23174	0.000338139	0.00223248	0.0013497	Fcgr1/Fcgr2b/Fcgr3/Unc93b1	4
565	TG no rescue	GO:0006925	inflammatory cell apoptotic process	4/315	25/23174	0.000338139	0.00223248	0.0013497	Ccl5/Cd44/Fcgr2b/Hcar2	4
566	TG no rescue	GO:0010575	positive regulation of vascular endothelial growth factor production	4/315	25/23174	0.000338139	0.00223248	0.0013497	C3/C3ar1/Hpse/Sulf1	4
567	TG no rescue	GO:0019433	triglyceride catabolic process	4/315	25/23174	0.000338139	0.00223248	0.0013497	Apoe/Ldlr/Lpl/Pik3cg	4
568	TG no rescue	GO:0030194	positive regulation of blood coagulation	4/315	25/23174	0.000338139	0.00223248	0.0013497	Hpse/Pdpn/Plek/Serpine1	4
569	TG no rescue	GO:0071677	positive regulation of mononuclear cell migration	4/315	25/23174	0.000338139	0.00223248	0.0013497	Ccl2/Ccl5/Lgals3/Serpine1	4
570	TG no rescue	GO:1900048	positive regulation of hemostasis	4/315	25/23174	0.000338139	0.00223248	0.0013497	Hpse/Pdpn/Plek/Serpine1	4
571	TG no rescue	GO:1902003	regulation of amyloid-beta formation	4/315	25/23174	0.000338139	0.00223248	0.0013497	Apoe/Efna1/Gsap/Igf1	4
572	TG no rescue	GO:0042552	myelination	9/315	159/23174	0.000338453	0.00223248	0.0013497	Ctsc/Cxcr4/Hexa/Hexb/Igf1/Itgax/Prx/Tlr2/Tnfrsf1b	9
573	TG no rescue	GO:0014066	regulation of phosphatidylinositol 3-kinase signaling	7/315	96/23174	0.000340097	0.00223942	0.00135389	Ccl5/Fgr/Hcls1/Igf1/Ncf1/Pik3ap1/Ptpn6	7
574	TG no rescue	GO:0051258	protein polymerization	12/315	270/23174	0.000349737	0.00229888	0.00138984	Arpc1b/Capg/Fes/Gmfg/Hcls1/Icam1/Nckap1l/Prkcd/Ptk2b/Pycard/Tlr2/Was	12
575	TG no rescue	GO:0006949	syncytium formation	6/315	69/23174	0.000351232	0.00229998	0.00139051	Adam8/Cd109/Cd44/Cd53/Il4ra/Trem2	6
576	TG no rescue	GO:0032370	positive regulation of lipid transport	6/315	69/23174	0.000351232	0.00229998	0.00139051	Abca1/Apoe/Cyp4f18/Prkcd/Runx1/Spp1	6
577	TG no rescue	GO:0030890	positive regulation of B cell proliferation	5/315	45/23174	0.000351733	0.00229998	0.00139051	Gpr183/Nckap1l/Ptprc/Sash3/Tlr9	5
578	TG no rescue	GO:0045638	negative regulation of myeloid cell differentiation	7/315	97/23174	0.000362349	0.0023653	0.00142999	Inpp5d/Lyn/Mafb/Myc/Pf4/Ptk2b/Runx1	7
579	TG no rescue	GO:0044242	cellular lipid catabolic process	10/315	196/23174	0.000368693	0.00240255	0.00145252	Akr1b8/Apoe/Cyp4f18/Hexa/Hexb/Ldlr/Lpl/Pik3cg/Plcg2/Prkcd	10
580	TG no rescue	GO:1901343	negative regulation of vasculature development	8/315	128/23174	0.000371827	0.0024188	0.00146234	Ccl2/Cx3cr1/Fgf9/Hhex/Pf4/Serpine1/Sulf1/Thbs2	8
581	TG no rescue	GO:0002579	positive regulation of antigen processing and presentation	3/315	11/23174	0.000378562	0.00244156	0.0014761	Pycard/Slc11a1/Trem2	3
582	TG no rescue	GO:0034135	regulation of toll-like receptor 2 signaling pathway	3/315	11/23174	0.000378562	0.00244156	0.0014761	Cyba/Lyn/Tlr1	3
583	TG no rescue	GO:0150078	positive regulation of neuroinflammatory response	3/315	11/23174	0.000378562	0.00244156	0.0014761	C1qa/Ctsc/Trem2	3
584	TG no rescue	GO:0150079	negative regulation of neuroinflammatory response	3/315	11/23174	0.000378562	0.00244156	0.0014761	Igf1/Ldlr/Tnfrsf1b	3
585	TG no rescue	GO:2000343	positive regulation of chemokine (C-X-C motif) ligand 2 production	3/315	11/23174	0.000378562	0.00244156	0.0014761	Ccl5/Lpl/Postn	3
586	TG no rescue	GO:1903725	regulation of phospholipid metabolic process	6/315	70/23174	0.00037983	0.00244556	0.00147852	Fgr/Ldlr/Lyn/Pik3r5/Prkcd/Ptk2b	6
587	TG no rescue	GO:0006641	triglyceride metabolic process	7/315	98/23174	0.000385751	0.00247945	0.00149901	Apobec1/Apoc1/Apoe/C3/Ldlr/Lpl/Pik3cg	7
588	TG no rescue	GO:0007272	ensheathment of neurons	9/315	162/23174	0.000388246	0.00248702	0.00150358	Ctsc/Cxcr4/Hexa/Hexb/Igf1/Itgax/Prx/Tlr2/Tnfrsf1b	9
589	TG no rescue	GO:0008366	axon ensheathment	9/315	162/23174	0.000388246	0.00248702	0.00150358	Ctsc/Cxcr4/Hexa/Hexb/Igf1/Itgax/Prx/Tlr2/Tnfrsf1b	9
590	TG no rescue	GO:0044403	symbiont process	14/315	355/23174	0.000390184	0.00249159	0.00150634	Apoe/Axl/Ccl5/Ctsb/Cxcr4/Icam1/Irf8/Mdfic/Myc/Naip5/Ncf1/Pf4/Tlr2/Zc3h12a	14
591	TG no rescue	GO:0032731	positive regulation of interleukin-1 beta production	5/315	46/23174	0.00039028	0.00249159	0.00150634	Ccl3/Lpl/Naip5/Pycard/Tlr2	5
592	TG no rescue	GO:0001936	regulation of endothelial cell proliferation	8/315	129/23174	0.000391815	0.00249716	0.00150971	Ang/Apoe/Atoh8/Ccl2/Cyba/Igf1/Sulf1/Tgfbr1	8
593	TG no rescue	GO:1905523	positive regulation of macrophage migration	4/315	26/23174	0.000395366	0.00251554	0.00152083	C3ar1/Ccl2/Ccl5/Trem2	4
594	TG no rescue	GO:0043542	endothelial cell migration	10/315	198/23174	0.000399482	0.00253319	0.00153149	Adam8/Apoe/Atoh8/Efna1/Igf1/Itgb2/Ptk2b/Rhoj/Tgfbr1/Zc3h12a	10
595	TG no rescue	GO:0099024	plasma membrane invagination	10/315	198/23174	0.000399482	0.00253319	0.00153149	Abca1/Arhgap25/Bin2/C3/Fcgr1/Fcgr2b/Fcgr3/Itgb2/Nckap1l/Trem2	10
596	TG no rescue	GO:0002292	T cell differentiation involved in immune response	6/315	71/23174	0.000410215	0.00259688	0.00157001	Bcl3/Gpr183/Il4ra/Ly9/Nfkbid/Zc3h12a	6
597	TG no rescue	GO:0050679	positive regulation of epithelial cell proliferation	10/315	199/23174	0.000415661	0.00262695	0.00158818	Ang/B4galt1/Ccl2/Ccl5/Cyba/Fgf9/Igf1/Mmp12/Myc/Tnfaip3	10
598	TG no rescue	GO:0043122	regulation of I-kappaB kinase/NF-kappaB signaling	9/315	164/23174	0.000424681	0.00267947	0.00161993	Capn3/Cx3cr1/Il1rn/Nfkbid/Pycard/Tlr9/Tmem106a/Tnfaip3/Zc3h12a	9
599	TG no rescue	GO:0045581	negative regulation of T cell differentiation	5/315	47/23174	0.000431933	0.00271162	0.00163937	Cd44/Il4ra/Nfkbid/Runx1/Zc3h12a	5
600	TG no rescue	GO:0048010	vascular endothelial growth factor receptor signaling pathway	5/315	47/23174	0.000431933	0.00271162	0.00163937	Ccl2/Fgf9/Hhex/Ptk2b/Sulf1	5
601	TG no rescue	GO:1902041	regulation of extrinsic apoptotic signaling pathway via death domain receptors	5/315	47/23174	0.000431933	0.00271162	0.00163937	Atf3/Icam1/Lgals3/Serpine1/Tnfaip3	5
602	TG no rescue	GO:0034446	substrate adhesion-dependent cell spreading	7/315	100/23174	0.00043618	0.00273373	0.00165274	Axl/Efna1/Fermt3/Mertk/Parvg/Pdpn/Postn	7
603	TG no rescue	GO:0046425	regulation of JAK-STAT cascade	9/315	165/23174	0.000443927	0.00277767	0.0016793	Bcl3/Ccl5/Ctf1/Hcls1/Igf1/Il10ra/Lyn/Ptk2b/Ptprc	9
604	TG no rescue	GO:0016485	protein processing	11/315	239/23174	0.00045709	0.00285058	0.00172338	A2m/Birc3/C3/Casp7/Ctsh/Ctss/Ctsz/Myc/Plau/Pycard/Serpine1	11
605	TG no rescue	GO:0043583	ear development	11/315	239/23174	0.00045709	0.00285058	0.00172338	C1qb/Cebpa/Cebpd/Fgf9/Hey2/Igf1/Mafb/Myc/Naglu/Prrx2/Tifab	11
606	TG no rescue	GO:0032957	inositol trisphosphate metabolic process	4/315	27/23174	0.000459189	0.00285894	0.00172844	Plcb2/Plcg2/Ptafr/Ptk2b	4
607	TG no rescue	GO:0046849	bone remodeling	7/315	101/23174	0.000463295	0.00287868	0.00174037	Adam8/Ctss/Inpp5d/Ptk2b/Rac2/Spp1/Tcirg1	7
608	TG no rescue	GO:0051017	actin filament bundle assembly	9/315	166/23174	0.000463885	0.00287868	0.00174037	Aif1l/Gpr65/Itgb5/Pdlim4/Plek/Ptk2b/Synpo2/Tgfbr1/Was	9
609	TG no rescue	GO:0071902	positive regulation of protein serine/threonine kinase activity	12/315	279/23174	0.000469152	0.00290659	0.00175724	Adam8/Fgd2/Igf1/Il1rn/Mdfic/Pik3cg/Pik3r5/Prkcd/Ptk2b/Ptprc/Tgfbr1/Tlr9	12
610	TG no rescue	GO:0045670	regulation of osteoclast differentiation	6/315	73/23174	0.000476659	0.00293979	0.00177732	Adam8/Ccl3/Ccl5/Inpp5d/Mafb/Trem2	6
611	TG no rescue	GO:0002762	negative regulation of myeloid leukocyte differentiation	5/315	48/23174	0.000476849	0.00293979	0.00177732	Inpp5d/Lyn/Mafb/Myc/Runx1	5
612	TG no rescue	GO:1904407	positive regulation of nitric oxide metabolic process	5/315	48/23174	0.000476849	0.00293979	0.00177732	Icam1/Itgb2/Ptk2b/Tlr2/Tmem106a	5
613	TG no rescue	GO:0070588	calcium ion transmembrane transport	12/315	280/23174	0.000484323	0.00298099	0.00180223	Capn3/Cyba/Lyn/Pik3cg/Plcb2/Plcg2/Ptk2b/Ptpn6/Ptprc/Slc24a4/Tlr9/Tmem37	12
614	TG no rescue	GO:0046427	positive regulation of JAK-STAT cascade	7/315	102/23174	0.000491738	0.00302171	0.00182684	Ccl5/Ctf1/Hcls1/Igf1/Il10ra/Lyn/Ptk2b	7
615	TG no rescue	GO:0001781	neutrophil apoptotic process	3/315	12/23174	0.000499678	0.0030457	0.00184135	Cd44/Fcgr2b/Hcar2	3
616	TG no rescue	GO:0002921	negative regulation of humoral immune response	3/315	12/23174	0.000499678	0.0030457	0.00184135	A2m/Fcgr2b/Ptpn6	3
617	TG no rescue	GO:0002923	regulation of humoral immune response mediated by circulating immunoglobulin	3/315	12/23174	0.000499678	0.0030457	0.00184135	Fcgr2b/Ptpn6/Ptprc	3
618	TG no rescue	GO:0032488	Cdc42 protein signal transduction	3/315	12/23174	0.000499678	0.0030457	0.00184135	Abca1/Apoe/Was	3
619	TG no rescue	GO:0072683	T cell extravasation	3/315	12/23174	0.000499678	0.0030457	0.00184135	Ccl2/Ccl5/Icam1	3
620	TG no rescue	GO:0051928	positive regulation of calcium ion transport	8/315	134/23174	0.000505294	0.00307496	0.00185904	Capn3/Ccl5/Cxcr4/Lgals3/Mylk/Plcg2/Serpine1/Tspo	8
621	TG no rescue	GO:0002532	production of molecular mediator involved in inflammatory response	6/315	74/23174	0.000512876	0.00311607	0.00188389	Il4ra/Lyn/Pycard/Serpine1/Slamf8/Zc3h12a	6
622	TG no rescue	GO:0010324	membrane invagination	10/315	205/23174	0.000524605	0.00318221	0.00192388	Abca1/Arhgap25/Bin2/C3/Fcgr1/Fcgr2b/Fcgr3/Itgb2/Nckap1l/Trem2	10
623	TG no rescue	GO:0046890	regulation of lipid biosynthetic process	9/315	169/23174	0.000528229	0.00319392	0.00193096	Apoe/C3/Ccdc3/Fdps/Igf1/Ldlr/Prkcd/Stard4/Tspo	9
624	TG no rescue	GO:0061572	actin filament bundle organization	9/315	169/23174	0.000528229	0.00319392	0.00193096	Aif1l/Gpr65/Itgb5/Pdlim4/Plek/Ptk2b/Synpo2/Tgfbr1/Was	9
625	TG no rescue	GO:0032647	regulation of interferon-alpha production	4/315	28/23174	0.000530024	0.00319454	0.00193133	Havcr2/Mmp12/Tlr7/Tlr9	4
626	TG no rescue	GO:0050820	positive regulation of coagulation	4/315	28/23174	0.000530024	0.00319454	0.00193133	Hpse/Pdpn/Plek/Serpine1	4
627	TG no rescue	GO:0015711	organic anion transport	15/315	410/23174	0.000535755	0.00322393	0.0019491	Abca1/Abcc3/Apoe/Cyp4f18/Il1rn/Ldlr/Myc/Plin2/Prkcd/Slc11a1/Slc16a3/Slc36a2/Slc37a2/Slc4a5/Slc7a7	15
628	TG no rescue	GO:0001959	regulation of cytokine-mediated signaling pathway	7/315	104/23174	0.000552794	0.00332117	0.00200789	Axl/Ccdc3/Il1rn/Mmp12/Ptprc/Pycard/Trem2	7
629	TG no rescue	GO:1901214	regulation of neuron death	14/315	368/23174	0.000557001	0.0033391	0.00201873	Adam8/Apoe/Axl/C1qa/Ccl3/Ccl5/Ctsz/Cx3cr1/Fcgr2b/Gpnmb/Igf1/Ncf2/Ptk2b/Tnfrsf1b	14
630	TG no rescue	GO:0097553	calcium ion transmembrane import into cytosol	8/315	136/23174	0.000557549	0.0033391	0.00201873	Capn3/Cyba/Lyn/Plcb2/Plcg2/Ptk2b/Ptpn6/Ptprc	8
631	TG no rescue	GO:0032874	positive regulation of stress-activated MAPK cascade	9/315	171/23174	0.000575059	0.00343851	0.00207883	Fcgr2b/Fgd2/Il1rn/Mdfic/Ncf1/Ptk2b/Pycard/Tlr9/Zc3h12a	9
632	TG no rescue	GO:0071622	regulation of granulocyte chemotaxis	5/315	50/23174	0.000577128	0.00343997	0.00207971	C3ar1/Ccl2/Ccl5/Nckap1l/Rac2	5
633	TG no rescue	GO:1902930	regulation of alcohol biosynthetic process	5/315	50/23174	0.000577128	0.00343997	0.00207971	Apoe/Fdps/Plek/Ptafr/Ptk2b	5
634	TG no rescue	GO:0048839	inner ear development	10/315	208/23174	0.00058737	0.0034955	0.00211328	C1qb/Cebpa/Cebpd/Fgf9/Hey2/Igf1/Mafb/Naglu/Prrx2/Tifab	10
635	TG no rescue	GO:0048844	artery morphogenesis	6/315	76/23174	0.000591707	0.00351576	0.00212553	Apoe/Hey2/Ldlr/Mylk/Prrx2/Tgfbr1	6
636	TG no rescue	GO:0010506	regulation of autophagy	11/315	247/23174	0.000601475	0.00356818	0.00215723	Gfap/Hk2/Il10ra/Pycard/Tlr2/Tlr9/Tmem173/Tnfaip3/Trem2/Tspo/Zc3h12a	11
637	TG no rescue	GO:0002230	positive regulation of defense response to virus by host	4/315	29/23174	0.000608294	0.0035917	0.00217144	Ccl5/Pycard/Tmem173/Zc3h12a	4
638	TG no rescue	GO:0030224	monocyte differentiation	4/315	29/23174	0.000608294	0.0035917	0.00217144	Fes/Il3ra/Inpp5d/Myc	4
639	TG no rescue	GO:1903131	mononuclear cell differentiation	4/315	29/23174	0.000608294	0.0035917	0.00217144	Fes/Il3ra/Inpp5d/Myc	4
640	TG no rescue	GO:0045446	endothelial cell differentiation	7/315	106/23174	0.000619731	0.00364781	0.00220537	Atoh8/Cxcr4/Hey2/Icam1/Pdpn/S1pr3/Tgfbr1	7
641	TG no rescue	GO:0060840	artery development	7/315	106/23174	0.000619731	0.00364781	0.00220537	Apoe/Cxcr4/Hey2/Ldlr/Mylk/Prrx2/Tgfbr1	7
642	TG no rescue	GO:0043902	positive regulation of multi-organism process	9/315	173/23174	0.000625237	0.00367448	0.00222149	Apoe/Cd180/Cyba/Dhx58/Havcr2/Mdfic/Plau/Ptafr/Tlr2	9
643	TG no rescue	GO:0033619	membrane protein proteolysis	5/315	51/23174	0.000632822	0.00371151	0.00224388	Adam8/Apoe/Ctsh/Timp1/Tnfrsf1b	5
644	TG no rescue	GO:0032088	negative regulation of NF-kappaB transcription factor activity	6/315	77/23174	0.000634489	0.00371151	0.00224388	Havcr2/Nfkbid/Pycard/Tlr9/Tnfaip3/Zc3h12a	6
645	TG no rescue	GO:0050688	regulation of defense response to virus	6/315	77/23174	0.000634489	0.00371151	0.00224388	Ccl5/Dhx58/Mmp12/Pycard/Tmem173/Zc3h12a	6
646	TG no rescue	GO:0032494	response to peptidoglycan	3/315	13/23174	0.00064306	0.00374424	0.00226366	Irf5/Tlr2/Trem2	3
647	TG no rescue	GO:0045414	regulation of interleukin-8 biosynthetic process	3/315	13/23174	0.00064306	0.00374424	0.00226366	Bcl3/Tlr7/Tlr9	3
648	TG no rescue	GO:0050711	negative regulation of interleukin-1 secretion	3/315	13/23174	0.00064306	0.00374424	0.00226366	Serpinb1a/Tnfaip3/Zc3h12a	3
649	TG no rescue	GO:0034248	regulation of cellular amide metabolic process	14/315	375/23174	0.000669607	0.0038928	0.00235348	Ang/Apoe/Bcl3/Efna1/Gfap/Gsap/Hsd11b1/Igf1/Igfbp5/Prkcd/Ptafr/Ptk2b/Vim/Zc3h12a	14
650	TG no rescue	GO:0002824	positive regulation of adaptive immune response based on somatic recombination of immune receptors built from immunoglobulin superfamily domains	8/315	140/23174	0.000675176	0.00391914	0.0023694	C3/Fcgr1/Fcgr3/H2-D1/Nfkbid/Ptprc/Sash3/Slc11a1	8
651	TG no rescue	GO:0002260	lymphocyte homeostasis	6/315	78/23174	0.00067963	0.00393893	0.00238137	Cd44/Lyn/Nckap1l/Pirb/Tcirg1/Tnfaip3	6
652	TG no rescue	GO:0032607	interferon-alpha production	4/315	30/23174	0.000694422	0.0040062	0.00242204	Havcr2/Mmp12/Tlr7/Tlr9	4
653	TG no rescue	GO:0034110	regulation of homotypic cell-cell adhesion	4/315	30/23174	0.000694422	0.0040062	0.00242204	Ccl5/Lyn/Pdpn/Prkcd	4
654	TG no rescue	GO:0043372	positive regulation of CD4-positive, alpha-beta T cell differentiation	4/315	30/23174	0.000694422	0.0040062	0.00242204	Il4ra/Nckap1l/Nfkbid/Sash3	4
655	TG no rescue	GO:0055088	lipid homeostasis	8/315	141/23174	0.000707504	0.00407544	0.0024639	Abca1/Apoc4/Apoe/Cebpa/Ldlr/Lpl/Mylip/Soat1	8
656	TG no rescue	GO:0034101	erythrocyte homeostasis	8/315	142/23174	0.000741068	0.00426227	0.00257685	Axl/Dnase2a/Hcls1/Ikzf1/Inpp5d/Lyn/Mafb/Nckap1l	8
657	TG no rescue	GO:0032608	interferon-beta production	5/315	53/23174	0.000756172	0.00434252	0.00262537	Pycard/Tlr2/Tlr7/Tlr9/Tmem173	5
658	TG no rescue	GO:0043087	regulation of GTPase activity	12/315	295/23174	0.000766424	0.00438852	0.00265318	Adap2/Ccl2/Ccl3/Ccl5/Ccl6/Dock8/Gpr65/Icam1/Ptk2b/Pycard/Rasal3/Vav1	12
659	TG no rescue	GO:0010951	negative regulation of endopeptidase activity	9/315	178/23174	0.000766508	0.00438852	0.00265318	Birc3/Cd44/Igf1/Naip2/Plaur/Serpinb1a/Serpinb8/Serpine1/Timp1	9
660	TG no rescue	GO:0071901	negative regulation of protein serine/threonine kinase activity	7/315	110/23174	0.00077285	0.0044155	0.00266949	Apoe/Hhex/Lyn/Prkcd/Ptpn6/Pycard/Tnfaip3	7
661	TG no rescue	GO:0001935	endothelial cell proliferation	8/315	143/23174	0.000775901	0.0044155	0.00266949	Ang/Apoe/Atoh8/Ccl2/Cyba/Igf1/Sulf1/Tgfbr1	8
662	TG no rescue	GO:0010634	positive regulation of epithelial cell migration	8/315	143/23174	0.000775901	0.0044155	0.00266949	Atoh8/Ctsh/Glipr2/Igf1/Ptk2b/Rhoj/Serpine1/Zc3h12a	8
663	TG no rescue	GO:0046330	positive regulation of JNK cascade	8/315	143/23174	0.000775901	0.0044155	0.00266949	Fcgr2b/Fgd2/Il1rn/Mdfic/Ncf1/Ptk2b/Pycard/Tlr9	8
664	TG no rescue	GO:0001503	ossification	14/315	381/23174	0.000780948	0.00443753	0.00268281	Cebpa/Cebpd/Clec5a/Clic1/Fgf9/Fgr/Igf1/Igfbp5/Igsf10/Junb/Ptk2b/Spp1/Tcirg1/Ucma	14
665	TG no rescue	GO:0019884	antigen processing and presentation of exogenous antigen	4/315	31/23174	0.000788834	0.00445549	0.00269367	Fcgr1/Fcgr2b/Fcgr3/Unc93b1	4
666	TG no rescue	GO:0034205	amyloid-beta formation	4/315	31/23174	0.000788834	0.00445549	0.00269367	Apoe/Efna1/Gsap/Igf1	4
667	TG no rescue	GO:0050718	positive regulation of interleukin-1 beta secretion	4/315	31/23174	0.000788834	0.00445549	0.00269367	Ccl3/Lpl/Pycard/Tlr2	4
668	TG no rescue	GO:2000515	negative regulation of CD4-positive, alpha-beta T cell activation	4/315	31/23174	0.000788834	0.00445549	0.00269367	Cd44/Il4ra/Runx1/Zc3h12a	4
669	TG no rescue	GO:0002885	positive regulation of hypersensitivity	3/315	14/23174	0.000810229	0.0045155	0.00272995	C3/Fcgr1/Fcgr3	3
670	TG no rescue	GO:0034433	steroid esterification	3/315	14/23174	0.000810229	0.0045155	0.00272995	Apoe/Soat1/Stard4	3
671	TG no rescue	GO:0034434	sterol esterification	3/315	14/23174	0.000810229	0.0045155	0.00272995	Apoe/Soat1/Stard4	3
672	TG no rescue	GO:0034435	cholesterol esterification	3/315	14/23174	0.000810229	0.0045155	0.00272995	Apoe/Soat1/Stard4	3
673	TG no rescue	GO:0042228	interleukin-8 biosynthetic process	3/315	14/23174	0.000810229	0.0045155	0.00272995	Bcl3/Tlr7/Tlr9	3
674	TG no rescue	GO:0045342	MHC class II biosynthetic process	3/315	14/23174	0.000810229	0.0045155	0.00272995	Pf4/Slc11a1/Tmem106a	3
675	TG no rescue	GO:0046479	glycosphingolipid catabolic process	3/315	14/23174	0.000810229	0.0045155	0.00272995	Hexa/Hexb/Prkcd	3
676	TG no rescue	GO:0070486	leukocyte aggregation	3/315	14/23174	0.000810229	0.0045155	0.00272995	Adam8/Cd44/Rac2	3
677	TG no rescue	GO:2000341	regulation of chemokine (C-X-C motif) ligand 2 production	3/315	14/23174	0.000810229	0.0045155	0.00272995	Ccl5/Lpl/Postn	3
678	TG no rescue	GO:0043547	positive regulation of GTPase activity	10/315	217/23174	0.000813996	0.0045298	0.00273859	Adap2/Ccl2/Ccl3/Ccl5/Ccl6/Dock8/Gpr65/Icam1/Ptk2b/Vav1	10
679	TG no rescue	GO:0016525	negative regulation of angiogenesis	7/315	112/23174	0.000859867	0.00477802	0.00288866	Ccl2/Cx3cr1/Hhex/Pf4/Serpine1/Sulf1/Thbs2	7
680	TG no rescue	GO:0001779	natural killer cell differentiation	4/315	32/23174	0.000891957	0.00494178	0.00298766	Axl/Ikzf1/Mertk/Ptprc	4
681	TG no rescue	GO:1904646	cellular response to amyloid-beta	4/315	32/23174	0.000891957	0.00494178	0.00298766	Fcgr2b/Icam1/Igf1/Trem2	4
682	TG no rescue	GO:0002833	positive regulation of response to biotic stimulus	5/315	55/23174	0.000896637	0.00494592	0.00299017	Cd180/Cyba/Dhx58/Havcr2/Tlr2	5
683	TG no rescue	GO:0042531	positive regulation of tyrosine phosphorylation of STAT protein	5/315	55/23174	0.000896637	0.00494592	0.00299017	Ccl5/Ctf1/Hcls1/Igf1/Lyn	5
684	TG no rescue	GO:0050732	negative regulation of peptidyl-tyrosine phosphorylation	5/315	55/23174	0.000896637	0.00494592	0.00299017	Igf1/Prkcd/Ptpn6/Ptprc/Samsn1	5
685	TG no rescue	GO:2001235	positive regulation of apoptotic signaling pathway	9/315	183/23174	0.000932772	0.00513774	0.00310613	Atf3/Ctsc/Ctsh/Myc/Plaur/Prkcd/Ptprc/Pycard/Tgfbr1	9
686	TG no rescue	GO:0061138	morphogenesis of a branching epithelium	10/315	221/23174	0.000935571	0.00514564	0.00311091	B4galt1/Cd44/Ctsh/Ctsz/Cxcr4/Hhex/Igf1/Myc/Spint1/Sulf1	10
687	TG no rescue	GO:0002704	negative regulation of leukocyte mediated immunity	5/315	56/23174	0.000973732	0.00533996	0.00322839	Cd84/Fcgr2b/Havcr2/Ptpn6/Ptprc	5
688	TG no rescue	GO:0045620	negative regulation of lymphocyte differentiation	5/315	56/23174	0.000973732	0.00533996	0.00322839	Cd44/Il4ra/Nfkbid/Runx1/Zc3h12a	5
689	TG no rescue	GO:0006898	receptor-mediated endocytosis	10/315	223/23174	0.00100172	0.00541273	0.00327239	Apoe/C3/Cd14/Cxcl16/Fcgr1/Fcgr2b/Itgb2/Ldlr/Plcg2/Serpine1	10
690	TG no rescue	GO:0010878	cholesterol storage	3/315	15/23174	0.00100263	0.00541273	0.00327239	Lpl/Soat1/Stard4	3
691	TG no rescue	GO:0019377	glycolipid catabolic process	3/315	15/23174	0.00100263	0.00541273	0.00327239	Hexa/Hexb/Prkcd	3
692	TG no rescue	GO:0032717	negative regulation of interleukin-8 production	3/315	15/23174	0.00100263	0.00541273	0.00327239	Bcl3/Ssc5d/Tlr9	3
693	TG no rescue	GO:0042159	lipoprotein catabolic process	3/315	15/23174	0.00100263	0.00541273	0.00327239	Apoe/Ctsd/Ldlr	3
694	TG no rescue	GO:0051044	positive regulation of membrane protein ectodomain proteolysis	3/315	15/23174	0.00100263	0.00541273	0.00327239	Adam8/Apoe/Tnfrsf1b	3
695	TG no rescue	GO:0060100	positive regulation of phagocytosis, engulfment	3/315	15/23174	0.00100263	0.00541273	0.00327239	C3/Fcgr1/Nckap1l	3
696	TG no rescue	GO:0070234	positive regulation of T cell apoptotic process	3/315	15/23174	0.00100263	0.00541273	0.00327239	Adam8/Ccl5/Nfkbid	3
697	TG no rescue	GO:0072567	chemokine (C-X-C motif) ligand 2 production	3/315	15/23174	0.00100263	0.00541273	0.00327239	Ccl5/Lpl/Postn	3
698	TG no rescue	GO:1905155	positive regulation of membrane invagination	3/315	15/23174	0.00100263	0.00541273	0.00327239	C3/Fcgr1/Nckap1l	3
699	TG no rescue	GO:0002691	regulation of cellular extravasation	4/315	33/23174	0.00100422	0.00541273	0.00327239	Adam8/Ccl2/Icam1/Ptafr	4
700	TG no rescue	GO:0071827	plasma lipoprotein particle organization	4/315	33/23174	0.00100422	0.00541273	0.00327239	Abca1/Apoe/Lpl/Soat1	4
701	TG no rescue	GO:0043901	negative regulation of multi-organism process	9/315	185/23174	0.00100698	0.00541986	0.0032767	Ccl5/Dhx58/Havcr2/Igf1/Irf8/Timp1/Tlr2/Tnfaip3/Zc3h12a	9
702	TG no rescue	GO:0032615	interleukin-12 production	5/315	57/23174	0.00105564	0.0056649	0.00342484	Irf8/Prkcd/Tlr2/Tlr9/Unc93b1	5
703	TG no rescue	GO:0046622	positive regulation of organ growth	5/315	57/23174	0.00105564	0.0056649	0.00342484	Fdps/Fgf9/Hey2/Igf1/Sash3	5
704	TG no rescue	GO:2000181	negative regulation of blood vessel morphogenesis	7/315	116/23174	0.00105701	0.0056649	0.00342484	Ccl2/Cx3cr1/Hhex/Pf4/Serpine1/Sulf1/Thbs2	7
705	TG no rescue	GO:0007264	small GTPase mediated signal transduction	16/315	485/23174	0.00106461	0.00569755	0.00344458	Abca1/Apoe/Arhgap25/Cyth4/Dock2/Dock8/Fgd2/Gpr65/Igf1/Pdpn/Rab32/Rac2/Rasal3/Rhoj/Vav1/Was	16
706	TG no rescue	GO:0042632	cholesterol homeostasis	6/315	85/23174	0.00106921	0.00571405	0.00345456	Abca1/Apoe/Ldlr/Lpl/Mylip/Soat1	6
707	TG no rescue	GO:0010632	regulation of epithelial cell migration	10/315	225/23174	0.00107166	0.00571906	0.00345758	Apoe/Atoh8/Ctsh/Efna1/Glipr2/Igf1/Ptk2b/Rhoj/Serpine1/Zc3h12a	10
708	TG no rescue	GO:0097696	STAT cascade	9/315	187/23174	0.0010859	0.00578685	0.00349857	Bcl3/Ccl5/Crlf2/Ctf1/Hcls1/Igf1/Il10ra/Lyn/Ptprc	9
709	TG no rescue	GO:0001773	myeloid dendritic cell activation	4/315	34/23174	0.00112605	0.00594812	0.00359607	Dock2/Havcr2/Pirb/Pycard	4
710	TG no rescue	GO:0046461	neutral lipid catabolic process	4/315	34/23174	0.00112605	0.00594812	0.00359607	Apoe/Ldlr/Lpl/Pik3cg	4
711	TG no rescue	GO:0046464	acylglycerol catabolic process	4/315	34/23174	0.00112605	0.00594812	0.00359607	Apoe/Ldlr/Lpl/Pik3cg	4
712	TG no rescue	GO:0050716	positive regulation of interleukin-1 secretion	4/315	34/23174	0.00112605	0.00594812	0.00359607	Ccl3/Lpl/Pycard/Tlr2	4
713	TG no rescue	GO:1902624	positive regulation of neutrophil migration	4/315	34/23174	0.00112605	0.00594812	0.00359607	Adam8/C3ar1/Nckap1l/Rac2	4
714	TG no rescue	GO:2000406	positive regulation of T cell migration	4/315	34/23174	0.00112605	0.00594812	0.00359607	Adam8/Ccl5/Dock8/Pycard	4
715	TG no rescue	GO:1903305	regulation of regulated secretory pathway	9/315	188/23174	0.00112719	0.00594812	0.00359607	Cd84/Fes/Fgr/Il4ra/Itgam/Itgb2/Lyn/Ptafr/Rac2	9
716	TG no rescue	GO:0055092	sterol homeostasis	6/315	86/23174	0.00113649	0.00598881	0.00362067	Abca1/Apoe/Ldlr/Lpl/Mylip/Soat1	6
717	TG no rescue	GO:0032663	regulation of interleukin-2 production	5/315	58/23174	0.00114256	0.00601237	0.00363492	Havcr2/Ptprc/Runx1/Sash3/Tnfaip3	5
718	TG no rescue	GO:0022411	cellular component disassembly	13/315	353/23174	0.0011681	0.0061382	0.00371099	C1qa/C1qb/C3/Capg/Ctss/Dnase2a/Hk2/Myc/Pdpn/Plek/Tgfbr1/Tmem173/Tspo	13
719	TG no rescue	GO:0002431	Fc receptor mediated stimulatory signaling pathway	3/315	16/23174	0.00122164	0.00636639	0.00384894	Fcgr2b/Lyn/Ptprc	3
720	TG no rescue	GO:0002866	positive regulation of acute inflammatory response to antigenic stimulus	3/315	16/23174	0.00122164	0.00636639	0.00384894	C3/Fcgr1/Fcgr3	3
721	TG no rescue	GO:0033631	cell-cell adhesion mediated by integrin	3/315	16/23174	0.00122164	0.00636639	0.00384894	Ccl5/Fermt3/Itga5	3
722	TG no rescue	GO:0045655	regulation of monocyte differentiation	3/315	16/23174	0.00122164	0.00636639	0.00384894	Fes/Inpp5d/Myc	3
723	TG no rescue	GO:1902993	positive regulation of amyloid precursor protein catabolic process	3/315	16/23174	0.00122164	0.00636639	0.00384894	Efna1/Gsap/Lyn	3
724	TG no rescue	GO:1904996	positive regulation of leukocyte adhesion to vascular endothelial cell	3/315	16/23174	0.00122164	0.00636639	0.00384894	Icam1/Itgb2/Ptafr	3
725	TG no rescue	GO:1901136	carbohydrate derivative catabolic process	7/315	119/23174	0.00122689	0.00638491	0.00386014	Cd44/Gusb/Hexa/Hexb/Hpse/Mmp12/Prkcd	7
726	TG no rescue	GO:2000401	regulation of lymphocyte migration	5/315	59/23174	0.00123466	0.00641648	0.00387923	Adam8/Ccl5/Dock8/Ptk2b/Pycard	5
727	TG no rescue	GO:0032735	positive regulation of interleukin-12 production	4/315	35/23174	0.00125787	0.00649239	0.00392512	Irf8/Tlr2/Tlr9/Unc93b1	4
728	TG no rescue	GO:0034122	negative regulation of toll-like receptor signaling pathway	4/315	35/23174	0.00125787	0.00649239	0.00392512	Lyn/Pik3ap1/Tlr9/Tnfaip3	4
729	TG no rescue	GO:0045940	positive regulation of steroid metabolic process	4/315	35/23174	0.00125787	0.00649239	0.00392512	Apoe/Fdps/Igf1/Stard4	4
730	TG no rescue	GO:0051452	intracellular pH reduction	4/315	35/23174	0.00125787	0.00649239	0.00392512	Atp6v0d2/Slamf8/Slc11a1/Tcirg1	4
731	TG no rescue	GO:2000249	regulation of actin cytoskeleton reorganization	4/315	35/23174	0.00125787	0.00649239	0.00392512	Fes/Gmfg/Hck/Ptk2b	4
732	TG no rescue	GO:0001894	tissue homeostasis	10/315	231/23174	0.00130581	0.00673062	0.00406915	Adam8/Ctsh/Ctss/Inpp5d/Ptk2b/Rac2/Sash3/Spp1/Tcirg1/Tlr9	10
733	TG no rescue	GO:1903531	negative regulation of secretion by cell	10/315	232/23174	0.0013486	0.00694172	0.00419678	Apoe/Cd22/Cd84/Entpd1/Il1rn/Serpinb1a/Ssc5d/Tnfaip3/Tnfrsf1b/Zc3h12a	10
734	TG no rescue	GO:0042326	negative regulation of phosphorylation	15/315	451/23174	0.00139655	0.00715801	0.00432754	Apoe/Atf3/Birc3/Cd109/Efna1/Hhex/Igf1/Lyn/Prkcd/Ptpn6/Ptprc/Pycard/Samsn1/Tnfaip3/Zc3h12a	15
735	TG no rescue	GO:0090407	organophosphate biosynthetic process	16/315	498/23174	0.00139805	0.00715801	0.00432754	Entpd1/Fdps/Hexb/Hk2/Hmgcs1/Idi1/Igf1/Myc/Papss2/Pik3cg/Plcb2/Plcg2/Plek/Ptafr/Ptk2b/Trem2	16
736	TG no rescue	GO:0002861	regulation of inflammatory response to antigenic stimulus	4/315	36/23174	0.00140011	0.00715801	0.00432754	C3/Fcgr1/Fcgr2b/Fcgr3	4
737	TG no rescue	GO:0030574	collagen catabolic process	4/315	36/23174	0.00140011	0.00715801	0.00432754	Ctsb/Ctss/Mmp12/Mmp19	4
738	TG no rescue	GO:2000516	positive regulation of CD4-positive, alpha-beta T cell activation	4/315	36/23174	0.00140011	0.00715801	0.00432754	Il4ra/Nckap1l/Nfkbid/Sash3	4
739	TG no rescue	GO:0060402	calcium ion transport into cytosol	8/315	157/23174	0.0014174	0.00722685	0.00436915	Capn3/Cyba/Lyn/Plcb2/Plcg2/Ptk2b/Ptpn6/Ptprc	8
740	TG no rescue	GO:1903169	regulation of calcium ion transmembrane transport	8/315	157/23174	0.0014174	0.00722685	0.00436915	Capn3/Cyba/Lyn/Pik3cg/Plcg2/Ptk2b/Ptpn6/Tlr9	8
741	TG no rescue	GO:0045600	positive regulation of fat cell differentiation	5/315	61/23174	0.00143516	0.00729767	0.00441197	Ccdc3/Cebpa/Igf1/Lpl/Zc3h12a	5
742	TG no rescue	GO:1903428	positive regulation of reactive oxygen species biosynthetic process	5/315	61/23174	0.00143516	0.00729767	0.00441197	Cyba/Icam1/Itgb2/Ptk2b/Tlr2	5
743	TG no rescue	GO:0070302	regulation of stress-activated protein kinase signaling cascade	10/315	234/23174	0.00143762	0.00730034	0.00441359	Fcgr2b/Fgd2/Il1rn/Lyn/Mdfic/Ncf1/Ptk2b/Pycard/Tlr9/Zc3h12a	10
744	TG no rescue	GO:0007266	Rho protein signal transduction	9/315	195/23174	0.00145319	0.00736945	0.00445537	Abca1/Apoe/Fgd2/Gpr65/Pdpn/Rac2/Rhoj/Vav1/Was	9
745	TG no rescue	GO:0001933	negative regulation of protein phosphorylation	14/315	407/23174	0.0014615	0.00739776	0.00447248	Apoe/Atf3/Cd109/Efna1/Hhex/Igf1/Lyn/Prkcd/Ptpn6/Ptprc/Pycard/Samsn1/Tnfaip3/Zc3h12a	14
746	TG no rescue	GO:0009109	coenzyme catabolic process	3/315	17/23174	0.00146857	0.00739776	0.00447248	Cyp4f18/Ncf1/Ncf2	3
747	TG no rescue	GO:0010919	regulation of inositol phosphate biosynthetic process	3/315	17/23174	0.00146857	0.00739776	0.00447248	Plek/Ptafr/Ptk2b	3
748	TG no rescue	GO:0050665	hydrogen peroxide biosynthetic process	3/315	17/23174	0.00146857	0.00739776	0.00447248	Cyba/Cybb/Ncf1	3
749	TG no rescue	GO:0070243	regulation of thymocyte apoptotic process	3/315	17/23174	0.00146857	0.00739776	0.00447248	Adam8/Efna1/Nfkbid	3
750	TG no rescue	GO:0042157	lipoprotein metabolic process	7/315	123/23174	0.00148585	0.00747481	0.00451906	Abca1/Apobec1/Apoc1/Apoe/Ctsd/Ldlr/Olr1	7
751	TG no rescue	GO:0010955	negative regulation of protein processing	4/315	37/23174	0.0015532	0.00777217	0.00469884	A2m/Birc3/Ctsz/Serpine1	4
752	TG no rescue	GO:0061756	leukocyte adhesion to vascular endothelial cell	4/315	37/23174	0.0015532	0.00777217	0.00469884	Cx3cr1/Icam1/Itgb2/Ptafr	4
753	TG no rescue	GO:0071825	protein-lipid complex subunit organization	4/315	37/23174	0.0015532	0.00777217	0.00469884	Abca1/Apoe/Lpl/Soat1	4
754	TG no rescue	GO:1903318	negative regulation of protein maturation	4/315	37/23174	0.0015532	0.00777217	0.00469884	A2m/Birc3/Ctsz/Serpine1	4
755	TG no rescue	GO:0042246	tissue regeneration	5/315	63/23174	0.00165868	0.00827803	0.00500467	Capn3/Igf1/Igsf10/Plau/Serpine1	5
756	TG no rescue	GO:1903307	positive regulation of regulated secretory pathway	5/315	63/23174	0.00165868	0.00827803	0.00500467	Fgr/Il4ra/Itgam/Itgb2/Ptafr	5
757	TG no rescue	GO:0046777	protein autophosphorylation	10/315	239/23174	0.00168123	0.00837948	0.00506601	Fes/Fgr/Gpnmb/Hck/Lyn/Mapkapk3/Prkcd/Ptk2b/Ptprc/Tgfbr1	10
758	TG no rescue	GO:0007265	Ras protein signal transduction	14/315	414/23174	0.00171234	0.00851555	0.00514827	Abca1/Apoe/Cyth4/Dock2/Fgd2/Gpr65/Igf1/Pdpn/Rab32/Rac2/Rasal3/Rhoj/Vav1/Was	14
759	TG no rescue	GO:0046460	neutral lipid biosynthetic process	4/315	38/23174	0.00171755	0.00851555	0.00514827	Ang/C3/Ldlr/Lpl	4
760	TG no rescue	GO:0046463	acylglycerol biosynthetic process	4/315	38/23174	0.00171755	0.00851555	0.00514827	Ang/C3/Ldlr/Lpl	4
761	TG no rescue	GO:1904645	response to amyloid-beta	4/315	38/23174	0.00171755	0.00851555	0.00514827	Fcgr2b/Icam1/Igf1/Trem2	4
762	TG no rescue	GO:0001763	morphogenesis of a branching structure	10/315	240/23174	0.00173374	0.00858453	0.00518997	B4galt1/Cd44/Ctsh/Ctsz/Cxcr4/Hhex/Igf1/Myc/Spint1/Sulf1	10
763	TG no rescue	GO:0042447	hormone catabolic process	3/315	18/23174	0.00174465	0.00859344	0.00519536	Hsd11b1/Pon3/Spp1	3
764	TG no rescue	GO:0045579	positive regulation of B cell differentiation	3/315	18/23174	0.00174465	0.00859344	0.00519536	Ikzf1/Inpp5d/Nckap1l	3
765	TG no rescue	GO:0048143	astrocyte activation	3/315	18/23174	0.00174465	0.00859344	0.00519536	C1qa/Ldlr/Trem2	3
766	TG no rescue	GO:0060099	regulation of phagocytosis, engulfment	3/315	18/23174	0.00174465	0.00859344	0.00519536	C3/Fcgr1/Nckap1l	3
767	TG no rescue	GO:0009988	cell-cell recognition	5/315	64/23174	0.00177954	0.00874246	0.00528545	B4galt1/Dock2/Dock8/Havcr2/Lgals3	5
768	TG no rescue	GO:0032233	positive regulation of actin filament bundle assembly	5/315	64/23174	0.00177954	0.00874246	0.00528545	Gpr65/Pdlim4/Plek/Synpo2/Tgfbr1	5
769	TG no rescue	GO:0043551	regulation of phosphatidylinositol 3-kinase activity	4/315	39/23174	0.0018936	0.00927864	0.00560961	Fgr/Lyn/Pik3r5/Ptk2b	4
770	TG no rescue	GO:2000142	regulation of DNA-templated transcription, initiation	4/315	39/23174	0.0018936	0.00927864	0.00560961	Cebpa/Hey2/Ikzf1/Irf8	4
771	TG no rescue	GO:0031638	zymogen activation	5/315	65/23174	0.00190673	0.00930673	0.0056266	Ctsh/Ctsz/Plau/Pycard/Serpine1	5
772	TG no rescue	GO:0043647	inositol phosphate metabolic process	5/315	65/23174	0.00190673	0.00930673	0.0056266	Plcb2/Plcg2/Plek/Ptafr/Ptk2b	5
773	TG no rescue	GO:1903793	positive regulation of anion transport	5/315	65/23174	0.00190673	0.00930673	0.0056266	Apoe/Cyp4f18/Prkcd/Ptafr/Slc36a2	5
774	TG no rescue	GO:0042176	regulation of protein catabolic process	13/315	376/23174	0.00204227	0.00989597	0.00598283	Adam8/Apoe/Ctsc/Efna1/Gfap/Ldlr/Mylip/Ptk2b/Serpinb1a/Timp1/Tnfaip3/Tnfrsf1b/Trem2	13
775	TG no rescue	GO:0046434	organophosphate catabolic process	9/315	205/23174	0.00204626	0.00989597	0.00598283	Entpd1/Hk2/Igf1/Ldlr/Myc/Ncf1/Ncf2/Plcg2/Prkcd	9
776	TG no rescue	GO:0002643	regulation of tolerance induction	3/315	19/23174	0.00205106	0.00989597	0.00598283	Cd86/Havcr2/Runx1	3
777	TG no rescue	GO:0010818	T cell chemotaxis	3/315	19/23174	0.00205106	0.00989597	0.00598283	Ccl5/Cxcl16/Gpr183	3
778	TG no rescue	GO:0030889	negative regulation of B cell proliferation	3/315	19/23174	0.00205106	0.00989597	0.00598283	Fcgr2b/Inpp5d/Lyn	3
779	TG no rescue	GO:0031664	regulation of lipopolysaccharide-mediated signaling pathway	3/315	19/23174	0.00205106	0.00989597	0.00598283	Cd180/Cd84/Tnfaip3	3
780	TG no rescue	GO:0090026	positive regulation of monocyte chemotaxis	3/315	19/23174	0.00205106	0.00989597	0.00598283	Ccl2/Ccl5/Serpine1	3
781	TG no rescue	GO:1903975	regulation of glial cell migration	3/315	19/23174	0.00205106	0.00989597	0.00598283	Gpr183/Trem2/Vim	3
782	TG no rescue	GO:1905153	regulation of membrane invagination	3/315	19/23174	0.00205106	0.00989597	0.00598283	C3/Fcgr1/Nckap1l	3
783	TG no rescue	GO:0002369	T cell cytokine production	4/315	40/23174	0.00208175	0.0100057	0.00604915	Crlf2/Sash3/Slc11a1/Tnfrsf1b	4
784	TG no rescue	GO:0045851	pH reduction	4/315	40/23174	0.00208175	0.0100057	0.00604915	Atp6v0d2/Slamf8/Slc11a1/Tcirg1	4
785	TG no rescue	GO:0046633	alpha-beta T cell proliferation	4/315	40/23174	0.00208175	0.0100057	0.00604915	Cd44/Dock2/Ptprc/Rasal3	4
786	TG no rescue	GO:0030218	erythrocyte differentiation	7/315	131/23174	0.00213024	0.0102257	0.00618218	Dnase2a/Hcls1/Ikzf1/Inpp5d/Lyn/Mafb/Nckap1l	7
787	TG no rescue	GO:0050710	negative regulation of cytokine secretion	5/315	67/23174	0.00218088	0.0104422	0.00631307	Cd84/Serpinb1a/Ssc5d/Tnfaip3/Zc3h12a	5
788	TG no rescue	GO:2000378	negative regulation of reactive oxygen species metabolic process	5/315	67/23174	0.00218088	0.0104422	0.00631307	Birc3/Hk2/Pon3/Tspo/Zc3h12a	5
789	TG no rescue	GO:0045732	positive regulation of protein catabolic process	9/315	208/23174	0.00225752	0.0107955	0.00652666	Adam8/Apoe/Ctsc/Ldlr/Mylip/Ptk2b/Tnfaip3/Tnfrsf1b/Trem2	9
790	TG no rescue	GO:0019932	second-messenger-mediated signaling	14/315	427/23174	0.00227339	0.0108576	0.0065642	Abca1/Adgre1/Apoe/Cd22/Cx3cr1/Cxcr4/Gpr65/Igf1/Itgal/Lat2/Pf4/Ptk2b/Ptprc/Trem2	14
791	TG no rescue	GO:0001937	negative regulation of endothelial cell proliferation	4/315	41/23174	0.00228242	0.0108595	0.00656536	Apoe/Atoh8/Sulf1/Tgfbr1	4
792	TG no rescue	GO:0006509	membrane protein ectodomain proteolysis	4/315	41/23174	0.00228242	0.0108595	0.00656536	Adam8/Apoe/Timp1/Tnfrsf1b	4
793	TG no rescue	GO:0038083	peptidyl-tyrosine autophosphorylation	4/315	41/23174	0.00228242	0.0108595	0.00656536	Fgr/Hck/Lyn/Ptk2b	4
794	TG no rescue	GO:0001837	epithelial to mesenchymal transition	7/315	133/23174	0.00232079	0.0110281	0.0066673	Akna/Efna1/Glipr2/Hey2/Pdpn/Tgfbr1/Vasn	7
795	TG no rescue	GO:0051453	regulation of intracellular pH	5/315	68/23174	0.00232822	0.0110357	0.00667185	Atp6v0d2/Slamf8/Slc11a1/Slc4a5/Tcirg1	5
796	TG no rescue	GO:1904888	cranial skeletal system development	5/315	68/23174	0.00232822	0.0110357	0.00667185	Frem1/Prrx2/Slc39a1/Tgfbr1/Tifab	5
797	TG no rescue	GO:0019722	calcium-mediated signaling	9/315	209/23174	0.00233168	0.0110382	0.00667338	Cd22/Cx3cr1/Cxcr4/Igf1/Itgal/Lat2/Ptk2b/Ptprc/Trem2	9
798	TG no rescue	GO:0060401	cytosolic calcium ion transport	8/315	170/23174	0.0023363	0.0110462	0.00667822	Capn3/Cyba/Lyn/Plcb2/Plcg2/Ptk2b/Ptpn6/Ptprc	8
799	TG no rescue	GO:0001573	ganglioside metabolic process	3/315	20/23174	0.0023889	0.0111551	0.00674407	Hexa/Hexb/St8sia6	3
800	TG no rescue	GO:0007035	vacuolar acidification	3/315	20/23174	0.0023889	0.0111551	0.00674407	Atp6v0d2/Slc11a1/Tcirg1	3
801	TG no rescue	GO:0032495	response to muramyl dipeptide	3/315	20/23174	0.0023889	0.0111551	0.00674407	Irf5/Tnfaip3/Vim	3
802	TG no rescue	GO:0033033	negative regulation of myeloid cell apoptotic process	3/315	20/23174	0.0023889	0.0111551	0.00674407	Ccl5/Clec5a/Fcgr2b	3
803	TG no rescue	GO:0033630	positive regulation of cell adhesion mediated by integrin	3/315	20/23174	0.0023889	0.0111551	0.00674407	Ccl5/Nckap1l/Ptpn6	3
804	TG no rescue	GO:0034377	plasma lipoprotein particle assembly	3/315	20/23174	0.0023889	0.0111551	0.00674407	Abca1/Apoe/Soat1	3
805	TG no rescue	GO:0036336	dendritic cell migration	3/315	20/23174	0.0023889	0.0111551	0.00674407	Dock8/Gpr183/Slamf8	3
806	TG no rescue	GO:0046514	ceramide catabolic process	3/315	20/23174	0.0023889	0.0111551	0.00674407	Hexa/Hexb/Prkcd	3
807	TG no rescue	GO:0051770	positive regulation of nitric-oxide synthase biosynthetic process	3/315	20/23174	0.0023889	0.0111551	0.00674407	Ccl2/Tlr2/Tlr9	3
808	TG no rescue	GO:1904994	regulation of leukocyte adhesion to vascular endothelial cell	3/315	20/23174	0.0023889	0.0111551	0.00674407	Icam1/Itgb2/Ptafr	3
809	TG no rescue	GO:0010810	regulation of cell-substrate adhesion	9/315	210/23174	0.00240776	0.0112293	0.00678891	Itga5/Mmp12/Pdpn/Plau/Postn/Ptk2b/Rac2/Serpine1/Spp1	9
810	TG no rescue	GO:0043409	negative regulation of MAPK cascade	8/315	171/23174	0.00242274	0.0112713	0.0068143	Apoe/Atf3/Efna1/Igf1/Lyn/Prkcd/Ptpn6/Ptprc	8
811	TG no rescue	GO:2000241	regulation of reproductive process	8/315	171/23174	0.00242274	0.0112713	0.0068143	B4galt1/Igf1/Mmp12/Plau/Ptafr/Runx1/Sulf1/Timp1	8
812	TG no rescue	GO:0006687	glycosphingolipid metabolic process	4/315	42/23174	0.00249603	0.0115411	0.00697742	Hexa/Hexb/Prkcd/St8sia6	4
813	TG no rescue	GO:0010883	regulation of lipid storage	4/315	42/23174	0.00249603	0.0115411	0.00697742	Apoc4/C3/Lpl/Zc3h12a	4
814	TG no rescue	GO:0046636	negative regulation of alpha-beta T cell activation	4/315	42/23174	0.00249603	0.0115411	0.00697742	Cd44/Il4ra/Runx1/Zc3h12a	4
815	TG no rescue	GO:0055023	positive regulation of cardiac muscle tissue growth	4/315	42/23174	0.00249603	0.0115411	0.00697742	Fdps/Fgf9/Hey2/Igf1	4
816	TG no rescue	GO:1902743	regulation of lamellipodium organization	4/315	42/23174	0.00249603	0.0115411	0.00697742	Cd44/Pdpn/Rac2/Was	4
817	TG no rescue	GO:1904062	regulation of cation transmembrane transport	12/315	340/23174	0.00253613	0.0117121	0.00708083	Capn3/Ctss/Cyba/Lyn/Pik3cg/Plcg2/Ptk2b/Ptpn6/Slc36a2/Tcirg1/Tlr9/Trem2	12
818	TG no rescue	GO:0006140	regulation of nucleotide metabolic process	6/315	101/23174	0.00258713	0.011933	0.00721439	Entpd1/Hsd11b1/Igf1/Myc/Trem2/Tspo	6
819	TG no rescue	GO:0042130	negative regulation of T cell proliferation	5/315	70/23174	0.00264443	0.0121676	0.0073562	Cd44/Cd86/Gpnmb/Havcr2/Ptpn6	5
820	TG no rescue	GO:0046173	polyol biosynthetic process	5/315	70/23174	0.00264443	0.0121676	0.0073562	Plcb2/Plcg2/Plek/Ptafr/Ptk2b	5
821	TG no rescue	GO:0002367	cytokine production involved in immune response	6/315	102/23174	0.00271809	0.0124761	0.0075427	Crlf2/Sash3/Slc11a1/Tlr2/Tlr9/Tnfrsf1b	6
822	TG no rescue	GO:0019218	regulation of steroid metabolic process	6/315	102/23174	0.00271809	0.0124761	0.0075427	Apoe/Fdps/Igf1/Ldlr/Stard4/Tspo	6
823	TG no rescue	GO:0050435	amyloid-beta metabolic process	4/315	43/23174	0.00272297	0.0124833	0.00754707	Apoe/Efna1/Gsap/Igf1	4
824	TG no rescue	GO:0002863	positive regulation of inflammatory response to antigenic stimulus	3/315	21/23174	0.00275922	0.0125883	0.00761055	C3/Fcgr1/Fcgr3	3
825	TG no rescue	GO:0010759	positive regulation of macrophage chemotaxis	3/315	21/23174	0.00275922	0.0125883	0.00761055	C3ar1/Ccl2/Ccl5	3
826	TG no rescue	GO:0017000	antibiotic biosynthetic process	3/315	21/23174	0.00275922	0.0125883	0.00761055	Cyba/Cybb/Ncf1	3
827	TG no rescue	GO:0090330	regulation of platelet aggregation	3/315	21/23174	0.00275922	0.0125883	0.00761055	Lyn/Pdpn/Prkcd	3
828	TG no rescue	GO:0048871	multicellular organismal homeostasis	15/315	485/23174	0.00280367	0.012775	0.00772344	Adam8/Ccl5/Ctsh/Ctss/Cxcr4/Il1rn/Il4ra/Inpp5d/Ptk2b/Rac2/Sash3/Slc11a1/Spp1/Tcirg1/Tlr9	15
829	TG no rescue	GO:0042509	regulation of tyrosine phosphorylation of STAT protein	5/315	71/23174	0.00281369	0.012775	0.00772344	Ccl5/Ctf1/Hcls1/Igf1/Lyn	5
830	TG no rescue	GO:0051851	modification by host of symbiont morphology or physiology	5/315	71/23174	0.00281369	0.012775	0.00772344	Apoe/Ccl5/Ncf1/Pf4/Zc3h12a	5
831	TG no rescue	GO:0061045	negative regulation of wound healing	5/315	71/23174	0.00281369	0.012775	0.00772344	Apoe/Cd109/Plau/Prkcd/Serpine1	5
832	TG no rescue	GO:0007009	plasma membrane organization	6/315	103/23174	0.00285396	0.0129322	0.00781847	Bin2/Cxcr4/Plscr2/Prkcd/Prx/Ptprc	6
833	TG no rescue	GO:0002440	production of molecular mediator of immune response	12/315	345/23174	0.00285516	0.0129322	0.00781847	Cd22/Crlf2/Fcgr2b/Il4ra/Ptprc/Sash3/Slc11a1/Tcirg1/Tlr2/Tlr9/Tnfaip3/Tnfrsf1b	12
834	TG no rescue	GO:0003012	muscle system process	13/315	391/23174	0.00286102	0.0129432	0.0078251	Cxcr4/Cyba/Fdps/Hey2/Igf1/Igfbp5/Mylk/Ncf1/Ptafr/Sulf1/Tifab/Tnfrsf1b/Zc3h12a	13
835	TG no rescue	GO:0046942	carboxylic acid transport	11/315	301/23174	0.00290359	0.0131044	0.00792254	Abcc3/Apoe/Cyp4f18/Il1rn/Myc/Plin2/Prkcd/Slc11a1/Slc16a3/Slc36a2/Slc7a7	11
836	TG no rescue	GO:0051604	protein maturation	11/315	301/23174	0.00290359	0.0131044	0.00792254	A2m/Birc3/C3/Casp7/Ctsh/Ctss/Ctsz/Myc/Plau/Pycard/Serpine1	11
837	TG no rescue	GO:0043124	negative regulation of I-kappaB kinase/NF-kappaB signaling	4/315	44/23174	0.00296366	0.0133595	0.00807677	Nfkbid/Pycard/Tnfaip3/Zc3h12a	4
838	TG no rescue	GO:0034250	positive regulation of cellular amide metabolic process	7/315	139/23174	0.00297197	0.0133809	0.00808976	Bcl3/Efna1/Gsap/Prkcd/Ptafr/Ptk2b/Vim	7
839	TG no rescue	GO:0015849	organic acid transport	11/315	302/23174	0.00297786	0.0133915	0.00809612	Abcc3/Apoe/Cyp4f18/Il1rn/Myc/Plin2/Prkcd/Slc11a1/Slc16a3/Slc36a2/Slc7a7	11
840	TG no rescue	GO:0030038	contractile actin filament bundle assembly	6/315	104/23174	0.00299484	0.013404	0.00810367	Gpr65/Itgb5/Pdlim4/Ptk2b/Tgfbr1/Was	6
841	TG no rescue	GO:0030101	natural killer cell activation	6/315	104/23174	0.00299484	0.013404	0.00810367	Axl/Havcr2/Ikzf1/Itgb2/Mertk/Ptprc	6
842	TG no rescue	GO:0032231	regulation of actin filament bundle assembly	6/315	104/23174	0.00299484	0.013404	0.00810367	Gpr65/Pdlim4/Plek/Synpo2/Tgfbr1/Was	6
843	TG no rescue	GO:0043149	stress fiber assembly	6/315	104/23174	0.00299484	0.013404	0.00810367	Gpr65/Itgb5/Pdlim4/Ptk2b/Tgfbr1/Was	6
844	TG no rescue	GO:0051056	regulation of small GTPase mediated signal transduction	10/315	259/23174	0.00301121	0.0134612	0.0081383	Abca1/Apoe/Arhgap25/Cyth4/Dock2/Fgd2/Gpr65/Igf1/Rasal3/Vav1	10
845	TG no rescue	GO:0048568	embryonic organ development	15/315	490/23174	0.00308581	0.0137784	0.00833005	Cebpa/Efna1/Fgf9/Hey2/Hhex/Junb/Mafb/Myc/Naglu/Prrx2/Runx1/Slc39a1/Spint1/Tgfbr1/Tifab	15
846	TG no rescue	GO:0031643	positive regulation of myelination	3/315	22/23174	0.003163	0.0140235	0.00847823	Igf1/Itgax/Tnfrsf1b	3
847	TG no rescue	GO:0032366	intracellular sterol transport	3/315	22/23174	0.003163	0.0140235	0.00847823	Abca1/Ldlr/Stard4	3
848	TG no rescue	GO:0032367	intracellular cholesterol transport	3/315	22/23174	0.003163	0.0140235	0.00847823	Abca1/Ldlr/Stard4	3
849	TG no rescue	GO:0070242	thymocyte apoptotic process	3/315	22/23174	0.003163	0.0140235	0.00847823	Adam8/Efna1/Nfkbid	3
850	TG no rescue	GO:0071800	podosome assembly	3/315	22/23174	0.003163	0.0140235	0.00847823	Bin2/Hck/Palld	3
851	TG no rescue	GO:0090382	phagosome maturation	3/315	22/23174	0.003163	0.0140235	0.00847823	Rab32/Slamf8/Tcirg1	3
852	TG no rescue	GO:0050810	regulation of steroid biosynthetic process	5/315	73/23174	0.0031755	0.0140459	0.00849177	Apoe/Fdps/Igf1/Stard4/Tspo	5
853	TG no rescue	GO:0051155	positive regulation of striated muscle cell differentiation	5/315	73/23174	0.0031755	0.0140459	0.00849177	Cd53/Fdps/Igf1/Il4ra/Smyd1	5
854	TG no rescue	GO:0030324	lung development	9/315	219/23174	0.00318494	0.0140712	0.00850705	Cebpa/Ctsh/Ctsz/Fgf9/Hhex/Hsd11b1/Igf1/Igfbp5/Pdpn	9
855	TG no rescue	GO:0060421	positive regulation of heart growth	4/315	45/23174	0.00321848	0.0142027	0.00858657	Fdps/Fgf9/Hey2/Igf1	4
856	TG no rescue	GO:0032535	regulation of cellular component size	13/315	397/23174	0.0032559	0.0143511	0.00867626	Apoe/Arpc1b/Capg/Gmfg/Hcls1/Icam1/Nckap1l/Plek/Prkcd/Ptk2b/Pycard/Tlr2/Was	13
857	TG no rescue	GO:0014896	muscle hypertrophy	6/315	107/23174	0.00344876	0.0151834	0.00917947	Cyba/Fdps/Hey2/Igf1/Igfbp5/Tnfrsf1b	6
858	TG no rescue	GO:0009991	response to extracellular stimulus	13/315	400/23174	0.00346937	0.015231	0.00920824	Apoe/Atf3/Axl/Cd68/Fes/Ldlr/Lpl/Plcg2/Postn/Ptprc/Rnase4/Spp1/Zc3h12a	13
859	TG no rescue	GO:0019233	sensory perception of pain	7/315	143/23174	0.00347814	0.015231	0.00920824	Ccl2/Ctss/Cxcr4/Il1rn/Lxn/Prx/Ptafr	7
860	TG no rescue	GO:0030323	respiratory tube development	9/315	222/23174	0.00348385	0.015231	0.00920824	Cebpa/Ctsh/Ctsz/Fgf9/Hhex/Hsd11b1/Igf1/Igfbp5/Pdpn	9
861	TG no rescue	GO:0002707	negative regulation of lymphocyte mediated immunity	4/315	46/23174	0.00348783	0.015231	0.00920824	Fcgr2b/Havcr2/Ptpn6/Ptprc	4
862	TG no rescue	GO:0006695	cholesterol biosynthetic process	4/315	46/23174	0.00348783	0.015231	0.00920824	Apoe/Fdps/Hmgcs1/Sc5d	4
863	TG no rescue	GO:1903727	positive regulation of phospholipid metabolic process	4/315	46/23174	0.00348783	0.015231	0.00920824	Fgr/Lyn/Prkcd/Ptk2b	4
864	TG no rescue	GO:2000404	regulation of T cell migration	4/315	46/23174	0.00348783	0.015231	0.00920824	Adam8/Ccl5/Dock8/Pycard	4
865	TG no rescue	GO:0007259	JAK-STAT cascade	8/315	182/23174	0.00354863	0.0154786	0.00935793	Bcl3/Ccl5/Ctf1/Hcls1/Igf1/Il10ra/Lyn/Ptprc	8
866	TG no rescue	GO:0007260	tyrosine phosphorylation of STAT protein	5/315	75/23174	0.00356967	0.0154987	0.0093701	Ccl5/Ctf1/Hcls1/Igf1/Lyn	5
867	TG no rescue	GO:0008625	extrinsic apoptotic signaling pathway via death domain receptors	5/315	75/23174	0.00356967	0.0154987	0.0093701	Atf3/Icam1/Lgals3/Serpine1/Tnfaip3	5
868	TG no rescue	GO:0030641	regulation of cellular pH	5/315	75/23174	0.00356967	0.0154987	0.0093701	Atp6v0d2/Slamf8/Slc11a1/Slc4a5/Tcirg1	5
869	TG no rescue	GO:0046323	glucose import	5/315	75/23174	0.00356967	0.0154987	0.0093701	Hk2/Igf1/Myc/Prkcd/Slc2a4	5
870	TG no rescue	GO:0031668	cellular response to extracellular stimulus	9/315	223/23174	0.00358824	0.015556	0.0094047	Atf3/Axl/Cd68/Fes/Lpl/Postn/Ptprc/Rnase4/Zc3h12a	9
871	TG no rescue	GO:0006959	humoral immune response	12/315	355/23174	0.0035911	0.015556	0.0094047	A2m/Bcl3/C1qa/C1qb/C3/C4b/Ccl2/Fcgr2b/Gpr183/Pf4/Ptpn6/Ptprc	12
872	TG no rescue	GO:0032727	positive regulation of interferon-alpha production	3/315	23/23174	0.00360118	0.0155639	0.00940949	Mmp12/Tlr7/Tlr9	3
873	TG no rescue	GO:0043371	negative regulation of CD4-positive, alpha-beta T cell differentiation	3/315	23/23174	0.00360118	0.0155639	0.00940949	Il4ra/Runx1/Zc3h12a	3
874	TG no rescue	GO:0006690	icosanoid metabolic process	6/315	108/23174	0.00361087	0.0155674	0.0094116	Cyp4f18/Ggt5/Ncf1/Pdpn/Tbxas1/Tlr2	6
875	TG no rescue	GO:1904659	glucose transmembrane transport	6/315	108/23174	0.00361087	0.0155674	0.0094116	C3/Hk2/Igf1/Myc/Prkcd/Slc2a4	6
876	TG no rescue	GO:0002708	positive regulation of lymphocyte mediated immunity	7/315	144/23174	0.00361437	0.0155674	0.0094116	C3/Fcgr1/Fcgr3/H2-D1/Ptprc/Sash3/Vav1	7
877	TG no rescue	GO:0061351	neural precursor cell proliferation	8/315	183/23174	0.00366821	0.0157813	0.00954092	Akna/Ctsz/Cx3cr1/Cxcr4/Hhex/Igf1/Lyn/Spint1	8
878	TG no rescue	GO:0045667	regulation of osteoblast differentiation	7/315	145/23174	0.00375461	0.0161346	0.00975452	Cebpa/Cebpd/Clic1/Igf1/Igfbp5/Tcirg1/Ucma	7
879	TG no rescue	GO:0002639	positive regulation of immunoglobulin production	4/315	47/23174	0.0037721	0.0161491	0.00976329	Il4ra/Ptprc/Sash3/Tlr9	4
880	TG no rescue	GO:0045429	positive regulation of nitric oxide biosynthetic process	4/315	47/23174	0.0037721	0.0161491	0.00976329	Icam1/Itgb2/Ptk2b/Tlr2	4
881	TG no rescue	GO:1902653	secondary alcohol biosynthetic process	4/315	47/23174	0.0037721	0.0161491	0.00976329	Apoe/Fdps/Hmgcs1/Sc5d	4
882	TG no rescue	GO:0008645	hexose transmembrane transport	6/315	109/23174	0.00377857	0.0161491	0.00976329	C3/Hk2/Igf1/Myc/Prkcd/Slc2a4	6
883	TG no rescue	GO:0051702	interaction with symbiont	5/315	76/23174	0.00377939	0.0161491	0.00976329	Apoe/Ccl5/Ncf1/Pf4/Zc3h12a	5
884	TG no rescue	GO:0048754	branching morphogenesis of an epithelial tube	8/315	184/23174	0.00379089	0.0161799	0.00978192	B4galt1/Cd44/Ctsh/Ctsz/Cxcr4/Hhex/Igf1/Myc	8
885	TG no rescue	GO:1902904	negative regulation of supramolecular fiber organization	7/315	146/23174	0.00389896	0.0166223	0.0100494	Apoe/Capg/Gmfg/Ldlr/Prkcd/Tlr2/Was	7
886	TG no rescue	GO:0015918	sterol transport	5/315	77/23174	0.00399779	0.0169861	0.0102693	Abca1/Apoe/Ldlr/Soat1/Stard4	5
887	TG no rescue	GO:0030301	cholesterol transport	5/315	77/23174	0.00399779	0.0169861	0.0102693	Abca1/Apoe/Ldlr/Soat1/Stard4	5
888	TG no rescue	GO:0055021	regulation of cardiac muscle tissue growth	5/315	77/23174	0.00399779	0.0169861	0.0102693	Fdps/Fgf9/Hey2/Igf1/Tgfbr1	5
889	TG no rescue	GO:0008643	carbohydrate transport	7/315	147/23174	0.00404747	0.0171389	0.0103617	C3/Hk2/Igf1/Myc/Prkcd/Slc2a4/Slc37a2	7
890	TG no rescue	GO:0002714	positive regulation of B cell mediated immunity	4/315	48/23174	0.00407167	0.0171389	0.0103617	C3/Fcgr1/Fcgr3/Ptprc	4
891	TG no rescue	GO:0002891	positive regulation of immunoglobulin mediated immune response	4/315	48/23174	0.00407167	0.0171389	0.0103617	C3/Fcgr1/Fcgr3/Ptprc	4
892	TG no rescue	GO:0042088	T-helper 1 type immune response	4/315	48/23174	0.00407167	0.0171389	0.0103617	Bcl3/Havcr2/Il4ra/Slc11a1	4
893	TG no rescue	GO:0043550	regulation of lipid kinase activity	4/315	48/23174	0.00407167	0.0171389	0.0103617	Fgr/Lyn/Pik3r5/Ptk2b	4
894	TG no rescue	GO:0006706	steroid catabolic process	3/315	24/23174	0.00407462	0.0171389	0.0103617	Apoe/Hsd11b1/Spp1	3
895	TG no rescue	GO:0033622	integrin activation	3/315	24/23174	0.00407462	0.0171389	0.0103617	Fblim1/Fermt3/Plek	3
896	TG no rescue	GO:0042474	middle ear morphogenesis	3/315	24/23174	0.00407462	0.0171389	0.0103617	Myc/Naglu/Prrx2	3
897	TG no rescue	GO:0065005	protein-lipid complex assembly	3/315	24/23174	0.00407462	0.0171389	0.0103617	Abca1/Apoe/Soat1	3
898	TG no rescue	GO:0015749	monosaccharide transmembrane transport	6/315	111/23174	0.0041312	0.0173575	0.0104939	C3/Hk2/Igf1/Myc/Prkcd/Slc2a4	6
899	TG no rescue	GO:0046578	regulation of Ras protein signal transduction	9/315	228/23174	0.00414757	0.0174069	0.0105237	Abca1/Apoe/Cyth4/Dock2/Fgd2/Gpr65/Igf1/Rasal3/Vav1	9
900	TG no rescue	GO:0043507	positive regulation of JUN kinase activity	5/315	78/23174	0.00422506	0.0177124	0.0107084	Fgd2/Il1rn/Mdfic/Ptk2b/Tlr9	5
901	TG no rescue	GO:0060485	mesenchyme development	10/315	272/23174	0.0042532	0.0178106	0.0107678	Akna/Efna1/Fgf9/Glipr2/Hey2/Myc/Pdpn/Plaur/Tgfbr1/Vasn	10
902	TG no rescue	GO:0046328	regulation of JNK cascade	8/315	188/23174	0.00431362	0.0180151	0.0108915	Fcgr2b/Fgd2/Il1rn/Mdfic/Ncf1/Ptk2b/Pycard/Tlr9	8
903	TG no rescue	GO:0008630	intrinsic apoptotic signaling pathway in response to DNA damage	6/315	112/23174	0.00431637	0.0180151	0.0108915	Bcl2a1b/Bcl3/Cd44/Myc/Pycard/Tnfrsf1b	6
904	TG no rescue	GO:0034219	carbohydrate transmembrane transport	6/315	112/23174	0.00431637	0.0180151	0.0108915	C3/Hk2/Igf1/Myc/Prkcd/Slc2a4	6
905	TG no rescue	GO:0001960	negative regulation of cytokine-mediated signaling pathway	4/315	49/23174	0.00438691	0.0181795	0.0109908	Ccdc3/Il1rn/Mmp12/Ptprc	4
906	TG no rescue	GO:0030195	negative regulation of blood coagulation	4/315	49/23174	0.00438691	0.0181795	0.0109908	Apoe/Plau/Prkcd/Serpine1	4
907	TG no rescue	GO:0045646	regulation of erythrocyte differentiation	4/315	49/23174	0.00438691	0.0181795	0.0109908	Inpp5d/Lyn/Mafb/Nckap1l	4
908	TG no rescue	GO:0070229	negative regulation of lymphocyte apoptotic process	4/315	49/23174	0.00438691	0.0181795	0.0109908	Ccl5/Cd44/Dock8/Efna1	4
909	TG no rescue	GO:0098586	cellular response to virus	4/315	49/23174	0.00438691	0.0181795	0.0109908	Dhx58/Mmp12/Tmem173/Zc3h12a	4
910	TG no rescue	GO:1904036	negative regulation of epithelial cell apoptotic process	4/315	49/23174	0.00438691	0.0181795	0.0109908	Icam1/Igf1/Serpine1/Tnfaip3	4
911	TG no rescue	GO:0034764	positive regulation of transmembrane transport	9/315	230/23174	0.00438949	0.0181795	0.0109908	C3/Capn3/Ctss/Igf1/Plcg2/Prkcd/Ptafr/Slc36a2/Trem2	9
912	TG no rescue	GO:0051279	regulation of release of sequestered calcium ion into cytosol	5/315	79/23174	0.0044614	0.0184571	0.0111586	Capn3/Cyba/Lyn/Ptk2b/Ptpn6	5
913	TG no rescue	GO:0022612	gland morphogenesis	7/315	150/23174	0.00451882	0.0186742	0.0112899	B4galt1/Cd44/Igf1/Igfbp5/Plau/Sulf1/Tnfaip3	7
914	TG no rescue	GO:0010742	macrophage derived foam cell differentiation	3/315	25/23174	0.00458414	0.0186983	0.0113045	Lpl/Pf4/Soat1	3
915	TG no rescue	GO:0031639	plasminogen activation	3/315	25/23174	0.00458414	0.0186983	0.0113045	Ctsz/Plau/Serpine1	3
916	TG no rescue	GO:0032480	negative regulation of type I interferon production	3/315	25/23174	0.00458414	0.0186983	0.0113045	Dhx58/Havcr2/Pycard	3
917	TG no rescue	GO:0032703	negative regulation of interleukin-2 production	3/315	25/23174	0.00458414	0.0186983	0.0113045	Havcr2/Ptprc/Tnfaip3	3
918	TG no rescue	GO:0032878	regulation of establishment or maintenance of cell polarity	3/315	25/23174	0.00458414	0.0186983	0.0113045	Dock8/Igf1/Ptk2b	3
919	TG no rescue	GO:0034114	regulation of heterotypic cell-cell adhesion	3/315	25/23174	0.00458414	0.0186983	0.0113045	Cd44/Il1rn/Tnfaip3	3
920	TG no rescue	GO:0045408	regulation of interleukin-6 biosynthetic process	3/315	25/23174	0.00458414	0.0186983	0.0113045	Inpp5d/Ptafr/Tlr1	3
921	TG no rescue	GO:0051767	nitric-oxide synthase biosynthetic process	3/315	25/23174	0.00458414	0.0186983	0.0113045	Ccl2/Tlr2/Tlr9	3
922	TG no rescue	GO:0051769	regulation of nitric-oxide synthase biosynthetic process	3/315	25/23174	0.00458414	0.0186983	0.0113045	Ccl2/Tlr2/Tlr9	3
923	TG no rescue	GO:0090023	positive regulation of neutrophil chemotaxis	3/315	25/23174	0.00458414	0.0186983	0.0113045	C3ar1/Nckap1l/Rac2	3
924	TG no rescue	GO:0090280	positive regulation of calcium ion import	3/315	25/23174	0.00458414	0.0186983	0.0113045	Cxcr4/Lgals3/Serpine1	3
925	TG no rescue	GO:1905809	negative regulation of synapse organization	3/315	25/23174	0.00458414	0.0186983	0.0113045	Apoe/Efna1/Tlr2	3
926	TG no rescue	GO:0032872	regulation of stress-activated MAPK cascade	9/315	232/23174	0.00464227	0.018915	0.0114355	Fcgr2b/Fgd2/Il1rn/Mdfic/Ncf1/Ptk2b/Pycard/Tlr9/Zc3h12a	9
927	TG no rescue	GO:0043534	blood vessel endothelial cell migration	6/315	114/23174	0.004705	0.0190963	0.0115451	Adam8/Apoe/Efna1/Igf1/Ptk2b/Rhoj	6
928	TG no rescue	GO:0015748	organophosphate ester transport	5/315	80/23174	0.004707	0.0190963	0.0115451	Abca1/Apoe/Ldlr/Prkcd/Slc37a2	5
929	TG no rescue	GO:0043154	negative regulation of cysteine-type endopeptidase activity involved in apoptotic process	5/315	80/23174	0.004707	0.0190963	0.0115451	Birc3/Cd44/Igf1/Naip2/Plaur	5
930	TG no rescue	GO:0070613	regulation of protein processing	5/315	80/23174	0.004707	0.0190963	0.0115451	A2m/Birc3/C3/Ctsz/Serpine1	5
931	TG no rescue	GO:0060760	positive regulation of response to cytokine stimulus	4/315	50/23174	0.00471819	0.0191006	0.0115477	Axl/Mmp12/Tlr2/Trem2	4
932	TG no rescue	GO:1900047	negative regulation of hemostasis	4/315	50/23174	0.00471819	0.0191006	0.0115477	Apoe/Plau/Prkcd/Serpine1	4
933	TG no rescue	GO:0046486	glycerolipid metabolic process	11/315	322/23174	0.00481363	0.019466	0.0117686	Ang/Apobec1/Apoc1/Apoe/C3/Inpp5d/Ldlr/Lpl/Pik3cg/Plcg2/Plek	11
934	TG no rescue	GO:0050709	negative regulation of protein secretion	7/315	152/23174	0.00485531	0.0196136	0.0118578	Apoe/Cd22/Cd84/Serpinb1a/Ssc5d/Tnfaip3/Zc3h12a	7
935	TG no rescue	GO:0032368	regulation of lipid transport	6/315	115/23174	0.00490868	0.019808	0.0119754	Abca1/Apoe/Cyp4f18/Prkcd/Runx1/Spp1	6
936	TG no rescue	GO:0031646	positive regulation of neurological system process	5/315	81/23174	0.00496206	0.020002	0.0120927	Igf1/Itgax/Ptafr/Ptk2b/Tnfrsf1b	5
937	TG no rescue	GO:0048732	gland development	14/315	467/23174	0.00502066	0.0202166	0.0122224	B4galt1/Cd44/Cebpa/Hhex/Igf1/Igfbp5/Ikzf1/Mafb/Plau/Plaur/Runx1/Sulf1/Tgfbr1/Tnfaip3	14
938	TG no rescue	GO:0006469	negative regulation of protein kinase activity	8/315	193/23174	0.00504311	0.0202854	0.012264	Apoe/Hhex/Lyn/Prkcd/Ptpn6/Ptprc/Pycard/Tnfaip3	8
939	TG no rescue	GO:0032648	regulation of interferon-beta production	4/315	51/23174	0.00506588	0.020312	0.0122801	Pycard/Tlr2/Tlr7/Tlr9	4
940	TG no rescue	GO:0050819	negative regulation of coagulation	4/315	51/23174	0.00506588	0.020312	0.0122801	Apoe/Plau/Prkcd/Serpine1	4
941	TG no rescue	GO:0070542	response to fatty acid	4/315	51/23174	0.00506588	0.020312	0.0122801	Ldlr/Lpl/Tlr2/Zc3h12a	4
942	TG no rescue	GO:0051701	interaction with host	6/315	116/23174	0.00511878	0.0204408	0.0123579	Axl/Ctsb/Myc/Naip5/Tlr2/Zc3h12a	6
943	TG no rescue	GO:0042104	positive regulation of activated T cell proliferation	3/315	26/23174	0.0051305	0.0204408	0.0123579	Cd86/Igf1/Pycard	3
944	TG no rescue	GO:0042226	interleukin-6 biosynthetic process	3/315	26/23174	0.0051305	0.0204408	0.0123579	Inpp5d/Ptafr/Tlr1	3
945	TG no rescue	GO:0043171	peptide catabolic process	3/315	26/23174	0.0051305	0.0204408	0.0123579	Anpep/Ctsh/Ggt5	3
946	TG no rescue	GO:0070233	negative regulation of T cell apoptotic process	3/315	26/23174	0.0051305	0.0204408	0.0123579	Ccl5/Dock8/Efna1	3
947	TG no rescue	GO:0090077	foam cell differentiation	3/315	26/23174	0.0051305	0.0204408	0.0123579	Lpl/Pf4/Soat1	3
948	TG no rescue	GO:0030307	positive regulation of cell growth	8/315	194/23174	0.0051997	0.0206946	0.0125114	Apoe/Cxcl16/Cxcr4/Cyba/Fdps/Igf1/Ptk2b/Tgfbr1	8
949	TG no rescue	GO:0046496	nicotinamide nucleotide metabolic process	7/315	154/23174	0.00521034	0.0207151	0.0125238	Hk2/Hsd11b1/Igf1/Myc/Ncf1/Ncf2/Slc37a2	7
950	TG no rescue	GO:1903317	regulation of protein maturation	5/315	82/23174	0.00522677	0.0207585	0.01255	A2m/Birc3/C3/Ctsz/Serpine1	5
951	TG no rescue	GO:0043500	muscle adaptation	6/315	117/23174	0.00533539	0.0211676	0.0127974	Cyba/Fdps/Hey2/Igf1/Igfbp5/Tnfrsf1b	6
952	TG no rescue	GO:0031529	ruffle organization	4/315	52/23174	0.00543034	0.0215217	0.0130114	Aif1l/Icam1/Palld/Plek	4
953	TG no rescue	GO:0048708	astrocyte differentiation	5/315	83/23174	0.00550132	0.0217801	0.0131677	C1qa/Gfap/Ldlr/Trem2/Vim	5
954	TG no rescue	GO:0043281	regulation of cysteine-type endopeptidase activity involved in apoptotic process	8/315	196/23174	0.00552401	0.021847	0.0132081	Birc3/Cd44/Ctsd/Igf1/Myc/Naip2/Plaur/Pycard	8
955	TG no rescue	GO:0046620	regulation of organ growth	6/315	118/23174	0.00555864	0.021961	0.013277	Fdps/Fgf9/Hey2/Igf1/Sash3/Tgfbr1	6
956	TG no rescue	GO:0019362	pyridine nucleotide metabolic process	7/315	156/23174	0.00558452	0.0220402	0.0133249	Hk2/Hsd11b1/Igf1/Myc/Ncf1/Ncf2/Slc37a2	7
957	TG no rescue	GO:0010893	positive regulation of steroid biosynthetic process	3/315	27/23174	0.00571442	0.0224589	0.013578	Fdps/Igf1/Stard4	3
958	TG no rescue	GO:0032365	intracellular lipid transport	3/315	27/23174	0.00571442	0.0224589	0.013578	Abca1/Ldlr/Stard4	3
959	TG no rescue	GO:0046639	negative regulation of alpha-beta T cell differentiation	3/315	27/23174	0.00571442	0.0224589	0.013578	Il4ra/Runx1/Zc3h12a	3
960	TG no rescue	GO:0071624	positive regulation of granulocyte chemotaxis	3/315	27/23174	0.00571442	0.0224589	0.013578	C3ar1/Nckap1l/Rac2	3
961	TG no rescue	GO:0010594	regulation of endothelial cell migration	7/315	157/23174	0.00577898	0.0226689	0.013705	Apoe/Atoh8/Efna1/Igf1/Ptk2b/Rhoj/Zc3h12a	7
962	TG no rescue	GO:0034103	regulation of tissue remodeling	5/315	84/23174	0.00578589	0.0226689	0.013705	Adam8/B4galt1/Gpnmb/Inpp5d/Spp1	5
963	TG no rescue	GO:0060420	regulation of heart growth	5/315	84/23174	0.00578589	0.0226689	0.013705	Fdps/Fgf9/Hey2/Igf1/Tgfbr1	5
964	TG no rescue	GO:0030850	prostate gland development	4/315	53/23174	0.0058119	0.0226766	0.0137097	Cd44/Igf1/Plaur/Sulf1	4
965	TG no rescue	GO:0035306	positive regulation of dephosphorylation	4/315	53/23174	0.0058119	0.0226766	0.0137097	Pirb/Plek/Prkcd/Ptprc	4
966	TG no rescue	GO:0046503	glycerolipid catabolic process	4/315	53/23174	0.0058119	0.0226766	0.0137097	Apoe/Ldlr/Lpl/Pik3cg	4
967	TG no rescue	GO:0060761	negative regulation of response to cytokine stimulus	4/315	53/23174	0.0058119	0.0226766	0.0137097	Ccdc3/Il1rn/Mmp12/Ptprc	4
968	TG no rescue	GO:0044070	regulation of anion transport	6/315	120/23174	0.00602552	0.0234858	0.0141989	Apoe/Cyp4f18/Il1rn/Prkcd/Ptafr/Slc36a2	6
969	TG no rescue	GO:1903578	regulation of ATP metabolic process	5/315	85/23174	0.00608069	0.0236764	0.0143141	Entpd1/Igf1/Myc/Trem2/Tspo	5
970	TG no rescue	GO:0001558	regulation of cell growth	13/315	429/23174	0.0061785	0.0240324	0.0145294	Apoe/Cd44/Csf2rb/Cxcl16/Cxcr4/Cyba/Fdps/Igf1/Igfbp5/Igfbpl1/Il3ra/Ptk2b/Tgfbr1	13
971	TG no rescue	GO:0032655	regulation of interleukin-12 production	4/315	54/23174	0.00621092	0.0241089	0.0145756	Irf8/Tlr2/Tlr9/Unc93b1	4
972	TG no rescue	GO:0055025	positive regulation of cardiac muscle tissue development	4/315	54/23174	0.00621092	0.0241089	0.0145756	Fdps/Fgf9/Hey2/Igf1	4
973	TG no rescue	GO:0044003	modification by symbiont of host morphology or physiology	3/315	28/23174	0.00633655	0.0245208	0.0148246	Myc/Tlr2/Zc3h12a	3
974	TG no rescue	GO:0072539	T-helper 17 cell differentiation	3/315	28/23174	0.00633655	0.0245208	0.0148246	Ly9/Nfkbid/Zc3h12a	3
975	TG no rescue	GO:2001171	positive regulation of ATP biosynthetic process	3/315	28/23174	0.00633655	0.0245208	0.0148246	Igf1/Myc/Trem2	3
976	TG no rescue	GO:0009593	detection of chemical stimulus	5/315	86/23174	0.00638588	0.0246611	0.0149095	Plcb2/Ssc5d/Tlr1/Tlr2/Trem2	5
977	TG no rescue	GO:0010827	regulation of glucose transmembrane transport	5/315	86/23174	0.00638588	0.0246611	0.0149095	C3/Hk2/Igf1/Myc/Prkcd	5
978	TG no rescue	GO:0007565	female pregnancy	7/315	160/23174	0.00639282	0.0246627	0.0149104	A2m/Ctsb/Havcr2/Igfbp5/Junb/Mmp12/Timp1	7
979	TG no rescue	GO:0031330	negative regulation of cellular catabolic process	9/315	245/23174	0.00657295	0.0253058	0.0152992	Apobec1/Efna1/Il10ra/Pik3cg/Slc11a1/Timp1/Tnfaip3/Trem2/Tspo	9
980	TG no rescue	GO:1901215	negative regulation of neuron death	9/315	245/23174	0.00657295	0.0253058	0.0152992	Adam8/Apoe/Axl/Ccl5/Cx3cr1/Gpnmb/Igf1/Ptk2b/Tnfrsf1b	9
981	TG no rescue	GO:0007254	JNK cascade	8/315	202/23174	0.00658997	0.0253455	0.0153232	Fcgr2b/Fgd2/Il1rn/Mdfic/Ncf1/Ptk2b/Pycard/Tlr9	8
982	TG no rescue	GO:0031098	stress-activated protein kinase signaling cascade	10/315	290/23174	0.00660393	0.0253625	0.0153335	Fcgr2b/Fgd2/Il1rn/Lyn/Mdfic/Ncf1/Ptk2b/Pycard/Tlr9/Zc3h12a	10
983	TG no rescue	GO:0072524	pyridine-containing compound metabolic process	7/315	161/23174	0.00660784	0.0253625	0.0153335	Hk2/Hsd11b1/Igf1/Myc/Ncf1/Ncf2/Slc37a2	7
984	TG no rescue	GO:0010717	regulation of epithelial to mesenchymal transition	5/315	87/23174	0.00670167	0.0256583	0.0155123	Efna1/Glipr2/Pdpn/Tgfbr1/Vasn	5
985	TG no rescue	GO:2000117	negative regulation of cysteine-type endopeptidase activity	5/315	87/23174	0.00670167	0.0256583	0.0155123	Birc3/Cd44/Igf1/Naip2/Plaur	5
986	TG no rescue	GO:0009100	glycoprotein metabolic process	11/315	337/23174	0.00670529	0.0256583	0.0155123	B4galt1/Gal3st4/Ggta1/Hpse/Igf1/Mamdc2/Mmp12/Soat1/St8sia6/Sulf1/Tmem106a	11
987	TG no rescue	GO:0017157	regulation of exocytosis	9/315	246/23174	0.00674366	0.025779	0.0155853	Cd84/Fes/Fgr/Il4ra/Itgam/Itgb2/Lyn/Ptafr/Rac2	9
988	TG no rescue	GO:0010721	negative regulation of cell development	12/315	385/23174	0.00675495	0.025796	0.0155955	Apoe/Ctsz/Efna1/Gfap/H2-D1/Igf1/Ldlr/Mylip/Postn/S1pr3/Tspo/Vim	12
989	TG no rescue	GO:0031032	actomyosin structure organization	8/315	203/23174	0.00678178	0.0258461	0.0156259	Capn3/Cnn3/Gpr65/Itgb5/Pdlim4/Ptk2b/Tgfbr1/Was	8
990	TG no rescue	GO:0051224	negative regulation of protein transport	8/315	203/23174	0.00678178	0.0258461	0.0156259	Apoe/Cd22/Cd84/Mdfic/Serpinb1a/Ssc5d/Tnfaip3/Zc3h12a	8
991	TG no rescue	GO:0002792	negative regulation of peptide secretion	7/315	162/23174	0.0068282	0.0259705	0.0157011	Apoe/Cd22/Cd84/Serpinb1a/Ssc5d/Tnfaip3/Zc3h12a	7
992	TG no rescue	GO:0007033	vacuole organization	7/315	162/23174	0.0068282	0.0259705	0.0157011	Abca1/Ctsd/Hexa/Hexb/Naglu/Synpo2/Tmem173	7
993	TG no rescue	GO:0009895	negative regulation of catabolic process	10/315	292/23174	0.00691736	0.0262583	0.015875	Apobec1/Efna1/Hcar2/Il10ra/Pik3cg/Slc11a1/Timp1/Tnfaip3/Trem2/Tspo	10
994	TG no rescue	GO:0032147	activation of protein kinase activity	9/315	247/23174	0.00691776	0.0262583	0.015875	Ang/Igf1/Mdfic/Prkcd/Ptk2b/Ptprc/Slc11a1/Tgfbr1/Tlr1	9
995	TG no rescue	GO:0030149	sphingolipid catabolic process	3/315	29/23174	0.0069975	0.0263752	0.0159457	Hexa/Hexb/Prkcd	3
996	TG no rescue	GO:0033273	response to vitamin	3/315	29/23174	0.0069975	0.0263752	0.0159457	Fes/Postn/Spp1	3
997	TG no rescue	GO:0043552	positive regulation of phosphatidylinositol 3-kinase activity	3/315	29/23174	0.0069975	0.0263752	0.0159457	Fgr/Lyn/Ptk2b	3
998	TG no rescue	GO:0048714	positive regulation of oligodendrocyte differentiation	3/315	29/23174	0.0069975	0.0263752	0.0159457	Cxcr4/Tlr2/Tnfrsf1b	3
999	TG no rescue	GO:0060260	regulation of transcription initiation from RNA polymerase II promoter	3/315	29/23174	0.0069975	0.0263752	0.0159457	Hey2/Ikzf1/Irf8	3
1000	TG no rescue	GO:0090181	regulation of cholesterol metabolic process	3/315	29/23174	0.0069975	0.0263752	0.0159457	Apoe/Fdps/Ldlr	3
1001	TG no rescue	GO:1902042	negative regulation of extrinsic apoptotic signaling pathway via death domain receptors	3/315	29/23174	0.0069975	0.0263752	0.0159457	Icam1/Serpine1/Tnfaip3	3
1002	TG no rescue	GO:0033077	T cell differentiation in thymus	5/315	88/23174	0.00702823	0.0264119	0.0159679	Adam8/Dock2/Mafb/Nfkbid/Ptprc	5
1003	TG no rescue	GO:0051149	positive regulation of muscle cell differentiation	5/315	88/23174	0.00702823	0.0264119	0.0159679	Cd53/Fdps/Igf1/Il4ra/Smyd1	5
1004	TG no rescue	GO:1903035	negative regulation of response to wounding	5/315	88/23174	0.00702823	0.0264119	0.0159679	Apoe/Cd109/Plau/Prkcd/Serpine1	5
1005	TG no rescue	GO:0031641	regulation of myelination	4/315	56/23174	0.00706265	0.0264884	0.0160142	Ctsc/Igf1/Itgax/Tnfrsf1b	4
1006	TG no rescue	GO:0050994	regulation of lipid catabolic process	4/315	56/23174	0.00706265	0.0264884	0.0160142	Hcar2/Ldlr/Pik3cg/Prkcd	4
1007	TG no rescue	GO:0031345	negative regulation of cell projection organization	8/315	205/23174	0.00717806	0.0268946	0.0162597	Apoe/Ctsz/Efna1/Gfap/H2-D1/Mylip/Prkcd/Vim	8
1008	TG no rescue	GO:0032526	response to retinoic acid	5/315	89/23174	0.00736575	0.0275704	0.0166683	Abca1/Ctsh/Lyn/Ptk2b/Runx1	5
1009	TG no rescue	GO:2001169	regulation of ATP biosynthetic process	4/315	57/23174	0.00751601	0.028105	0.0169915	Entpd1/Igf1/Myc/Trem2	4
1010	TG no rescue	GO:0060541	respiratory system development	9/315	251/23174	0.00764885	0.0281949	0.0170459	Cebpa/Ctsh/Ctsz/Fgf9/Hhex/Hsd11b1/Igf1/Igfbp5/Pdpn	9
1011	TG no rescue	GO:0002825	regulation of T-helper 1 type immune response	3/315	30/23174	0.00769784	0.0281949	0.0170459	Havcr2/Il4ra/Slc11a1	3
1012	TG no rescue	GO:0002902	regulation of B cell apoptotic process	3/315	30/23174	0.00769784	0.0281949	0.0170459	Cd44/Lyn/Myc	3
1013	TG no rescue	GO:0033005	positive regulation of mast cell activation	3/315	30/23174	0.00769784	0.0281949	0.0170459	Crlf2/Fgr/Il4ra	3
1014	TG no rescue	GO:0042036	negative regulation of cytokine biosynthetic process	3/315	30/23174	0.00769784	0.0281949	0.0170459	Bcl3/Inpp5d/Ptprc	3
1015	TG no rescue	GO:0044319	wound healing, spreading of cells	3/315	30/23174	0.00769784	0.0281949	0.0170459	Cd44/Mmp12/Pdpn	3
1016	TG no rescue	GO:0060143	positive regulation of syncytium formation by plasma membrane fusion	3/315	30/23174	0.00769784	0.0281949	0.0170459	Cd53/Il4ra/Trem2	3
1017	TG no rescue	GO:0060317	cardiac epithelial to mesenchymal transition	3/315	30/23174	0.00769784	0.0281949	0.0170459	Efna1/Hey2/Tgfbr1	3
1018	TG no rescue	GO:0090505	epiboly involved in wound healing	3/315	30/23174	0.00769784	0.0281949	0.0170459	Cd44/Mmp12/Pdpn	3
1019	TG no rescue	GO:2000778	positive regulation of interleukin-6 secretion	3/315	30/23174	0.00769784	0.0281949	0.0170459	Lpl/Pycard/Unc93b1	3
1020	TG no rescue	GO:0030853	negative regulation of granulocyte differentiation	2/315	10/23174	0.00771193	0.0281949	0.0170459	Inpp5d/Runx1	2
1021	TG no rescue	GO:0034370	triglyceride-rich lipoprotein particle remodeling	2/315	10/23174	0.00771193	0.0281949	0.0170459	Apoe/Lpl	2
1022	TG no rescue	GO:0034380	high-density lipoprotein particle assembly	2/315	10/23174	0.00771193	0.0281949	0.0170459	Abca1/Apoe	2
1023	TG no rescue	GO:0045350	interferon-beta biosynthetic process	2/315	10/23174	0.00771193	0.0281949	0.0170459	Tlr7/Tlr9	2
1024	TG no rescue	GO:0045357	regulation of interferon-beta biosynthetic process	2/315	10/23174	0.00771193	0.0281949	0.0170459	Tlr7/Tlr9	2
1025	TG no rescue	GO:0045602	negative regulation of endothelial cell differentiation	2/315	10/23174	0.00771193	0.0281949	0.0170459	S1pr3/Tgfbr1	2
1026	TG no rescue	GO:0060020	Bergmann glial cell differentiation	2/315	10/23174	0.00771193	0.0281949	0.0170459	Gfap/Vim	2
1027	TG no rescue	GO:0061684	chaperone-mediated autophagy	2/315	10/23174	0.00771193	0.0281949	0.0170459	Gfap/Synpo2	2
1028	TG no rescue	GO:0072674	multinuclear osteoclast differentiation	2/315	10/23174	0.00771193	0.0281949	0.0170459	Adam8/Cd109	2
1029	TG no rescue	GO:1901724	positive regulation of cell proliferation involved in kidney development	2/315	10/23174	0.00771193	0.0281949	0.0170459	C3ar1/Myc	2
1030	TG no rescue	GO:1905245	regulation of aspartic-type peptidase activity	2/315	10/23174	0.00771193	0.0281949	0.0170459	Efna1/Lyn	2
1031	TG no rescue	GO:2000644	regulation of receptor catabolic process	2/315	10/23174	0.00771193	0.0281949	0.0170459	Apoe/Mylip	2
1032	TG no rescue	GO:2001179	regulation of interleukin-10 secretion	2/315	10/23174	0.00771193	0.0281949	0.0170459	Cd84/Pycard	2
1033	TG no rescue	GO:1904950	negative regulation of establishment of protein localization	8/315	208/23174	0.00780494	0.0285073	0.0172347	Apoe/Cd22/Cd84/Mdfic/Serpinb1a/Ssc5d/Tnfaip3/Zc3h12a	8
1034	TG no rescue	GO:0002377	immunoglobulin production	9/315	252/23174	0.00784051	0.0286095	0.0172965	Cd22/Crlf2/Fcgr2b/Il4ra/Ptprc/Sash3/Tcirg1/Tlr9/Tnfaip3	9
1035	TG no rescue	GO:0010035	response to inorganic substance	14/315	493/23174	0.0079355	0.0289281	0.0174892	Apobec1/Axl/Capn3/Cebpa/Hvcn1/Junb/Mylk/Ncf1/Plcg2/Prkcd/Ptk2b/Tcirg1/Tnfaip3/Zc3h12a	14
1036	TG no rescue	GO:0010656	negative regulation of muscle cell apoptotic process	4/315	58/23174	0.00798812	0.0290919	0.0175881	Hey2/Igf1/Ptk2b/Zc3h12a	4
1037	TG no rescue	GO:0008299	isoprenoid biosynthetic process	3/315	31/23174	0.00843809	0.0305231	0.0184535	Fdps/Hmgcs1/Idi1	3
1038	TG no rescue	GO:0032967	positive regulation of collagen biosynthetic process	3/315	31/23174	0.00843809	0.0305231	0.0184535	Ccl2/Serpine1/Vim	3
1039	TG no rescue	GO:0090022	regulation of neutrophil chemotaxis	3/315	31/23174	0.00843809	0.0305231	0.0184535	C3ar1/Nckap1l/Rac2	3
1040	TG no rescue	GO:0090504	epiboly	3/315	31/23174	0.00843809	0.0305231	0.0184535	Cd44/Mmp12/Pdpn	3
1041	TG no rescue	GO:1905314	semi-lunar valve development	3/315	31/23174	0.00843809	0.0305231	0.0184535	Efna1/Hey2/Tnfrsf1b	3
1042	TG no rescue	GO:2000144	positive regulation of DNA-templated transcription, initiation	3/315	31/23174	0.00843809	0.0305231	0.0184535	Cebpa/Ikzf1/Irf8	3
1043	TG no rescue	GO:2000352	negative regulation of endothelial cell apoptotic process	3/315	31/23174	0.00843809	0.0305231	0.0184535	Icam1/Serpine1/Tnfaip3	3
1044	TG no rescue	GO:0006885	regulation of pH	5/315	92/23174	0.00844584	0.0305231	0.0184535	Atp6v0d2/Slamf8/Slc11a1/Slc4a5/Tcirg1	5
1045	TG no rescue	GO:0051187	cofactor catabolic process	4/315	59/23174	0.00847928	0.0306147	0.0185088	Cyp4f18/Ggt5/Ncf1/Ncf2	4
1046	TG no rescue	GO:0030031	cell projection assembly	14/315	499/23174	0.00876914	0.0316309	0.0191232	Aif1l/Capg/Ccl5/Dnali1/Emp3/Icam1/Mylk/Nckap1l/Parvg/Prkcd/Rac2/Rhoj/Tgfbr1/Was	14
1047	TG no rescue	GO:0043506	regulation of JUN kinase activity	5/315	93/23174	0.00882897	0.0318164	0.0192353	Fgd2/Il1rn/Mdfic/Ptk2b/Tlr9	5
1048	TG no rescue	GO:0048638	regulation of developmental growth	12/315	399/23174	0.00883784	0.0318179	0.0192362	Apoe/C3/Capn3/Cxcr4/Fdps/Fgf9/Hey2/Igf1/Ikzf1/Sash3/Serpine1/Tgfbr1	12
1049	TG no rescue	GO:0051403	stress-activated MAPK cascade	9/315	257/23174	0.0088543	0.0318468	0.0192537	Fcgr2b/Fgd2/Il1rn/Mdfic/Ncf1/Ptk2b/Pycard/Tlr9/Zc3h12a	9
1050	TG no rescue	GO:0033673	negative regulation of kinase activity	8/315	213/23174	0.00894007	0.0321247	0.0194217	Apoe/Hhex/Lyn/Prkcd/Ptpn6/Ptprc/Pycard/Tnfaip3	8
1051	TG no rescue	GO:0150063	visual system development	12/315	400/23174	0.00900387	0.0323231	0.0195417	C1qa/C3/Fgf9/Ikzf1/Mertk/Naglu/Rhoj/Slc4a5/Tcirg1/Tgfbr1/Tgif1/Vim	12
1052	TG no rescue	GO:1901568	fatty acid derivative metabolic process	6/315	131/23174	0.0091175	0.0326999	0.0197695	Cyp4f18/Ggt5/Ncf1/Pdpn/Tbxas1/Tlr2	6
1053	TG no rescue	GO:0032660	regulation of interleukin-17 production	3/315	32/23174	0.00921873	0.0327893	0.0198235	Ly9/Nckap1l/Tlr2	3
1054	TG no rescue	GO:0032689	negative regulation of interferon-gamma production	3/315	32/23174	0.00921873	0.0327893	0.0198235	Axl/Havcr2/Zc3h12a	3
1055	TG no rescue	GO:0032728	positive regulation of interferon-beta production	3/315	32/23174	0.00921873	0.0327893	0.0198235	Tlr2/Tlr7/Tlr9	3
1056	TG no rescue	GO:0032743	positive regulation of interleukin-2 production	3/315	32/23174	0.00921873	0.0327893	0.0198235	Ptprc/Runx1/Sash3	3
1057	TG no rescue	GO:0045672	positive regulation of osteoclast differentiation	3/315	32/23174	0.00921873	0.0327893	0.0198235	Ccl3/Ccl5/Trem2	3
1058	TG no rescue	GO:0046466	membrane lipid catabolic process	3/315	32/23174	0.00921873	0.0327893	0.0198235	Hexa/Hexb/Prkcd	3
1059	TG no rescue	GO:0060977	coronary vasculature morphogenesis	3/315	32/23174	0.00921873	0.0327893	0.0198235	Fgf9/Hey2/Tgfbr1	3
1060	TG no rescue	GO:0072538	T-helper 17 type immune response	3/315	32/23174	0.00921873	0.0327893	0.0198235	Ly9/Nfkbid/Zc3h12a	3
1061	TG no rescue	GO:0002709	regulation of T cell mediated immunity	5/315	94/23174	0.00922395	0.0327893	0.0198235	H2-D1/Ptprc/Sash3/Tnfrsf1b/Was	5
1062	TG no rescue	GO:0002468	dendritic cell antigen processing and presentation	2/315	11/23174	0.00934157	0.0327893	0.0198235	Cd68/Slc11a1	2
1063	TG no rescue	GO:0002664	regulation of T cell tolerance induction	2/315	11/23174	0.00934157	0.0327893	0.0198235	Cd86/Runx1	2
1064	TG no rescue	GO:0002676	regulation of chronic inflammatory response	2/315	11/23174	0.00934157	0.0327893	0.0198235	Cx3cr1/Tnfaip3	2
1065	TG no rescue	GO:0002679	respiratory burst involved in defense response	2/315	11/23174	0.00934157	0.0327893	0.0198235	Ncf1/Slamf8	2
1066	TG no rescue	GO:0007039	protein catabolic process in the vacuole	2/315	11/23174	0.00934157	0.0327893	0.0198235	Ldlr/Tcirg1	2
1067	TG no rescue	GO:0010744	positive regulation of macrophage derived foam cell differentiation	2/315	11/23174	0.00934157	0.0327893	0.0198235	Lpl/Pf4	2
1068	TG no rescue	GO:0010872	regulation of cholesterol esterification	2/315	11/23174	0.00934157	0.0327893	0.0198235	Apoe/Stard4	2
1069	TG no rescue	GO:0033700	phospholipid efflux	2/315	11/23174	0.00934157	0.0327893	0.0198235	Abca1/Apoe	2
1070	TG no rescue	GO:0034115	negative regulation of heterotypic cell-cell adhesion	2/315	11/23174	0.00934157	0.0327893	0.0198235	Il1rn/Tnfaip3	2
1071	TG no rescue	GO:0043568	positive regulation of insulin-like growth factor receptor signaling pathway	2/315	11/23174	0.00934157	0.0327893	0.0198235	Igf1/Igfbp5	2
1072	TG no rescue	GO:0060056	mammary gland involution	2/315	11/23174	0.00934157	0.0327893	0.0198235	B4galt1/Igfbp5	2
1073	TG no rescue	GO:0070587	regulation of cell-cell adhesion involved in gastrulation	2/315	11/23174	0.00934157	0.0327893	0.0198235	Il1rn/Tnfaip3	2
1074	TG no rescue	GO:1901163	regulation of trophoblast cell migration	2/315	11/23174	0.00934157	0.0327893	0.0198235	Mmp12/Timp1	2
1075	TG no rescue	GO:0006733	oxidoreduction coenzyme metabolic process	7/315	172/23174	0.00934231	0.0327893	0.0198235	Hk2/Hsd11b1/Igf1/Myc/Ncf1/Ncf2/Slc37a2	7
1076	TG no rescue	GO:0048880	sensory system development	12/315	403/23174	0.00951661	0.0332889	0.0201256	C1qa/C3/Fgf9/Ikzf1/Mertk/Naglu/Rhoj/Slc4a5/Tcirg1/Tgfbr1/Tgif1/Vim	12
1077	TG no rescue	GO:0007040	lysosome organization	4/315	61/23174	0.00951994	0.0332889	0.0201256	Abca1/Hexa/Hexb/Naglu	4
1078	TG no rescue	GO:0015914	phospholipid transport	4/315	61/23174	0.00951994	0.0332889	0.0201256	Abca1/Apoe/Ldlr/Prkcd	4
1079	TG no rescue	GO:0080171	lytic vacuole organization	4/315	61/23174	0.00951994	0.0332889	0.0201256	Abca1/Hexa/Hexb/Naglu	4
1080	TG no rescue	GO:0031644	regulation of neurological system process	7/315	173/23174	0.00962649	0.0336148	0.0203226	Ctsc/Ctss/Igf1/Itgax/Ptafr/Ptk2b/Tnfrsf1b	7
1081	TG no rescue	GO:0071456	cellular response to hypoxia	5/315	95/23174	0.00963094	0.0336148	0.0203226	Adam8/Cybb/Myc/Slc2a4/Vasn	5
1082	TG no rescue	GO:0048762	mesenchymal cell differentiation	8/315	216/23174	0.00967786	0.0337473	0.0204027	Akna/Efna1/Glipr2/Hey2/Pdpn/Plaur/Tgfbr1/Vasn	8
1083	TG no rescue	GO:0007178	transmembrane receptor protein serine/threonine kinase signaling pathway	11/315	355/23174	0.00969436	0.0337736	0.0204186	Atoh8/Ccl2/Cd109/Fgf9/Hexa/Itgb5/Sulf1/Tgfbr1/Tgif1/Vasn/Vim	11
1084	TG no rescue	GO:1903364	positive regulation of cellular protein catabolic process	6/315	133/23174	0.00978238	0.0340488	0.020585	Apoe/Ctsc/Ldlr/Ptk2b/Tnfaip3/Trem2	6
1085	TG no rescue	GO:0002931	response to ischemia	3/315	33/23174	0.0100402	0.0347244	0.0209934	Cx3cr1/Hk2/Trem2	3
1086	TG no rescue	GO:0030810	positive regulation of nucleotide biosynthetic process	3/315	33/23174	0.0100402	0.0347244	0.0209934	Igf1/Myc/Trem2	3
1087	TG no rescue	GO:0034314	Arp2/3 complex-mediated actin nucleation	3/315	33/23174	0.0100402	0.0347244	0.0209934	Arpc1b/Gmfg/Was	3
1088	TG no rescue	GO:0060740	prostate gland epithelium morphogenesis	3/315	33/23174	0.0100402	0.0347244	0.0209934	Cd44/Igf1/Sulf1	3
1089	TG no rescue	GO:0090218	positive regulation of lipid kinase activity	3/315	33/23174	0.0100402	0.0347244	0.0209934	Fgr/Lyn/Ptk2b	3
1090	TG no rescue	GO:1900373	positive regulation of purine nucleotide biosynthetic process	3/315	33/23174	0.0100402	0.0347244	0.0209934	Igf1/Myc/Trem2	3
1091	TG no rescue	GO:0006352	DNA-templated transcription, initiation	5/315	96/23174	0.0100501	0.0347244	0.0209934	Cebpa/Hey2/Ikzf1/Irf8/Myc	5
1092	TG no rescue	GO:0030004	cellular monovalent inorganic cation homeostasis	5/315	96/23174	0.0100501	0.0347244	0.0209934	Atp6v0d2/Slamf8/Slc11a1/Slc4a5/Tcirg1	5
1093	TG no rescue	GO:0010821	regulation of mitochondrion organization	6/315	134/23174	0.0101275	0.0349596	0.0211356	Hk2/Igf1/Plaur/Pycard/Trem2/Tspo	6
1094	TG no rescue	GO:0010977	negative regulation of neuron projection development	7/315	175/23174	0.0102137	0.0352253	0.0212962	Apoe/Ctsz/Efna1/Gfap/H2-D1/Mylip/Vim	7
1095	TG no rescue	GO:0042471	ear morphogenesis	6/315	135/23174	0.0104811	0.0360503	0.021795	Fgf9/Mafb/Myc/Naglu/Prrx2/Tifab	6
1096	TG no rescue	GO:0010595	positive regulation of endothelial cell migration	5/315	97/23174	0.0104816	0.0360503	0.021795	Atoh8/Igf1/Ptk2b/Rhoj/Zc3h12a	5
1097	TG no rescue	GO:1900542	regulation of purine nucleotide metabolic process	5/315	97/23174	0.0104816	0.0360503	0.021795	Entpd1/Igf1/Myc/Trem2/Tspo	5
1098	TG no rescue	GO:0051961	negative regulation of nervous system development	11/315	360/23174	0.0106838	0.0367123	0.0221953	Apoe/Ctsc/Ctsz/Efna1/Gfap/H2-D1/Ldlr/Mylip/Tlr2/Tspo/Vim	11
1099	TG no rescue	GO:0006739	NADP metabolic process	3/315	34/23174	0.0109028	0.0372603	0.0225266	Hsd11b1/Ncf1/Ncf2	3
1100	TG no rescue	GO:0009311	oligosaccharide metabolic process	3/315	34/23174	0.0109028	0.0372603	0.0225266	B4galt1/Hexb/St8sia6	3
1101	TG no rescue	GO:0010714	positive regulation of collagen metabolic process	3/315	34/23174	0.0109028	0.0372603	0.0225266	Ccl2/Serpine1/Vim	3
1102	TG no rescue	GO:0034142	toll-like receptor 4 signaling pathway	3/315	34/23174	0.0109028	0.0372603	0.0225266	Cd14/Lyn/Pik3ap1	3
1103	TG no rescue	GO:0060512	prostate gland morphogenesis	3/315	34/23174	0.0109028	0.0372603	0.0225266	Cd44/Igf1/Sulf1	3
1104	TG no rescue	GO:2000116	regulation of cysteine-type endopeptidase activity	8/315	221/23174	0.0110069	0.0372603	0.0225266	Birc3/Cd44/Ctsd/Igf1/Myc/Naip2/Plaur/Pycard	8
1105	TG no rescue	GO:0046700	heterocycle catabolic process	13/315	462/23174	0.0110762	0.0372603	0.0225266	Apobec1/Dnase2a/Entpd1/Hk2/Igf1/Myc/Ncf1/Ncf2/Pon3/Slc11a1/Tnfrsf1b/Vim/Zc3h12a	13
1106	TG no rescue	GO:0002730	regulation of dendritic cell cytokine production	2/315	12/23174	0.0111099	0.0372603	0.0225266	Tlr2/Tlr9	2
1107	TG no rescue	GO:0010889	regulation of sequestering of triglyceride	2/315	12/23174	0.0111099	0.0372603	0.0225266	Apoc4/Lpl	2
1108	TG no rescue	GO:0032799	low-density lipoprotein receptor particle metabolic process	2/315	12/23174	0.0111099	0.0372603	0.0225266	Apoe/Mylip	2
1109	TG no rescue	GO:0033632	regulation of cell-cell adhesion mediated by integrin	2/315	12/23174	0.0111099	0.0372603	0.0225266	Ccl5/Fermt3	2
1110	TG no rescue	GO:0034375	high-density lipoprotein particle remodeling	2/315	12/23174	0.0111099	0.0372603	0.0225266	Apoe/Lpl	2
1111	TG no rescue	GO:0035376	sterol import	2/315	12/23174	0.0111099	0.0372603	0.0225266	Ldlr/Stard4	2
1112	TG no rescue	GO:0035457	cellular response to interferon-alpha	2/315	12/23174	0.0111099	0.0372603	0.0225266	Axl/Myc	2
1113	TG no rescue	GO:0045078	positive regulation of interferon-gamma biosynthetic process	2/315	12/23174	0.0111099	0.0372603	0.0225266	Tlr7/Tlr9	2
1114	TG no rescue	GO:0060068	vagina development	2/315	12/23174	0.0111099	0.0372603	0.0225266	Axl/Mertk	2
1115	TG no rescue	GO:0060368	regulation of Fc receptor mediated stimulatory signaling pathway	2/315	12/23174	0.0111099	0.0372603	0.0225266	Lyn/Ptprc	2
1116	TG no rescue	GO:0061450	trophoblast cell migration	2/315	12/23174	0.0111099	0.0372603	0.0225266	Mmp12/Timp1	2
1117	TG no rescue	GO:0070508	cholesterol import	2/315	12/23174	0.0111099	0.0372603	0.0225266	Ldlr/Stard4	2
1118	TG no rescue	GO:0070586	cell-cell adhesion involved in gastrulation	2/315	12/23174	0.0111099	0.0372603	0.0225266	Il1rn/Tnfaip3	2
1119	TG no rescue	GO:0072608	interleukin-10 secretion	2/315	12/23174	0.0111099	0.0372603	0.0225266	Cd84/Pycard	2
1120	TG no rescue	GO:1900165	negative regulation of interleukin-6 secretion	2/315	12/23174	0.0111099	0.0372603	0.0225266	Cd84/Zc3h12a	2
1121	TG no rescue	GO:1900221	regulation of amyloid-beta clearance	2/315	12/23174	0.0111099	0.0372603	0.0225266	Apoe/Trem2	2
1122	TG no rescue	GO:1900272	negative regulation of long-term synaptic potentiation	2/315	12/23174	0.0111099	0.0372603	0.0225266	Apoe/Cx3cr1	2
1123	TG no rescue	GO:1900426	positive regulation of defense response to bacterium	2/315	12/23174	0.0111099	0.0372603	0.0225266	Cyba/Havcr2	2
1124	TG no rescue	GO:1902004	positive regulation of amyloid-beta formation	2/315	12/23174	0.0111099	0.0372603	0.0225266	Efna1/Gsap	2
1125	TG no rescue	GO:1903961	positive regulation of anion transmembrane transport	2/315	12/23174	0.0111099	0.0372603	0.0225266	Ptafr/Slc36a2	2
1126	TG no rescue	GO:0042306	regulation of protein import into nucleus	4/315	64/23174	0.011231	0.0376328	0.0227517	Hcls1/Mdfic/Prkcd/Zc3h12a	4
1127	TG no rescue	GO:1901861	regulation of muscle tissue development	7/315	179/23174	0.0114659	0.0383858	0.023207	Capn3/Fdps/Fgf9/Hey2/Igf1/Igfbp5/Tgfbr1	7
1128	TG no rescue	GO:0016052	carbohydrate catabolic process	6/315	138/23174	0.0115945	0.0387819	0.0234465	Gusb/Hexb/Hk2/Hsd11b1/Igf1/Myc	6
1129	TG no rescue	GO:0010038	response to metal ion	9/315	269/23174	0.0116913	0.0390711	0.0236213	Apobec1/Capn3/Cebpa/Hvcn1/Junb/Mylk/Ncf1/Plcg2/Tcirg1	9
1130	TG no rescue	GO:0002455	humoral immune response mediated by circulating immunoglobulin	7/315	180/23174	0.0117956	0.0391115	0.0236457	Bcl3/C1qa/C1qb/C3/Fcgr2b/Ptpn6/Ptprc	7
1131	TG no rescue	GO:0048634	regulation of muscle organ development	7/315	180/23174	0.0117956	0.0391115	0.0236457	Capn3/Fdps/Fgf9/Hey2/Igf1/Tgfbr1/Tifab	7
1132	TG no rescue	GO:0098656	anion transmembrane transport	7/315	180/23174	0.0117956	0.0391115	0.0236457	Myc/Prkcd/Ptafr/Slc16a3/Slc36a2/Slc37a2/Slc7a7	7
1133	TG no rescue	GO:0019432	triglyceride biosynthetic process	3/315	35/23174	0.0118071	0.0391115	0.0236457	C3/Ldlr/Lpl	3
1134	TG no rescue	GO:0034381	plasma lipoprotein particle clearance	3/315	35/23174	0.0118071	0.0391115	0.0236457	Apoe/Ldlr/Mylip	3
1135	TG no rescue	GO:0055090	acylglycerol homeostasis	3/315	35/23174	0.0118071	0.0391115	0.0236457	Apoc4/Apoe/Lpl	3
1136	TG no rescue	GO:0060142	regulation of syncytium formation by plasma membrane fusion	3/315	35/23174	0.0118071	0.0391115	0.0236457	Cd53/Il4ra/Trem2	3
1137	TG no rescue	GO:0060441	epithelial tube branching involved in lung morphogenesis	3/315	35/23174	0.0118071	0.0391115	0.0236457	Ctsh/Ctsz/Hhex	3
1138	TG no rescue	GO:0070328	triglyceride homeostasis	3/315	35/23174	0.0118071	0.0391115	0.0236457	Apoc4/Apoe/Lpl	3
1139	TG no rescue	GO:1904707	positive regulation of vascular smooth muscle cell proliferation	3/315	35/23174	0.0118071	0.0391115	0.0236457	Fgf9/Igf1/Igfbp5	3
1140	TG no rescue	GO:0060425	lung morphogenesis	4/315	65/23174	0.0118424	0.0391571	0.0236733	Ctsh/Ctsz/Hhex/Igf1	4
1141	TG no rescue	GO:0002702	positive regulation of production of molecular mediator of immune response	5/315	100/23174	0.0118519	0.0391571	0.0236733	Il4ra/Ptprc/Sash3/Tlr2/Tlr9	5
1142	TG no rescue	GO:0007584	response to nutrient	5/315	100/23174	0.0118519	0.0391571	0.0236733	Fes/Lpl/Plcg2/Postn/Spp1	5
1143	TG no rescue	GO:0045921	positive regulation of exocytosis	5/315	101/23174	0.0123345	0.0406445	0.0245726	Fgr/Il4ra/Itgam/Itgb2/Ptafr	5
1144	TG no rescue	GO:0050848	regulation of calcium-mediated signaling	5/315	101/23174	0.0123345	0.0406445	0.0245726	Cd22/Igf1/Itgal/Ptk2b/Trem2	5
1145	TG no rescue	GO:0055024	regulation of cardiac muscle tissue development	5/315	101/23174	0.0123345	0.0406445	0.0245726	Fdps/Fgf9/Hey2/Igf1/Tgfbr1	5
1146	TG no rescue	GO:0034655	nucleobase-containing compound catabolic process	12/315	418/23174	0.0124296	0.0409222	0.0247405	Apobec1/Dnase2a/Entpd1/Hk2/Igf1/Myc/Ncf1/Ncf2/Slc11a1/Tnfrsf1b/Vim/Zc3h12a	12
1147	TG no rescue	GO:0046324	regulation of glucose import	4/315	66/23174	0.0124748	0.0410352	0.0248088	Hk2/Igf1/Myc/Prkcd	4
1148	TG no rescue	GO:0071398	cellular response to fatty acid	3/315	36/23174	0.0127531	0.0419143	0.0253402	Ldlr/Lpl/Zc3h12a	3
1149	TG no rescue	GO:0045017	glycerolipid biosynthetic process	6/315	141/23174	0.0127889	0.0419642	0.0253704	Ang/C3/Ldlr/Lpl/Pik3cg/Plcg2	6
1150	TG no rescue	GO:0006109	regulation of carbohydrate metabolic process	7/315	183/23174	0.0128256	0.0419642	0.0253704	Hsd11b1/Igf1/Igfbp5/Myc/Plek/Ptafr/Ptk2b	7
1151	TG no rescue	GO:0010522	regulation of calcium ion transport into cytosol	5/315	102/23174	0.0128302	0.0419642	0.0253704	Capn3/Cyba/Lyn/Ptk2b/Ptpn6	5
1152	TG no rescue	GO:0031667	response to nutrient levels	11/315	370/23174	0.0128936	0.0419642	0.0253704	Apoe/Atf3/Cd68/Fes/Ldlr/Lpl/Plcg2/Postn/Rnase4/Spp1/Zc3h12a	11
1153	TG no rescue	GO:0001660	fever generation	2/315	13/23174	0.013013	0.0419642	0.0253704	Ccl5/Il1rn	2
1154	TG no rescue	GO:0002371	dendritic cell cytokine production	2/315	13/23174	0.013013	0.0419642	0.0253704	Tlr2/Tlr9	2
1155	TG no rescue	GO:0002517	T cell tolerance induction	2/315	13/23174	0.013013	0.0419642	0.0253704	Cd86/Runx1	2
1156	TG no rescue	GO:0002551	mast cell chemotaxis	2/315	13/23174	0.013013	0.0419642	0.0253704	Ccl5/Rac2	2
1157	TG no rescue	GO:0002638	negative regulation of immunoglobulin production	2/315	13/23174	0.013013	0.0419642	0.0253704	Cd22/Fcgr2b	2
1158	TG no rescue	GO:0010755	regulation of plasminogen activation	2/315	13/23174	0.013013	0.0419642	0.0253704	Ctsz/Serpine1	2
1159	TG no rescue	GO:0010896	regulation of triglyceride catabolic process	2/315	13/23174	0.013013	0.0419642	0.0253704	Ldlr/Pik3cg	2
1160	TG no rescue	GO:0032060	bleb assembly	2/315	13/23174	0.013013	0.0419642	0.0253704	Emp3/Mylk	2
1161	TG no rescue	GO:0033280	response to vitamin D	2/315	13/23174	0.013013	0.0419642	0.0253704	Fes/Spp1	2
1162	TG no rescue	GO:0034350	regulation of glial cell apoptotic process	2/315	13/23174	0.013013	0.0419642	0.0253704	Igf1/Prkcd	2
1163	TG no rescue	GO:0038094	Fc-gamma receptor signaling pathway	2/315	13/23174	0.013013	0.0419642	0.0253704	Fcgr2b/Ptprc	2
1164	TG no rescue	GO:0042492	gamma-delta T cell differentiation	2/315	13/23174	0.013013	0.0419642	0.0253704	Nckap1l/Ptprc	2
1165	TG no rescue	GO:0043691	reverse cholesterol transport	2/315	13/23174	0.013013	0.0419642	0.0253704	Abca1/Apoe	2
1166	TG no rescue	GO:0045072	regulation of interferon-gamma biosynthetic process	2/315	13/23174	0.013013	0.0419642	0.0253704	Tlr7/Tlr9	2
1167	TG no rescue	GO:0045346	regulation of MHC class II biosynthetic process	2/315	13/23174	0.013013	0.0419642	0.0253704	Pf4/Tmem106a	2
1168	TG no rescue	GO:0071295	cellular response to vitamin	2/315	13/23174	0.013013	0.0419642	0.0253704	Fes/Postn	2
1169	TG no rescue	GO:0090594	inflammatory response to wounding	2/315	13/23174	0.013013	0.0419642	0.0253704	Cd44/Timp1	2
1170	TG no rescue	GO:1902950	regulation of dendritic spine maintenance	2/315	13/23174	0.013013	0.0419642	0.0253704	Apoe/Fcgr2b	2
1171	TG no rescue	GO:0097194	execution phase of apoptosis	4/315	67/23174	0.0131284	0.0422639	0.0255516	Casp7/Dnase2a/Plscr2/Zc3h12a	4
1172	TG no rescue	GO:2000179	positive regulation of neural precursor cell proliferation	4/315	67/23174	0.0131284	0.0422639	0.0255516	Ctsz/Cx3cr1/Igf1/Lyn	4
1173	TG no rescue	GO:0001505	regulation of neurotransmitter levels	11/315	372/23174	0.0133744	0.0430193	0.0260083	Cx3cr1/Gfap/Icam1/Igf1/Itgb2/Ptk2b/Slc36a2/Tlr2/Tmem106a/Tspo/Zc3h12a	11
1174	TG no rescue	GO:0007613	memory	6/315	143/23174	0.0136315	0.0437716	0.0264631	Apoe/Cx3cr1/Igf1/Il1rn/Itga5/Ldlr	6
1175	TG no rescue	GO:1901292	nucleoside phosphate catabolic process	6/315	143/23174	0.0136315	0.0437716	0.0264631	Entpd1/Hk2/Igf1/Myc/Ncf1/Ncf2	6
1176	TG no rescue	GO:0002053	positive regulation of mesenchymal cell proliferation	3/315	37/23174	0.0137414	0.0438631	0.0265184	Fgf9/Myc/Prrx2	3
1177	TG no rescue	GO:0002753	cytoplasmic pattern recognition receptor signaling pathway	3/315	37/23174	0.0137414	0.0438631	0.0265184	Dhx58/Tmem173/Tnfaip3	3
1178	TG no rescue	GO:0042092	type 2 immune response	3/315	37/23174	0.0137414	0.0438631	0.0265184	Bcl3/Crlf2/Il4ra	3
1179	TG no rescue	GO:0045601	regulation of endothelial cell differentiation	3/315	37/23174	0.0137414	0.0438631	0.0265184	Atoh8/S1pr3/Tgfbr1	3
1180	TG no rescue	GO:0046640	regulation of alpha-beta T cell proliferation	3/315	37/23174	0.0137414	0.0438631	0.0265184	Cd44/Ptprc/Rasal3	3
1181	TG no rescue	GO:0060674	placenta blood vessel development	3/315	37/23174	0.0137414	0.0438631	0.0265184	Hey2/Junb/Spint1	3
1182	TG no rescue	GO:0097028	dendritic cell differentiation	3/315	37/23174	0.0137414	0.0438631	0.0265184	Lyn/Pirb/Trem2	3
1183	TG no rescue	GO:1903825	organic acid transmembrane transport	5/315	104/23174	0.0138616	0.0441575	0.0266964	Myc/Prkcd/Slc16a3/Slc36a2/Slc7a7	5
1184	TG no rescue	GO:1905039	carboxylic acid transmembrane transport	5/315	104/23174	0.0138616	0.0441575	0.0266964	Myc/Prkcd/Slc16a3/Slc36a2/Slc7a7	5
1185	TG no rescue	GO:0072594	establishment of protein localization to organelle	11/315	374/23174	0.0138687	0.0441575	0.0266964	Cd68/Fgf9/Hcls1/Hk2/Il10ra/Mdfic/Mmp12/Prkcd/Tnfaip3/Tspo/Zc3h12a	11
1186	TG no rescue	GO:0019439	aromatic compound catabolic process	13/315	476/23174	0.0138964	0.0442084	0.0267272	Apobec1/Dnase2a/Entpd1/Hk2/Igf1/Myc/Ncf1/Ncf2/Pon3/Slc11a1/Tnfrsf1b/Vim/Zc3h12a	13
1187	TG no rescue	GO:0014897	striated muscle hypertrophy	5/315	105/23174	0.0143976	0.0457258	0.0276446	Fdps/Hey2/Igf1/Igfbp5/Tnfrsf1b	5
1188	TG no rescue	GO:0055017	cardiac muscle tissue growth	5/315	105/23174	0.0143976	0.0457258	0.0276446	Fdps/Fgf9/Hey2/Igf1/Tgfbr1	5
1189	TG no rescue	GO:0030808	regulation of nucleotide biosynthetic process	4/315	69/23174	0.0145	0.0458579	0.0277244	Entpd1/Igf1/Myc/Trem2	4
1190	TG no rescue	GO:0043407	negative regulation of MAP kinase activity	4/315	69/23174	0.0145	0.0458579	0.0277244	Apoe/Lyn/Prkcd/Ptpn6	4
1191	TG no rescue	GO:0048146	positive regulation of fibroblast proliferation	4/315	69/23174	0.0145	0.0458579	0.0277244	Igf1/Myc/Serpine1/Tgif1	4
1192	TG no rescue	GO:1900371	regulation of purine nucleotide biosynthetic process	4/315	69/23174	0.0145	0.0458579	0.0277244	Entpd1/Igf1/Myc/Trem2	4
1193	TG no rescue	GO:1904589	regulation of protein import	4/315	69/23174	0.0145	0.0458579	0.0277244	Hcls1/Mdfic/Prkcd/Zc3h12a	4
1194	TG no rescue	GO:0031099	regeneration	6/315	145/23174	0.0145121	0.0458579	0.0277244	Capn3/Gfap/Igf1/Igsf10/Plau/Serpine1	6
1195	TG no rescue	GO:0016032	viral process	9/315	279/23174	0.0145341	0.0458889	0.0277432	Apoe/Axl/Ccl5/Ctsb/Cxcr4/Icam1/Mdfic/Myc/Zc3h12a	9
1196	TG no rescue	GO:0008015	blood circulation	13/315	479/23174	0.0145668	0.0459536	0.0277823	Apoe/C3ar1/Cxcr4/Cyba/Cyp4f18/Hey2/Icam1/Ncf2/Postn/Ptafr/Slc4a5/Tbxas1/Zc3h12a	13
1197	TG no rescue	GO:0001953	negative regulation of cell-matrix adhesion	3/315	38/23174	0.014772	0.0463297	0.0280097	Mmp12/Postn/Serpine1	3
1198	TG no rescue	GO:0010831	positive regulation of myotube differentiation	3/315	38/23174	0.014772	0.0463297	0.0280097	Cd53/Il4ra/Smyd1	3
1199	TG no rescue	GO:0031640	killing of cells of other organism	3/315	38/23174	0.014772	0.0463297	0.0280097	Ccl2/Ncf1/Pf4	3
1200	TG no rescue	GO:0043368	positive T cell selection	3/315	38/23174	0.014772	0.0463297	0.0280097	Dock2/Ly9/Ptprc	3
1201	TG no rescue	GO:0044364	disruption of cells of other organism	3/315	38/23174	0.014772	0.0463297	0.0280097	Ccl2/Ncf1/Pf4	3
1202	TG no rescue	GO:0045622	regulation of T-helper cell differentiation	3/315	38/23174	0.014772	0.0463297	0.0280097	Il4ra/Nfkbid/Zc3h12a	3
1203	TG no rescue	GO:0046006	regulation of activated T cell proliferation	3/315	38/23174	0.014772	0.0463297	0.0280097	Cd86/Igf1/Pycard	3
1204	TG no rescue	GO:2000146	negative regulation of cell motility	9/315	280/23174	0.0148441	0.0465174	0.0281232	Apoe/Cx3cr1/Igfbp5/Il1rn/Serpine1/Slamf8/Sulf1/Timp1/Was	9
1205	TG no rescue	GO:0060562	epithelial tube morphogenesis	11/315	378/23174	0.0148987	0.0466105	0.0281795	B4galt1/Cd44/Ctsh/Ctsz/Cxcr4/Hhex/Igf1/Itgax/Myc/Spint1/Tgif1	11
1206	TG no rescue	GO:0043487	regulation of RNA stability	5/315	106/23174	0.0149474	0.0466105	0.0281795	Apobec1/Slc11a1/Tnfrsf1b/Vim/Zc3h12a	5
1207	TG no rescue	GO:0014831	gastro-intestinal system smooth muscle contraction	2/315	14/23174	0.0150468	0.0466105	0.0281795	Ptafr/Sulf1	2
1208	TG no rescue	GO:0019886	antigen processing and presentation of exogenous peptide antigen via MHC class II	2/315	14/23174	0.0150468	0.0466105	0.0281795	Fcgr2b/Unc93b1	2
1209	TG no rescue	GO:0032604	granulocyte macrophage colony-stimulating factor production	2/315	14/23174	0.0150468	0.0466105	0.0281795	Cd84/Tlr9	2
1210	TG no rescue	GO:0032645	regulation of granulocyte macrophage colony-stimulating factor production	2/315	14/23174	0.0150468	0.0466105	0.0281795	Cd84/Tlr9	2
1211	TG no rescue	GO:0045060	negative thymic T cell selection	2/315	14/23174	0.0150468	0.0466105	0.0281795	Dock2/Ptprc	2
1212	TG no rescue	GO:0045351	type I interferon biosynthetic process	2/315	14/23174	0.0150468	0.0466105	0.0281795	Tlr7/Tlr9	2
1213	TG no rescue	GO:0045651	positive regulation of macrophage differentiation	2/315	14/23174	0.0150468	0.0466105	0.0281795	Hcls1/Pf4	2
1214	TG no rescue	GO:0060263	regulation of respiratory burst	2/315	14/23174	0.0150468	0.0466105	0.0281795	Rac2/Slamf8	2
1215	TG no rescue	GO:0090136	epithelial cell-cell adhesion	2/315	14/23174	0.0150468	0.0466105	0.0281795	Itgb5/Serpinb8	2
1216	TG no rescue	GO:0097531	mast cell migration	2/315	14/23174	0.0150468	0.0466105	0.0281795	Ccl5/Rac2	2
1217	TG no rescue	GO:1902430	negative regulation of amyloid-beta formation	2/315	14/23174	0.0150468	0.0466105	0.0281795	Apoe/Igf1	2
1218	TG no rescue	GO:1902931	negative regulation of alcohol biosynthetic process	2/315	14/23174	0.0150468	0.0466105	0.0281795	Apoe/Plek	2
1219	TG no rescue	GO:0044262	cellular carbohydrate metabolic process	9/315	281/23174	0.015159	0.0469196	0.0283663	B4galt1/Gusb/Hk2/Hsd11b1/Igf1/Igfbp5/Plek/Ptafr/Ptk2b	9
1220	TG no rescue	GO:0030278	regulation of ossification	8/315	235/23174	0.0154443	0.0477633	0.0288764	Cebpa/Cebpd/Clic1/Igf1/Igfbp5/Ptk2b/Tcirg1/Ucma	8
1221	TG no rescue	GO:0014074	response to purine-containing compound	5/315	107/23174	0.0155111	0.0479306	0.0289775	Hmgcs1/Igfbp5/Junb/Pik3cg/Plcg2	5
1222	TG no rescue	GO:0032620	interleukin-17 production	3/315	39/23174	0.0158452	0.048883	0.0295533	Ly9/Nckap1l/Tlr2	3
1223	TG no rescue	GO:0035307	positive regulation of protein dephosphorylation	3/315	39/23174	0.0158452	0.048883	0.0295533	Pirb/Prkcd/Ptprc	3
1224	TG no rescue	GO:0016051	carbohydrate biosynthetic process	7/315	191/23174	0.0158868	0.0489512	0.0295946	Atf3/B4galt1/Igf1/Plek/Ptafr/Ptk2b/St8sia6	7
1225	TG no rescue	GO:0030856	regulation of epithelial cell differentiation	6/315	148/23174	0.0159062	0.0489512	0.0295946	Atoh8/Cd109/Hey2/S1pr3/Serpine1/Tgfbr1	6
1226	TG no rescue	GO:0055067	monovalent inorganic cation homeostasis	6/315	148/23174	0.0159062	0.0489512	0.0295946	Anpep/Atp6v0d2/Slamf8/Slc11a1/Slc4a5/Tcirg1	6
1227	TG no rescue	GO:0045669	positive regulation of osteoblast differentiation	4/315	71/23174	0.0159591	0.0490741	0.0296688	Cebpa/Cebpd/Clic1/Igf1	4
1228	TG no rescue	GO:1903362	regulation of cellular protein catabolic process	8/315	237/23174	0.0161705	0.0496834	0.0300372	Apoe/Ctsc/Efna1/Ldlr/Mylip/Ptk2b/Tnfaip3/Trem2	8
1229	rescued	GO:1903706	regulation of hemopoiesis	20/192	406/23174	2.02602e-10	6.21146e-07	4.80529e-07	B2m/C1qc/Cebpb/Csf1/Csf1r/Csf3r/Fbxw7/Il2rg/Lag3/Lgals9/Nfe2l2/Rara/Spi1/Tgfb1/Tgfbr2/Tmem176a/Tmem176b/Tyrobp/Zfp36l1/Zfp36l2	20
1230	rescued	GO:0002573	myeloid leukocyte differentiation	15/192	216/23174	3.87853e-10	6.21146e-07	4.80529e-07	C1qc/Cebpb/Csf1/Csf1r/Fbxw7/Fcer1g/Nfatc1/Nrros/Rara/Sbno2/Spi1/Tgfb1/Tgfbr2/Tyrobp/Zfp36l1	15
1231	rescued	GO:0002274	myeloid leukocyte activation	14/192	211/23174	2.74716e-09	2.7773e-06	2.14857e-06	C5ar1/Cd37/Clu/Cst7/Fcer1g/Grn/Hmox1/Lcp2/Lgals9/Sbno2/Spi1/Tgfb1/Tgfbr2/Tyrobp	14
1232	rescued	GO:1902105	regulation of leukocyte differentiation	16/192	294/23174	3.46838e-09	2.7773e-06	2.14857e-06	C1qc/Cebpb/Csf1/Csf1r/Fbxw7/Il2rg/Lag3/Lgals9/Rara/Tgfb1/Tgfbr2/Tmem176a/Tmem176b/Tyrobp/Zfp36l1/Zfp36l2	16
1233	rescued	GO:0001819	positive regulation of cytokine production	19/192	445/23174	6.19055e-09	3.96567e-06	3.06791e-06	Agt/B2m/C5ar1/Ccl4/Cebpb/Clu/Csf1r/Egr1/Fcer1g/Glmn/Gpsm3/Hspb1/Icosl/Il1r1/Lgals9/Rara/Tgfb1/Tnfrsf1a/Tyrobp	19
1234	rescued	GO:0002683	negative regulation of immune system process	19/192	470/23174	1.49229e-08	7.96632e-06	6.16288e-06	C1qc/Cd37/Cebpb/Cst7/Fbxw7/Fcer1g/Glmn/Gpx1/Grn/Hmox1/Lag3/Lgals9/Nfe2l2/Rara/Tgfb1/Tmem176a/Tmem176b/Tyrobp/Zfp36l1	19
1235	rescued	GO:1901342	regulation of vasculature development	16/192	340/23174	2.69828e-08	1.23466e-05	9.55152e-06	Agt/C5ar1/Ecm1/Egr1/Fbxw7/Grn/Hmox1/Hspb1/Hspb6/Nfatc1/Nfe2l2/Pdcd10/Pdcd4/Ramp2/Tgfbr2/Tnfrsf1a	16
1236	rescued	GO:0030099	myeloid cell differentiation	17/192	401/23174	4.48315e-08	1.79494e-05	1.3886e-05	B2m/C1qc/Cebpb/Csf1/Csf1r/Csf3r/Fbxw7/Fcer1g/Nfatc1/Nrros/Rara/Sbno2/Spi1/Tgfb1/Tgfbr2/Tyrobp/Zfp36l1	17
1237	rescued	GO:0050727	regulation of inflammatory response	16/192	356/23174	5.10089e-08	1.81535e-05	1.40439e-05	Agt/Alox5ap/C5ar1/Cebpb/Cst7/Fcer1g/Gpsm3/Gpx1/Grn/Il1r1/Lgals9/Pdcd4/Ppard/Sbno2/Socs3/Tnfrsf1a	16
1238	rescued	GO:0045637	regulation of myeloid cell differentiation	12/192	215/23174	2.5546e-07	8.1824e-05	6.33004e-05	B2m/C1qc/Cebpb/Csf1/Csf1r/Csf3r/Fbxw7/Rara/Spi1/Tgfb1/Tyrobp/Zfp36l1	12
1239	rescued	GO:0030316	osteoclast differentiation	9/192	108/23174	2.94315e-07	8.56992e-05	6.62983e-05	Cebpb/Csf1/Csf1r/Fbxw7/Fcer1g/Nfatc1/Sbno2/Tgfb1/Tyrobp	9
1240	rescued	GO:0032103	positive regulation of response to external stimulus	14/192	313/23174	3.80741e-07	0.000101626	7.86197e-05	Alox5ap/C5ar1/Ccl4/Cebpb/Csf1/Fcer1g/Gpsm3/Grn/Hspb1/Lgals9/Ly86/Pdcd4/Tgfb1/Tnfrsf1a	14
1241	rescued	GO:1901214	regulation of neuron death	15/192	368/23174	4.72286e-07	0.000116364	9.00212e-05	Agt/C5ar1/Cebpb/Clu/Csf1/Egr1/Eif2s1/Fbxw7/Gpx1/Grn/Hmox1/Mt1/Nae1/Tnfrsf1a/Tyrobp	15
1242	rescued	GO:0097028	dendritic cell differentiation	6/192	37/23174	5.61557e-07	0.000128476	9.93913e-05	Cebpb/Spi1/Tgfb1/Tgfbr2/Tmem176a/Tmem176b	6
1243	rescued	GO:0002761	regulation of myeloid leukocyte differentiation	9/192	125/23174	1.0196e-06	0.00021772	0.000168431	C1qc/Cebpb/Csf1/Csf1r/Fbxw7/Rara/Tgfb1/Tyrobp/Zfp36l1	9
1244	rescued	GO:1904018	positive regulation of vasculature development	11/192	204/23174	1.14683e-06	0.000229581	0.000177608	C5ar1/Ecm1/Egr1/Grn/Hmox1/Hspb1/Hspb6/Nfe2l2/Ramp2/Tgfbr2/Tnfrsf1a	11
1245	rescued	GO:0008631	intrinsic apoptotic signaling pathway in response to oxidative stress	6/192	43/23174	1.41306e-06	0.000266238	0.000205966	Fbxw7/Gpx1/Hspb1/Nfe2l2/Pdcd10/Rnf7	6
1246	rescued	GO:0070997	neuron death	15/192	404/23174	1.51641e-06	0.000269836	0.00020875	Agt/C5ar1/Cebpb/Clu/Csf1/Egr1/Eif2s1/Fbxw7/Gpx1/Grn/Hmox1/Mt1/Nae1/Tnfrsf1a/Tyrobp	15
1247	rescued	GO:0045765	regulation of angiogenesis	13/192	307/23174	1.84543e-06	0.000311101	0.000240673	Agt/C5ar1/Ecm1/Fbxw7/Grn/Hmox1/Hspb1/Hspb6/Nfe2l2/Pdcd10/Ramp2/Tgfbr2/Tnfrsf1a	13
1248	rescued	GO:0043523	regulation of neuron apoptotic process	12/192	265/23174	2.32799e-06	0.000372828	0.000288426	Agt/C5ar1/Cebpb/Egr1/Fbxw7/Gpx1/Grn/Hmox1/Mt1/Nae1/Tnfrsf1a/Tyrobp	12
1249	rescued	GO:0002695	negative regulation of leukocyte activation	10/192	182/23174	3.00366e-06	0.000452825	0.000350313	Cd37/Cebpb/Cst7/Glmn/Grn/Hmox1/Lag3/Lgals9/Tgfb1/Tyrobp	10
1250	rescued	GO:0061900	glial cell activation	6/192	49/23174	3.11025e-06	0.000452825	0.000350313	Agt/C5ar1/Clu/Cst7/Grn/Tyrobp	6
1251	rescued	GO:0045766	positive regulation of angiogenesis	10/192	185/23174	3.47666e-06	0.000484162	0.000374556	C5ar1/Ecm1/Grn/Hmox1/Hspb1/Hspb6/Nfe2l2/Ramp2/Tgfbr2/Tnfrsf1a	10
1252	rescued	GO:0042110	T cell activation	16/192	491/23174	3.63333e-06	0.000484898	0.000375125	B2m/Cebpb/Egr1/Elf4/Fcer1g/Glmn/Icosl/Il2rg/Lag3/Lgals9/Msn/Rara/Tgfb1/Tgfbr2/Zfp36l1/Zfp36l2	16
1253	rescued	GO:0050900	leukocyte migration	13/192	340/23174	5.62861e-06	0.000718254	0.000555653	C5ar1/Ccl4/Ch25h/Csf1/Csf3r/Ecm1/Fcer1g/Gpsm3/Il1r1/Lgals9/Msn/Selplg/Tgfb1	13
1254	rescued	GO:0030098	lymphocyte differentiation	14/192	395/23174	5.83034e-06	0.000718254	0.000555653	B2m/Egr1/Fcer1g/Il2rg/Lag3/Lgals9/Nfatc1/Pou2f2/Rara/Spi1/Tgfb1/Tgfbr2/Zfp36l1/Zfp36l2	14
1255	rescued	GO:0097193	intrinsic apoptotic signaling pathway	12/192	292/23174	6.29084e-06	0.000719301	0.000556464	Cebpb/Clu/Fbxw7/Gpx1/Hmox1/Hspb1/Nfe2l2/Pdcd10/Rnf7/Shisa5/Tnfrsf1a/Tpt1	12
1256	rescued	GO:0042089	cytokine biosynthetic process	8/192	118/23174	6.44925e-06	0.000719301	0.000556464	Cebpb/Egr1/Glmn/Hspb1/Icosl/Irf9/Lag3/Tyrobp	8
1257	rescued	GO:0051402	neuron apoptotic process	12/192	293/23174	6.51256e-06	0.000719301	0.000556464	Agt/C5ar1/Cebpb/Egr1/Fbxw7/Gpx1/Grn/Hmox1/Mt1/Nae1/Tnfrsf1a/Tyrobp	12
1258	rescued	GO:0050866	negative regulation of cell activation	10/192	203/23174	7.91289e-06	0.000844833	0.000653577	Cd37/Cebpb/Cst7/Glmn/Grn/Hmox1/Lag3/Lgals9/Tgfb1/Tyrobp	10
1259	rescued	GO:0042107	cytokine metabolic process	8/192	122/23174	8.25331e-06	0.000852753	0.000659704	Cebpb/Egr1/Glmn/Hspb1/Icosl/Irf9/Lag3/Tyrobp	8
1260	rescued	GO:0042116	macrophage activation	7/192	89/23174	9.32752e-06	0.000933627	0.000722269	C5ar1/Clu/Cst7/Grn/Lgals9/Sbno2/Tyrobp	7
1261	rescued	GO:0150076	neuroinflammatory response	6/192	61/23174	1.13729e-05	0.00109375	0.000846147	Agt/C5ar1/Clu/Cst7/Grn/Tyrobp	6
1262	rescued	GO:1902107	positive regulation of leukocyte differentiation	9/192	168/23174	1.16103e-05	0.00109375	0.000846147	Csf1/Csf1r/Il2rg/Lgals9/Rara/Tgfb1/Tgfbr2/Tyrobp/Zfp36l1	9
1263	rescued	GO:0045454	cell redox homeostasis	6/192	63/23174	1.37271e-05	0.00125623	0.00097184	Dld/Gpx1/Nfe2l2/Prdx6/Sh3bgrl3/Tmx1	6
1264	rescued	GO:0032760	positive regulation of tumor necrosis factor production	7/192	95/23174	1.43466e-05	0.00127645	0.000987481	Ccl4/Clu/Fcer1g/Hspb1/Lgals9/Tnfrsf1a/Tyrobp	7
1265	rescued	GO:1903557	positive regulation of tumor necrosis factor superfamily cytokine production	7/192	96/23174	1.53676e-05	0.00133034	0.00102917	Ccl4/Clu/Fcer1g/Hspb1/Lgals9/Tnfrsf1a/Tyrobp	7
1266	rescued	GO:0030217	T cell differentiation	11/192	269/23174	1.61395e-05	0.00136039	0.00105242	B2m/Egr1/Fcer1g/Il2rg/Lag3/Lgals9/Rara/Tgfb1/Tgfbr2/Zfp36l1/Zfp36l2	11
1267	rescued	GO:0030225	macrophage differentiation	5/192	40/23174	1.92672e-05	0.00158238	0.00122416	C1qc/Csf1/Nrros/Spi1/Tgfb1	5
1268	rescued	GO:0070661	leukocyte proliferation	12/192	329/23174	2.07235e-05	0.00165944	0.00128377	Cebpb/Clu/Csf1/Csf1r/Elf4/Glmn/Icosl/Lgals9/Msn/Tgfb1/Tgfbr2/Tyrobp	12
1269	rescued	GO:0001774	microglial cell activation	5/192	41/23174	2.17965e-05	0.00166224	0.00128594	C5ar1/Clu/Cst7/Grn/Tyrobp	5
1270	rescued	GO:0002269	leukocyte activation involved in inflammatory response	5/192	41/23174	2.17965e-05	0.00166224	0.00128594	C5ar1/Clu/Cst7/Grn/Tyrobp	5
1271	rescued	GO:0010631	epithelial cell migration	11/192	280/23174	2.33756e-05	0.00174121	0.00134703	Agt/Fbxw7/Gpx1/Grn/Hmox1/Hspb1/Nfe2l2/Pdcd10/Ppard/Tgfb1/Tgfbr2	11
1272	rescued	GO:0090132	epithelium migration	11/192	282/23174	2.49559e-05	0.00181667	0.00140541	Agt/Fbxw7/Gpx1/Grn/Hmox1/Hspb1/Nfe2l2/Pdcd10/Ppard/Tgfb1/Tgfbr2	11
1273	rescued	GO:0090130	tissue migration	11/192	284/23174	2.66277e-05	0.00188039	0.0014547	Agt/Fbxw7/Gpx1/Grn/Hmox1/Hspb1/Nfe2l2/Pdcd10/Ppard/Tgfb1/Tgfbr2	11
1274	rescued	GO:0019221	cytokine-mediated signaling pathway	12/192	338/23174	2.70053e-05	0.00188039	0.0014547	Ccl4/Csf1/Csf1r/Ecm1/Egr1/Fcer1g/Ifitm3/Il1r1/Il2rg/Oas2/Spi1/Tnfrsf1a	12
1275	rescued	GO:0042035	regulation of cytokine biosynthetic process	7/192	106/23174	2.93086e-05	0.00199735	0.00154518	Cebpb/Egr1/Glmn/Hspb1/Icosl/Lag3/Tyrobp	7
1276	rescued	GO:0050728	negative regulation of inflammatory response	8/192	149/23174	3.52806e-05	0.00235425	0.00182129	Cst7/Gpx1/Grn/Lgals9/Pdcd4/Ppard/Socs3/Tnfrsf1a	8
1277	rescued	GO:0001667	ameboidal-type cell migration	13/192	406/23174	3.65149e-05	0.00238689	0.00184653	Acta2/Agt/Arhgdib/Fbxw7/Gpx1/Grn/Hmox1/Hspb1/Nfe2l2/Pdcd10/Ppard/Tgfb1/Tgfbr2	13
1278	rescued	GO:1903829	positive regulation of cellular protein localization	11/192	297/23174	4.00461e-05	0.00255443	0.00197615	Cep290/Fbxw7/Fcer1g/Gnai1/Hnrnpm/Kif5b/Msn/Pdcd10/Tgfb1/Tomm7/Tyrobp	11
1279	rescued	GO:0006457	protein folding	8/192	152/23174	4.06731e-05	0.00255443	0.00197615	B2m/Clu/Dnajb6/Grn/Hspb1/Hspb6/Pfdn2/Tbca	8
1280	rescued	GO:0043542	endothelial cell migration	9/192	198/23174	4.25901e-05	0.00257557	0.0019925	Agt/Fbxw7/Gpx1/Grn/Hmox1/Hspb1/Nfe2l2/Pdcd10/Tgfb1	9
1281	rescued	GO:0032753	positive regulation of interleukin-4 production	4/192	24/23174	4.26179e-05	0.00257557	0.0019925	Cebpb/Fcer1g/Icosl/Rara	4
1282	rescued	GO:1904019	epithelial cell apoptotic process	7/192	113/23174	4.424e-05	0.00262409	0.00203004	Eif2s1/Hmox1/Nfe2l2/Pdcd4/Ramp2/Tgfbr2/Zfp36l1	7
1283	rescued	GO:0034249	negative regulation of cellular amide metabolic process	8/192	155/23174	4.6737e-05	0.00267724	0.00207116	Clu/Ctsa/Eif2s1/Eif4ebp1/Rara/Syncrip/Zfp36l1/Zfp36l2	8
1284	rescued	GO:0043534	blood vessel endothelial cell migration	7/192	114/23174	4.68078e-05	0.00267724	0.00207116	Fbxw7/Gpx1/Hmox1/Hspb1/Nfe2l2/Pdcd10/Tgfb1	7
1285	rescued	GO:0002685	regulation of leukocyte migration	9/192	201/23174	4.78716e-05	0.00269005	0.00208107	C5ar1/Ccl4/Csf1/Ecm1/Gpsm3/Il1r1/Lgals9/Msn/Tgfb1	9
1286	rescued	GO:0031100	animal organ regeneration	4/192	25/23174	5.04078e-05	0.00273239	0.00211382	Cebpb/Hmox1/Tgfb1/Upf2	4
1287	rescued	GO:0046688	response to copper ion	4/192	25/23174	5.04078e-05	0.00273239	0.00211382	Lcat/Mt1/Mt2/Nfe2l2	4
1288	rescued	GO:0010594	regulation of endothelial cell migration	8/192	157/23174	5.11844e-05	0.00273239	0.00211382	Agt/Fbxw7/Grn/Hmox1/Hspb1/Nfe2l2/Pdcd10/Tgfb1	8
1289	rescued	GO:1903707	negative regulation of hemopoiesis	8/192	158/23174	5.35369e-05	0.00281113	0.00217474	C1qc/Fbxw7/Lag3/Nfe2l2/Rara/Tmem176a/Tmem176b/Zfp36l1	8
1290	rescued	GO:1901216	positive regulation of neuron death	7/192	118/23174	5.83316e-05	0.00296218	0.00229159	Clu/Egr1/Eif2s1/Fbxw7/Grn/Tnfrsf1a/Tyrobp	7
1291	rescued	GO:0032680	regulation of tumor necrosis factor production	8/192	160/23174	5.85128e-05	0.00296218	0.00229159	Ccl4/Clu/Fcer1g/Hspb1/Lgals9/Rara/Tnfrsf1a/Tyrobp	8
1292	rescued	GO:1902175	regulation of oxidative stress-induced intrinsic apoptotic signaling pathway	4/192	26/23174	5.91881e-05	0.00296218	0.00229159	Fbxw7/Gpx1/Hspb1/Nfe2l2	4
1293	rescued	GO:1903708	positive regulation of hemopoiesis	9/192	208/23174	6.23829e-05	0.00307404	0.00237813	Csf1/Csf1r/Il2rg/Lgals9/Rara/Tgfb1/Tgfbr2/Tyrobp/Zfp36l1	9
1294	rescued	GO:1903555	regulation of tumor necrosis factor superfamily cytokine production	8/192	162/23174	6.38678e-05	0.00309952	0.00239784	Ccl4/Clu/Fcer1g/Hspb1/Lgals9/Rara/Tnfrsf1a/Tyrobp	8
1295	rescued	GO:0032640	tumor necrosis factor production	8/192	163/23174	6.66943e-05	0.00318839	0.00246659	Ccl4/Clu/Fcer1g/Hspb1/Lgals9/Rara/Tnfrsf1a/Tyrobp	8
1296	rescued	GO:0051222	positive regulation of protein transport	13/192	433/23174	7.03107e-05	0.00331184	0.0025621	Agt/Cep290/Csf1r/Fbxw7/Glmn/Hnrnpm/Kif5b/Lgals9/Nnat/Pdcd10/Ppard/Tgfb1/Tomm7	13
1297	rescued	GO:0071706	tumor necrosis factor superfamily cytokine production	8/192	166/23174	7.58052e-05	0.00348173	0.00269353	Ccl4/Clu/Fcer1g/Hspb1/Lgals9/Rara/Tnfrsf1a/Tyrobp	8
1298	rescued	GO:0007159	leukocyte cell-cell adhesion	11/192	319/23174	7.60916e-05	0.00348173	0.00269353	Cebpb/Glmn/Icosl/Il2rg/Lag3/Lgals9/Msn/Rara/Selplg/Tgfb1/Tgfbr2	11
1299	rescued	GO:0045589	regulation of regulatory T cell differentiation	4/192	28/23174	8.00187e-05	0.00360986	0.00279265	Il2rg/Lag3/Lgals9/Tgfb1	4
1300	rescued	GO:0070371	ERK1 and ERK2 cascade	11/192	323/23174	8.49975e-05	0.00378121	0.00292521	Acta2/Agt/C5ar1/Ccl4/Csf1r/Fbxw7/P2ry6/Rara/Tgfb1/Zfp36l1/Zfp36l2	11
1301	rescued	GO:1904035	regulation of epithelial cell apoptotic process	6/192	89/23174	9.82483e-05	0.00431081	0.00333492	Eif2s1/Hmox1/Nfe2l2/Pdcd4/Ramp2/Zfp36l1	6
1302	rescued	GO:0043535	regulation of blood vessel endothelial cell migration	6/192	90/23174	0.000104549	0.00451513	0.00349298	Fbxw7/Hmox1/Hspb1/Nfe2l2/Pdcd10/Tgfb1	6
1303	rescued	GO:0032673	regulation of interleukin-4 production	4/192	30/23174	0.000105724	0.00451513	0.00349298	Cebpb/Fcer1g/Icosl/Rara	4
1304	rescued	GO:1904951	positive regulation of establishment of protein localization	13/192	452/23174	0.000108033	0.00455086	0.00352062	Agt/Cep290/Csf1r/Fbxw7/Glmn/Hnrnpm/Kif5b/Lgals9/Nnat/Pdcd10/Ppard/Tgfb1/Tomm7	13
1305	rescued	GO:0003170	heart valve development	5/192	57/23174	0.000109402	0.00455086	0.00352062	Matr3/Nfatc1/Tgfb1/Tgfbr2/Tnfrsf1a	5
1306	rescued	GO:0010632	regulation of epithelial cell migration	9/192	225/23174	0.000113701	0.00466904	0.00361205	Agt/Fbxw7/Grn/Hmox1/Hspb1/Nfe2l2/Pdcd10/Tgfb1/Tgfbr2	9
1307	rescued	GO:1900221	regulation of amyloid-beta clearance	3/192	12/23174	0.000116578	0.00472656	0.00365655	C5ar1/Clu/Cyp51	3
1308	rescued	GO:0045066	regulatory T cell differentiation	4/192	31/23174	0.000120604	0.00482869	0.00373555	Il2rg/Lag3/Lgals9/Tgfb1	4
1309	rescued	GO:0001570	vasculogenesis	6/192	93/23174	0.000125397	0.00489811	0.00378926	Fbxw7/Glmn/Ramp2/Tgfb1/Tgfbr2/Zfp36l1	6
1310	rescued	GO:0036473	cell death in response to oxidative stress	6/192	93/23174	0.000125397	0.00489811	0.00378926	Fbxw7/Gpx1/Hspb1/Nfe2l2/Pdcd10/Rnf7	6
1311	rescued	GO:0045619	regulation of lymphocyte differentiation	8/192	182/23174	0.000143647	0.00554341	0.00428847	Il2rg/Lag3/Lgals9/Rara/Tgfb1/Tgfbr2/Zfp36l1/Zfp36l2	8
1312	rescued	GO:0072593	reactive oxygen species metabolic process	10/192	288/23174	0.000152659	0.00582103	0.00450325	Agt/Clu/Gpx1/Ndufaf2/Nfe2l2/Nrros/Prdx6/Tgfb1/Tgfbr2/Tyrobp	10
1313	rescued	GO:0010595	positive regulation of endothelial cell migration	6/192	97/23174	0.00015818	0.0059606	0.00461122	Agt/Grn/Hmox1/Hspb1/Nfe2l2/Tgfb1	6
1314	rescued	GO:0006401	RNA catabolic process	9/192	236/23174	0.000162891	0.00606674	0.00469334	Hnrnpa0/Hnrnpm/Magohb/Oas2/Syncrip/Upf2/Upf3b/Zfp36l1/Zfp36l2	9
1315	rescued	GO:0001773	myeloid dendritic cell activation	4/192	34/23174	0.000174341	0.00634563	0.00490909	Cd37/Spi1/Tgfb1/Tgfbr2	4
1316	rescued	GO:0090322	regulation of superoxide metabolic process	4/192	34/23174	0.000174341	0.00634563	0.00490909	Agt/Nfe2l2/Tgfb1/Tyrobp	4
1317	rescued	GO:0035710	CD4-positive, alpha-beta T cell activation	6/192	100/23174	0.000186945	0.00662442	0.00512476	Cebpb/Il2rg/Lgals9/Rara/Tgfb1/Tgfbr2	6
1318	rescued	GO:0002763	positive regulation of myeloid leukocyte differentiation	5/192	64/23174	0.000190106	0.00662442	0.00512476	Csf1/Csf1r/Tgfb1/Tyrobp/Zfp36l1	5
1319	rescued	GO:2000514	regulation of CD4-positive, alpha-beta T cell activation	5/192	64/23174	0.000190106	0.00662442	0.00512476	Il2rg/Lgals9/Rara/Tgfb1/Tgfbr2	5
1320	rescued	GO:0045591	positive regulation of regulatory T cell differentiation	3/192	14/23174	0.000190539	0.00662442	0.00512476	Il2rg/Lgals9/Tgfb1	3
1321	rescued	GO:0010634	positive regulation of epithelial cell migration	7/192	143/23174	0.00019441	0.00662442	0.00512476	Agt/Grn/Hmox1/Hspb1/Nfe2l2/Tgfb1/Tgfbr2	7
1322	rescued	GO:0050729	positive regulation of inflammatory response	7/192	143/23174	0.00019441	0.00662442	0.00512476	Alox5ap/Cebpb/Fcer1g/Gpsm3/Grn/Pdcd4/Tnfrsf1a	7
1323	rescued	GO:0002687	positive regulation of leukocyte migration	7/192	144/23174	0.000202932	0.00684201	0.0052931	C5ar1/Ccl4/Csf1/Gpsm3/Il1r1/Lgals9/Tgfb1	7
1324	rescued	GO:1902106	negative regulation of leukocyte differentiation	6/192	102/23174	0.00020831	0.00695018	0.00537678	C1qc/Fbxw7/Lag3/Rara/Tmem176a/Tmem176b	6
1325	rescued	GO:0031099	regeneration	7/192	145/23174	0.000211753	0.00699222	0.0054093	Cebpb/Gpx1/Grn/Hmox1/Ppard/Tgfb1/Upf2	7
1326	rescued	GO:0006801	superoxide metabolic process	5/192	67/23174	0.00023602	0.00750715	0.00580766	Agt/Nfe2l2/Nrros/Tgfb1/Tyrobp	5
1327	rescued	GO:0002281	macrophage activation involved in immune response	3/192	15/23174	0.000236723	0.00750715	0.00580766	Grn/Sbno2/Tyrobp	3
1328	rescued	GO:0071280	cellular response to copper ion	3/192	15/23174	0.000236723	0.00750715	0.00580766	Mt1/Mt2/Nfe2l2	3
1329	rescued	GO:0090083	regulation of inclusion body assembly	3/192	15/23174	0.000236723	0.00750715	0.00580766	Clu/Dnajb6/Psmc5	3
1330	rescued	GO:0032633	interleukin-4 production	4/192	37/23174	0.000243515	0.00758513	0.00586798	Cebpb/Fcer1g/Icosl/Rara	4
1331	rescued	GO:0014812	muscle cell migration	6/192	105/23174	0.000243918	0.00758513	0.00586798	Agt/Egr1/Nfe2l2/P2ry6/Plekho1/Ppard	6
1332	rescued	GO:0009743	response to carbohydrate	8/192	198/23174	0.000255219	0.00786025	0.00608083	Egr1/Gpx1/Kif5b/Mlxipl/Ndufaf2/Nnat/Ucp2/Zfp36l1	8
1333	rescued	GO:0009611	response to wounding	13/192	495/23174	0.000262536	0.0080086	0.00619559	Acta2/Elk3/Fcer1g/Gpx1/Grn/Hmox1/Nfe2l2/Pdcd10/Ppard/Tgfb1/Tyrobp/Zfp36l1/Zfp36l2	13
1334	rescued	GO:0032943	mononuclear cell proliferation	10/192	309/23174	0.000268732	0.00812028	0.00628199	Cebpb/Csf1/Elf4/Glmn/Icosl/Lgals9/Msn/Tgfb1/Tgfbr2/Tyrobp	10
1335	rescued	GO:0032388	positive regulation of intracellular transport	8/192	201/23174	0.000282474	0.00834978	0.00645953	Cep290/Fbxw7/Fcer1g/Kif5b/Msn/Pdcd10/Tgfb1/Tomm7	8
1336	rescued	GO:0021782	glial cell development	6/192	108/23174	0.000284148	0.00834978	0.00645953	Agt/C5ar1/Clu/Grn/Nrros/Tgfb1	6
1337	rescued	GO:2000379	positive regulation of reactive oxygen species metabolic process	6/192	108/23174	0.000284148	0.00834978	0.00645953	Agt/Clu/Nfe2l2/Tgfb1/Tgfbr2/Tyrobp	6
1338	rescued	GO:0045947	negative regulation of translational initiation	3/192	16/23174	0.000289577	0.00843195	0.00652309	Eif2s1/Eif4ebp1/Rara	3
1339	rescued	GO:0042108	positive regulation of cytokine biosynthetic process	5/192	71/23174	0.000309804	0.00893965	0.00691586	Egr1/Glmn/Hspb1/Icosl/Tyrobp	5
1340	rescued	GO:0002237	response to molecule of bacterial origin	11/192	376/23174	0.000317414	0.00906037	0.00700925	B2m/C5ar1/Cebpb/Hnrnpa0/Lgals9/Ly86/Pdcd4/Ppard/Rara/Sbno2/Tgfb1	11
1341	rescued	GO:0006402	mRNA catabolic process	8/192	205/23174	0.000322473	0.00906037	0.00700925	Hnrnpa0/Hnrnpm/Magohb/Syncrip/Upf2/Upf3b/Zfp36l1/Zfp36l2	8
1342	rescued	GO:0042098	T cell proliferation	8/192	205/23174	0.000322473	0.00906037	0.00700925	Cebpb/Elf4/Glmn/Icosl/Lgals9/Msn/Tgfb1/Tgfbr2	8
1343	rescued	GO:0046631	alpha-beta T cell activation	7/192	157/23174	0.00034388	0.00957274	0.00740563	Cebpb/Elf4/Il2rg/Lgals9/Rara/Tgfb1/Tgfbr2	7
1344	rescued	GO:1902176	negative regulation of oxidative stress-induced intrinsic apoptotic signaling pathway	3/192	17/23174	0.000349488	0.00957274	0.00740563	Gpx1/Hspb1/Nfe2l2	3
1345	rescued	GO:0045670	regulation of osteoclast differentiation	5/192	73/23174	0.000352664	0.00957274	0.00740563	Cebpb/Csf1/Csf1r/Fbxw7/Tyrobp	5
1346	rescued	GO:0051145	smooth muscle cell differentiation	5/192	73/23174	0.000352664	0.00957274	0.00740563	Agt/Nfatc1/Pdcd4/Ramp2/Tgfb1	5
1347	rescued	GO:0002532	production of molecular mediator involved in inflammatory response	5/192	74/23174	0.000375705	0.0101125	0.00782316	Alox5ap/Fcer1g/Gpsm3/Grn/Pdcd4	5
1348	rescued	GO:0002366	leukocyte activation involved in immune response	9/192	268/23174	0.00041584	0.0109436	0.00846615	Fcer1g/Grn/Hmox1/Icosl/Lgals9/Rara/Sbno2/Tgfb1/Tyrobp	9
1349	rescued	GO:0034599	cellular response to oxidative stress	9/192	268/23174	0.00041584	0.0109436	0.00846615	Eif2s1/Fbxw7/Gpx1/Hmox1/Hspb1/Nfe2l2/Pdcd10/Prdx6/Rnf7	9
1350	rescued	GO:0048143	astrocyte activation	3/192	18/23174	0.000416834	0.0109436	0.00846615	Agt/C5ar1/Grn	3
1351	rescued	GO:0048660	regulation of smooth muscle cell proliferation	7/192	163/23174	0.000431112	0.011153	0.00862817	Agt/Egr1/Hmox1/P2ry6/Pdcd4/Ppard/Tgfbr2	7
1352	rescued	GO:0043161	proteasome-mediated ubiquitin-dependent protein catabolic process	11/192	390/23174	0.000431775	0.011153	0.00862817	Ccdc47/Clu/Fbxw7/Glmn/Nfe2l2/Nrros/Psmc5/Psmd10/Psmd12/Rnf7/Uchl5	11
1353	rescued	GO:0010498	proteasomal protein catabolic process	12/192	456/23174	0.00044397	0.0113763	0.00880089	Ccdc47/Clu/Fbxw7/Glmn/Gpx1/Nfe2l2/Nrros/Psmc5/Psmd10/Psmd12/Rnf7/Uchl5	12
1354	rescued	GO:0002263	cell activation involved in immune response	9/192	272/23174	0.000462876	0.0117666	0.00910283	Fcer1g/Grn/Hmox1/Icosl/Lgals9/Rara/Sbno2/Tgfb1/Tyrobp	9
1355	rescued	GO:0031348	negative regulation of defense response	8/192	217/23174	0.00047103	0.0118796	0.00919026	Cst7/Gpx1/Grn/Lgals9/Pdcd4/Ppard/Socs3/Tnfrsf1a	8
1356	rescued	GO:0071385	cellular response to glucocorticoid stimulus	4/192	44/23174	0.000478417	0.0119716	0.00926145	Eif4ebp1/Tgfb1/Zfp36l1/Zfp36l2	4
1357	rescued	GO:0070374	positive regulation of ERK1 and ERK2 cascade	8/192	218/23174	0.000485568	0.0120564	0.00932702	Acta2/C5ar1/Ccl4/Csf1r/Fbxw7/P2ry6/Rara/Tgfb1	8
1358	rescued	GO:1903978	regulation of microglial cell activation	3/192	19/23174	0.000491979	0.0121216	0.00937749	C5ar1/Cst7/Grn	3
1359	rescued	GO:0046700	heterocycle catabolic process	12/192	462/23174	0.000498514	0.0121557	0.00940385	Hmox1/Hnrnpa0/Hnrnpm/Magohb/Mlxipl/Nfe2l2/Oas2/Syncrip/Upf2/Upf3b/Zfp36l1/Zfp36l2	12
1360	rescued	GO:0031647	regulation of protein stability	9/192	275/23174	0.000500953	0.0121557	0.00940385	Clu/Ctsa/Fbxw7/Grn/Ifi30/Pdcd10/Rpl23/Tomm7/Tyrobp	9
1361	rescued	GO:0043525	positive regulation of neuron apoptotic process	5/192	79/23174	0.000508406	0.0122438	0.009472	Egr1/Fbxw7/Grn/Tnfrsf1a/Tyrobp	5
1362	rescued	GO:0048659	smooth muscle cell proliferation	7/192	168/23174	0.000516577	0.0123477	0.00955241	Agt/Egr1/Hmox1/P2ry6/Pdcd4/Ppard/Tgfbr2	7
1363	rescued	GO:0050821	protein stabilization	7/192	169/23174	0.000535185	0.0126978	0.0098232	Clu/Fbxw7/Grn/Ifi30/Pdcd10/Rpl23/Tyrobp	7
1364	rescued	GO:0006979	response to oxidative stress	11/192	401/23174	0.000544267	0.0128183	0.00991644	Eif2s1/Fbxw7/Gpx1/Hmox1/Hnrnpm/Hspb1/Nfe2l2/Pdcd10/Prdx6/Rnf7/Ucp2	11
1365	rescued	GO:0071384	cellular response to corticosteroid stimulus	4/192	46/23174	0.000567732	0.0129762	0.0100386	Eif4ebp1/Tgfb1/Zfp36l1/Zfp36l2	4
1366	rescued	GO:0098754	detoxification	4/192	46/23174	0.000567732	0.0129762	0.0100386	Mt1/Mt2/Nfe2l2/Prdx6	4
1367	rescued	GO:0022904	respiratory electron transport chain	5/192	81/23174	0.000570325	0.0129762	0.0100386	Dld/Ndufa5/Ndufaf2/Ndufs6/Uqcrb	5
1368	rescued	GO:0032930	positive regulation of superoxide anion generation	3/192	20/23174	0.00057528	0.0129762	0.0100386	Agt/Tgfb1/Tyrobp	3
1369	rescued	GO:0043011	myeloid dendritic cell differentiation	3/192	20/23174	0.00057528	0.0129762	0.0100386	Spi1/Tgfb1/Tgfbr2	3
1370	rescued	GO:0045649	regulation of macrophage differentiation	3/192	20/23174	0.00057528	0.0129762	0.0100386	C1qc/Csf1/Tgfb1	3
1371	rescued	GO:0002718	regulation of cytokine production involved in immune response	5/192	82/23174	0.000603326	0.0135137	0.0104544	B2m/Fcer1g/Hmox1/Il1r1/Tgfb1	5
1372	rescued	GO:0009636	response to toxic substance	10/192	343/23174	0.000608603	0.0135372	0.0104726	Ccl4/Egr1/Gpx1/Hmox1/Mt1/Mt2/Nfe2l2/Pdcd10/Prdx6/Rara	10
1373	rescued	GO:0032944	regulation of mononuclear cell proliferation	8/192	227/23174	0.00063351	0.013994	0.010826	Cebpb/Csf1/Glmn/Icosl/Lgals9/Tgfb1/Tgfbr2/Tyrobp	8
1374	rescued	GO:0002275	myeloid cell activation involved in immune response	5/192	84/23174	0.000673601	0.0144802	0.0112021	Fcer1g/Grn/Hmox1/Sbno2/Tyrobp	5
1375	rescued	GO:0014910	regulation of smooth muscle cell migration	5/192	84/23174	0.000673601	0.0144802	0.0112021	Agt/Egr1/Nfe2l2/P2ry6/Ppard	5
1376	rescued	GO:0032945	negative regulation of mononuclear cell proliferation	5/192	84/23174	0.000673601	0.0144802	0.0112021	Cebpb/Glmn/Lgals9/Tgfb1/Tyrobp	5
1377	rescued	GO:0050672	negative regulation of lymphocyte proliferation	5/192	84/23174	0.000673601	0.0144802	0.0112021	Cebpb/Glmn/Lgals9/Tgfb1/Tyrobp	5
1378	rescued	GO:1903037	regulation of leukocyte cell-cell adhesion	9/192	287/23174	0.000679916	0.0145185	0.0112317	Cebpb/Glmn/Icosl/Il2rg/Lag3/Lgals9/Rara/Tgfb1/Tgfbr2	9
1379	rescued	GO:0022900	electron transport chain	5/192	85/23174	0.000710951	0.0149814	0.0115899	Dld/Ndufa5/Ndufaf2/Ndufs6/Uqcrb	5
1380	rescued	GO:0051384	response to glucocorticoid	5/192	85/23174	0.000710951	0.0149814	0.0115899	Eif4ebp1/Lcat/Tgfb1/Zfp36l1/Zfp36l2	5
1381	rescued	GO:0070841	inclusion body assembly	3/192	22/23174	0.000767717	0.0160719	0.0124335	Clu/Dnajb6/Psmc5	3
1382	rescued	GO:0090316	positive regulation of intracellular protein transport	6/192	131/23174	0.000793446	0.0164506	0.0127265	Cep290/Fbxw7/Kif5b/Pdcd10/Tgfb1/Tomm7	6
1383	rescued	GO:0002697	regulation of immune effector process	11/192	420/23174	0.000796081	0.0164506	0.0127265	Apobec3/B2m/Cd37/Fcer1g/Grn/Hmox1/Il1r1/Lag3/Lgals9/Rara/Tgfb1	11
1384	rescued	GO:0009749	response to glucose	7/192	181/23174	0.00080299	0.016487	0.0127546	Egr1/Gpx1/Kif5b/Mlxipl/Ndufaf2/Nnat/Ucp2	7
1385	rescued	GO:0070664	negative regulation of leukocyte proliferation	5/192	88/23174	0.000832321	0.016959	0.0131198	Cebpb/Glmn/Lgals9/Tgfb1/Tyrobp	5
1386	rescued	GO:1903362	regulation of cellular protein catabolic process	8/192	237/23174	0.000838529	0.016959	0.0131198	Clu/Fbxw7/Glmn/Gpx1/Msn/Psmd10/Rpl23/Uchl5	8
1387	rescued	GO:0043618	regulation of transcription from RNA polymerase II promoter in response to stress	4/192	51/23174	0.000841863	0.016959	0.0131198	Cebpb/Egr1/Hmox1/Nfe2l2	4
1388	rescued	GO:0070663	regulation of leukocyte proliferation	8/192	238/23174	0.00086166	0.0172434	0.0133398	Cebpb/Csf1/Glmn/Icosl/Lgals9/Tgfb1/Tgfbr2/Tyrobp	8
1389	rescued	GO:0031960	response to corticosteroid	5/192	89/23174	0.000876016	0.0172434	0.0133398	Eif4ebp1/Lcat/Tgfb1/Zfp36l1/Zfp36l2	5
1390	rescued	GO:0003176	aortic valve development	3/192	23/23174	0.000877512	0.0172434	0.0133398	Nfatc1/Tgfb1/Tnfrsf1a	3
1391	rescued	GO:0071276	cellular response to cadmium ion	3/192	23/23174	0.000877512	0.0172434	0.0133398	Hmox1/Mt1/Mt2	3
1392	rescued	GO:0009746	response to hexose	7/192	184/23174	0.000884163	0.0172681	0.0133589	Egr1/Gpx1/Kif5b/Mlxipl/Ndufaf2/Nnat/Ucp2	7
1393	rescued	GO:0061077	chaperone-mediated protein folding	4/192	52/23174	0.000906166	0.0175906	0.0136084	Clu/Dnajb6/Hspb1/Hspb6	4
1394	rescued	GO:0034284	response to monosaccharide	7/192	185/23174	0.000912612	0.017609	0.0136226	Egr1/Gpx1/Kif5b/Mlxipl/Ndufaf2/Nnat/Ucp2	7
1395	rescued	GO:0046034	ATP metabolic process	8/192	242/23174	0.000959364	0.0182412	0.0141117	Atp5j/Cox7a2/Dld/Guk1/Mlxipl/Ndufs6/Tgfb1/Uqcrb	8
1396	rescued	GO:0017148	negative regulation of translation	6/192	136/23174	0.00096436	0.0182412	0.0141117	Eif2s1/Eif4ebp1/Rara/Syncrip/Zfp36l1/Zfp36l2	6
1397	rescued	GO:0014909	smooth muscle cell migration	5/192	91/23174	0.000968503	0.0182412	0.0141117	Agt/Egr1/Nfe2l2/P2ry6/Ppard	5
1398	rescued	GO:1904705	regulation of vascular smooth muscle cell proliferation	4/192	53/23174	0.000973852	0.0182412	0.0141117	Agt/Hmox1/P2ry6/Pdcd4	4
1399	rescued	GO:1990874	vascular smooth muscle cell proliferation	4/192	53/23174	0.000973852	0.0182412	0.0141117	Agt/Hmox1/P2ry6/Pdcd4	4
1400	rescued	GO:0032928	regulation of superoxide anion generation	3/192	24/23174	0.000996783	0.0185622	0.01436	Agt/Tgfb1/Tyrobp	3
1401	rescued	GO:0050863	regulation of T cell activation	9/192	304/23174	0.00101983	0.0188816	0.0146071	Cebpb/Glmn/Icosl/Il2rg/Lag3/Lgals9/Rara/Tgfb1/Tgfbr2	9
1402	rescued	GO:0046677	response to antibiotic	9/192	305/23174	0.00104348	0.0191268	0.0147968	Clu/Egr1/Gnai1/Gpx1/Hmox1/Nfe2l2/Pdcd10/Rara/Rpl23	9
1403	rescued	GO:0032732	positive regulation of interleukin-1 production	4/192	54/23174	0.00104502	0.0191268	0.0147968	Egr1/Hspb1/Lgals9/Tyrobp	4
1404	rescued	GO:0046651	lymphocyte proliferation	9/192	307/23174	0.0010921	0.0198749	0.0153756	Cebpb/Elf4/Glmn/Icosl/Lgals9/Msn/Tgfb1/Tgfbr2/Tyrobp	9
1405	rescued	GO:0031349	positive regulation of defense response	10/192	371/23174	0.00110507	0.0199975	0.0154704	Alox5ap/Cebpb/Fcer1g/Gpsm3/Grn/Lag3/Lgals9/Matr3/Pdcd4/Tnfrsf1a	10
1406	rescued	GO:0050921	positive regulation of chemotaxis	6/192	140/23174	0.00112041	0.0201455	0.0155849	C5ar1/Ccl4/Csf1/Gpsm3/Hspb1/Tgfb1	6
1407	rescued	GO:0002478	antigen processing and presentation of exogenous peptide antigen	3/192	25/23174	0.00112583	0.0201455	0.0155849	B2m/Fcer1g/Ifi30	3
1408	rescued	GO:0045582	positive regulation of T cell differentiation	5/192	95/23174	0.00117501	0.0207931	0.0160859	Il2rg/Lgals9/Rara/Tgfb1/Tgfbr2	5
1409	rescued	GO:0071456	cellular response to hypoxia	5/192	95/23174	0.00117501	0.0207931	0.0160859	Egr1/Eif4ebp1/Nfe2l2/Ppard/Zfp36l1	5
1410	rescued	GO:0034248	regulation of cellular amide metabolic process	10/192	375/23174	0.00119741	0.0208571	0.0161354	Clu/Ctsa/Eif2s1/Eif4ebp1/Nfe2l2/Rara/Syncrip/Upf3b/Zfp36l1/Zfp36l2	10
1411	rescued	GO:0043536	positive regulation of blood vessel endothelial cell migration	4/192	56/23174	0.00119816	0.0208571	0.0161354	Hmox1/Hspb1/Nfe2l2/Tgfb1	4
1412	rescued	GO:0043620	regulation of DNA-templated transcription in response to stress	4/192	56/23174	0.00119816	0.0208571	0.0161354	Cebpb/Egr1/Hmox1/Nfe2l2	4
1413	rescued	GO:0042176	regulation of protein catabolic process	10/192	376/23174	0.00122146	0.0211477	0.0163602	Clu/Ctsa/Cyp51/Fbxw7/Glmn/Gpx1/Msn/Psmd10/Rpl23/Uchl5	10
1414	rescued	GO:0006119	oxidative phosphorylation	5/192	96/23174	0.00123136	0.0212045	0.0164042	Cox7a2/Dld/Mlxipl/Ndufs6/Uqcrb	5
1415	rescued	GO:0043488	regulation of mRNA stability	5/192	97/23174	0.00128968	0.0218563	0.0169084	Hnrnpa0/Hnrnpm/Syncrip/Zfp36l1/Zfp36l2	5
1416	rescued	GO:0072676	lymphocyte migration	5/192	97/23174	0.00128968	0.0218563	0.0169084	Ccl4/Ch25h/Ecm1/Lgals9/Msn	5
1417	rescued	GO:2001243	negative regulation of intrinsic apoptotic signaling pathway	5/192	97/23174	0.00128968	0.0218563	0.0169084	Clu/Gpx1/Hspb1/Nfe2l2/Tpt1	5
1418	rescued	GO:0010660	regulation of muscle cell apoptotic process	5/192	98/23174	0.00135002	0.0227585	0.0176064	Agt/Hmox1/Hspb6/Nfe2l2/Pdcd4	5
1419	rescued	GO:0043030	regulation of macrophage activation	4/192	58/23174	0.00136636	0.0229133	0.0177261	C5ar1/Cst7/Grn/Lgals9	4
1420	rescued	GO:0097530	granulocyte migration	6/192	146/23174	0.00138994	0.0231873	0.0179381	C5ar1/Ccl4/Csf1/Csf3r/Fcer1g/Il1r1	6
1421	rescued	GO:0045639	positive regulation of myeloid cell differentiation	5/192	99/23174	0.00141242	0.0233531	0.0180663	Csf1/Csf1r/Tgfb1/Tyrobp/Zfp36l1	5
1422	rescued	GO:0060713	labyrinthine layer morphogenesis	3/192	27/23174	0.00141445	0.0233531	0.0180663	Dnajb6/Socs3/Zfp36l1	3
1423	rescued	GO:0003018	vascular process in circulatory system	7/192	200/23174	0.00143269	0.0234553	0.0181454	Acta2/Agt/Ccl4/Gpx1/Ppard/Ramp2/Tgfb1	7
1424	rescued	GO:2000058	regulation of ubiquitin-dependent protein catabolic process	6/192	147/23174	0.00143928	0.0234553	0.0181454	Clu/Fbxw7/Glmn/Psmd10/Rpl23/Uchl5	6
1425	rescued	GO:0001818	negative regulation of cytokine production	8/192	258/23174	0.00144261	0.0234553	0.0181454	Hmox1/Lag3/Lgals9/Pdcd4/Rara/Tgfb1/Tnfrsf1a/Tyrobp	8
1426	rescued	GO:2000401	regulation of lymphocyte migration	4/192	59/23174	0.00145634	0.0235589	0.0182256	Ccl4/Ecm1/Lgals9/Msn	4
1427	rescued	GO:0002702	positive regulation of production of molecular mediator of immune response	5/192	100/23174	0.00147692	0.0236743	0.0183149	B2m/Cd37/Fcer1g/Il1r1/Tgfb1	5
1428	rescued	GO:0002699	positive regulation of immune effector process	8/192	259/23174	0.00147826	0.0236743	0.0183149	B2m/Cd37/Fcer1g/Hmox1/Il1r1/Lag3/Rara/Tgfb1	8
1429	rescued	GO:0002700	regulation of production of molecular mediator of immune response	6/192	148/23174	0.00148995	0.0237429	0.0183679	B2m/Cd37/Fcer1g/Hmox1/Il1r1/Tgfb1	6
1430	rescued	GO:0001666	response to hypoxia	7/192	202/23174	0.00151663	0.0240484	0.0186042	Egr1/Eif4ebp1/Hmox1/Nfe2l2/Ppard/Ucp2/Zfp36l1	7
1431	rescued	GO:0044270	cellular nitrogen compound catabolic process	11/192	456/23174	0.00153887	0.0242809	0.0187841	Hmox1/Hnrnpa0/Hnrnpm/Magohb/Mlxipl/Oas2/Syncrip/Upf2/Upf3b/Zfp36l1/Zfp36l2	11
1432	rescued	GO:0007005	mitochondrion organization	11/192	458/23174	0.00159283	0.0248055	0.01919	Cox17/Cox7a2/Fbxw7/Gpx1/Ndufa5/Ndufs6/Psmd10/Rnf7/Stpg1/Tomm7/Uqcrb	11
1433	rescued	GO:0045580	regulation of T cell differentiation	6/192	150/23174	0.00159536	0.0248055	0.01919	Il2rg/Lag3/Lgals9/Rara/Tgfb1/Tgfbr2	6
1434	rescued	GO:0071322	cellular response to carbohydrate stimulus	6/192	150/23174	0.00159536	0.0248055	0.01919	Gpx1/Kif5b/Mlxipl/Ndufaf2/Ucp2/Zfp36l1	6
1435	rescued	GO:0002367	cytokine production involved in immune response	5/192	102/23174	0.00161239	0.0249492	0.0193011	B2m/Fcer1g/Hmox1/Il1r1/Tgfb1	5
1436	rescued	GO:0010657	muscle cell apoptotic process	5/192	103/23174	0.00168344	0.0259234	0.0200548	Agt/Hmox1/Hspb6/Nfe2l2/Pdcd4	5
1437	rescued	GO:1903050	regulation of proteolysis involved in cellular protein catabolic process	7/192	206/23174	0.00169599	0.0259916	0.0201075	Clu/Fbxw7/Glmn/Gpx1/Psmd10/Rpl23/Uchl5	7
1438	rescued	GO:0051250	negative regulation of lymphocyte activation	6/192	152/23174	0.00170635	0.0260259	0.020134	Cebpb/Glmn/Lag3/Lgals9/Tgfb1/Tyrobp	6
1439	rescued	GO:0042692	muscle cell differentiation	10/192	394/23174	0.00172623	0.0261273	0.0202125	Agt/Cacybp/Glmn/Gpx1/Nfatc1/Pdcd4/Plekho1/Ramp2/Rara/Tgfb1	10
1440	rescued	GO:0042119	neutrophil activation	3/192	29/23174	0.00174563	0.0261273	0.0202125	Fcer1g/Grn/Tyrobp	3
1441	rescued	GO:0097242	amyloid-beta clearance	3/192	29/23174	0.00174563	0.0261273	0.0202125	C5ar1/Clu/Cyp51	3
1442	rescued	GO:0150077	regulation of neuroinflammatory response	3/192	29/23174	0.00174563	0.0261273	0.0202125	C5ar1/Cst7/Grn	3
1443	rescued	GO:0046634	regulation of alpha-beta T cell activation	5/192	104/23174	0.00175677	0.0261718	0.020247	Il2rg/Lgals9/Rara/Tgfb1/Tgfbr2	5
1444	rescued	GO:0009167	purine ribonucleoside monophosphate metabolic process	8/192	267/23174	0.00178929	0.0264105	0.0204316	Atp5j/Cox7a2/Dld/Guk1/Mlxipl/Ndufs6/Tgfb1/Uqcrb	8
1445	rescued	GO:0009205	purine ribonucleoside triphosphate metabolic process	8/192	267/23174	0.00178929	0.0264105	0.0204316	Atp5j/Cox7a2/Dld/Guk1/Mlxipl/Ndufs6/Tgfb1/Uqcrb	8
1446	rescued	GO:0071248	cellular response to metal ion	6/192	154/23174	0.0018231	0.0265576	0.0205454	Alox5ap/B2m/Hmox1/Mt1/Mt2/Nfe2l2	6
1447	rescued	GO:0009126	purine nucleoside monophosphate metabolic process	8/192	268/23174	0.00183155	0.0265576	0.0205454	Atp5j/Cox7a2/Dld/Guk1/Mlxipl/Ndufs6/Tgfb1/Uqcrb	8
1448	rescued	GO:0000956	nuclear-transcribed mRNA catabolic process	5/192	105/23174	0.00183241	0.0265576	0.0205454	Magohb/Upf2/Upf3b/Zfp36l1/Zfp36l2	5
1449	rescued	GO:0006413	translational initiation	5/192	105/23174	0.00183241	0.0265576	0.0205454	Denr/Eif1/Eif2s1/Eif4ebp1/Rara	5
1450	rescued	GO:0048732	gland development	11/192	467/23174	0.00185519	0.0267666	0.0207071	Cebpb/Csf1/Gpx1/Hmox1/Ly6e/Msn/Oas2/Rara/Tgfb1/Tgfbr2/Upf2	11
1451	rescued	GO:0043487	regulation of RNA stability	5/192	106/23174	0.00191042	0.0273172	0.0211331	Hnrnpa0/Hnrnpm/Syncrip/Zfp36l1/Zfp36l2	5
1452	rescued	GO:0048661	positive regulation of smooth muscle cell proliferation	5/192	106/23174	0.00191042	0.0273172	0.0211331	Agt/Egr1/Hmox1/P2ry6/Tgfbr2	5
1453	rescued	GO:0061082	myeloid leukocyte cytokine production	3/192	30/23174	0.00192784	0.0274438	0.021231	Fcer1g/Hmox1/Tgfb1	3
1454	rescued	GO:0030595	leukocyte chemotaxis	7/192	211/23174	0.00194291	0.027536	0.0213023	C5ar1/Ccl4/Ch25h/Csf1/Csf3r/Fcer1g/Gpsm3	7
1455	rescued	GO:0009161	ribonucleoside monophosphate metabolic process	8/192	271/23174	0.00196308	0.0275778	0.0213346	Atp5j/Cox7a2/Dld/Guk1/Mlxipl/Ndufs6/Tgfb1/Uqcrb	8
1456	rescued	GO:0009199	ribonucleoside triphosphate metabolic process	8/192	271/23174	0.00196308	0.0275778	0.0213346	Atp5j/Cox7a2/Dld/Guk1/Mlxipl/Ndufs6/Tgfb1/Uqcrb	8
1457	rescued	GO:0002244	hematopoietic progenitor cell differentiation	6/192	157/23174	0.00200947	0.0281063	0.0217435	Apobec3/Csf1r/Nfe2l2/Pld4/Spi1/Tgfb1	6
1458	rescued	GO:0045621	positive regulation of lymphocyte differentiation	5/192	108/23174	0.00207367	0.0288781	0.0223406	Il2rg/Lgals9/Rara/Tgfb1/Tgfbr2	5
1459	rescued	GO:0060389	pathway-restricted SMAD protein phosphorylation	4/192	65/23174	0.00208459	0.0289045	0.022361	Lgals9/Snx25/Tgfb1/Tgfbr2	4
1460	rescued	GO:0019884	antigen processing and presentation of exogenous antigen	3/192	31/23174	0.00212147	0.0291634	0.0225613	B2m/Fcer1g/Ifi30	3
1461	rescued	GO:1905314	semi-lunar valve development	3/192	31/23174	0.00212147	0.0291634	0.0225613	Nfatc1/Tgfb1/Tnfrsf1a	3
1462	rescued	GO:1904064	positive regulation of cation transmembrane transport	6/192	159/23174	0.00214149	0.0293128	0.0226769	Agt/Cox17/Fxyd1/Kcne1l/Kif5b/P2ry6	6
1463	rescued	GO:0019439	aromatic compound catabolic process	11/192	476/23174	0.00215182	0.0293289	0.0226893	Hmox1/Hnrnpa0/Hnrnpm/Magohb/Mlxipl/Oas2/Syncrip/Upf2/Upf3b/Zfp36l1/Zfp36l2	11
1464	rescued	GO:1904062	regulation of cation transmembrane transport	9/192	340/23174	0.00219629	0.0296734	0.0229558	Agt/Cox17/Fxyd1/Fxyd5/Kcne1l/Kif5b/P2ry6/Shank1/Tgfb1	9
1465	rescued	GO:0009144	purine nucleoside triphosphate metabolic process	8/192	276/23174	0.00219874	0.0296734	0.0229558	Atp5j/Cox7a2/Dld/Guk1/Mlxipl/Ndufs6/Tgfb1/Uqcrb	8
1466	rescued	GO:0001885	endothelial cell development	4/192	66/23174	0.00220489	0.0296734	0.0229558	Agt/Gpx1/Msn/Tnfrsf1a	4
1467	rescued	GO:0008015	blood circulation	11/192	479/23174	0.00225887	0.0302726	0.0234194	Acta2/Agt/Atp5j/Ccl4/Fxyd1/Gpx1/Hmox1/Kcne1l/Ppard/Ramp2/Tgfb1	11
1468	rescued	GO:0045672	positive regulation of osteoclast differentiation	3/192	32/23174	0.00232677	0.030796	0.0238243	Csf1/Csf1r/Tyrobp	3
1469	rescued	GO:0051150	regulation of smooth muscle cell differentiation	3/192	32/23174	0.00232677	0.030796	0.0238243	Nfatc1/Pdcd4/Tgfb1	3
1470	rescued	GO:0060669	embryonic placenta morphogenesis	3/192	32/23174	0.00232677	0.030796	0.0238243	Dnajb6/Socs3/Zfp36l1	3
1471	rescued	GO:2001233	regulation of apoptotic signaling pathway	10/192	412/23174	0.00238829	0.0314802	0.0243536	Agt/Clu/Fbxw7/Gpx1/Hmox1/Hspb1/Nfe2l2/Psmd10/Siglec1/Tpt1	10
1472	rescued	GO:0009123	nucleoside monophosphate metabolic process	8/192	280/23174	0.00240284	0.0315422	0.0244016	Atp5j/Cox7a2/Dld/Guk1/Mlxipl/Ndufs6/Tgfb1/Uqcrb	8
1473	rescued	GO:0030879	mammary gland development	6/192	163/23174	0.00242506	0.0316444	0.0244807	Cebpb/Csf1/Gpx1/Oas2/Tgfb1/Tgfbr2	6
1474	rescued	GO:0008630	intrinsic apoptotic signaling pathway in response to DNA damage	5/192	112/23174	0.00243039	0.0316444	0.0244807	Clu/Hmox1/Shisa5/Tnfrsf1a/Tpt1	5
1475	rescued	GO:0046637	regulation of alpha-beta T cell differentiation	4/192	68/23174	0.0024597	0.0318965	0.0246757	Il2rg/Rara/Tgfb1/Tgfbr2	4
1476	rescued	GO:0002931	response to ischemia	3/192	33/23174	0.00254396	0.0325932	0.0252147	Csf1/Csf1r/Egr1	3
1477	rescued	GO:0043114	regulation of vascular permeability	3/192	33/23174	0.00254396	0.0325932	0.0252147	Ccl4/Ramp2/Tgfb1	3
1478	rescued	GO:0045577	regulation of B cell differentiation	3/192	33/23174	0.00254396	0.0325932	0.0252147	Il2rg/Zfp36l1/Zfp36l2	3
1479	rescued	GO:0003013	circulatory system process	11/192	489/23174	0.00264735	0.0335437	0.0259499	Acta2/Agt/Atp5j/Ccl4/Fxyd1/Gpx1/Hmox1/Kcne1l/Ppard/Ramp2/Tgfb1	11
1480	rescued	GO:0050708	regulation of protein secretion	11/192	489/23174	0.00264735	0.0335437	0.0259499	Agt/Csf1r/Cyp51/Glmn/Kif5b/Lgals9/Ndufaf2/Nnat/Ppard/Tgfb1/Ucp2	11
1481	rescued	GO:0034655	nucleobase-containing compound catabolic process	10/192	418/23174	0.00264956	0.0335437	0.0259499	Hnrnpa0/Hnrnpm/Magohb/Mlxipl/Oas2/Syncrip/Upf2/Upf3b/Zfp36l1/Zfp36l2	10
1482	rescued	GO:0031331	positive regulation of cellular catabolic process	9/192	351/23174	0.00271709	0.0342632	0.0265066	Clu/Fbxw7/Hmox1/Mlxipl/Msn/Psmd10/Tomm7/Zfp36l1/Zfp36l2	9
1483	rescued	GO:0042130	negative regulation of T cell proliferation	4/192	70/23174	0.00273406	0.0343419	0.0265675	Cebpb/Glmn/Lgals9/Tgfb1	4
1484	rescued	GO:0050670	regulation of lymphocyte proliferation	7/192	225/23174	0.00278411	0.034834	0.0269482	Cebpb/Glmn/Icosl/Lgals9/Tgfb1/Tgfbr2/Tyrobp	7
1485	rescued	GO:2001242	regulation of intrinsic apoptotic signaling pathway	6/192	169/23174	0.00290225	0.03596	0.0278192	Clu/Fbxw7/Gpx1/Hspb1/Nfe2l2/Tpt1	6
1486	rescued	GO:0050673	epithelial cell proliferation	10/192	424/23174	0.00293328	0.03596	0.0278192	C5ar1/Cebpb/Ecm1/Gpx1/Grn/Hmox1/Pdcd10/Ppard/Tgfb1/Zfp36l1	10
1487	rescued	GO:0030853	negative regulation of granulocyte differentiation	2/192	10/23174	0.00294146	0.03596	0.0278192	C1qc/Rara	2
1488	rescued	GO:0043301	negative regulation of leukocyte degranulation	2/192	10/23174	0.00294146	0.03596	0.0278192	Hmox1/Lgals9	2
1489	rescued	GO:0060710	chorio-allantoic fusion	2/192	10/23174	0.00294146	0.03596	0.0278192	Dnajb6/Zfp36l1	2
1490	rescued	GO:1903749	positive regulation of establishment of protein localization to mitochondrion	2/192	10/23174	0.00294146	0.03596	0.0278192	Fbxw7/Tomm7	2
1491	rescued	GO:0042129	regulation of T cell proliferation	6/192	170/23174	0.00298815	0.036168	0.0279801	Cebpb/Glmn/Icosl/Lgals9/Tgfb1/Tgfbr2	6
1492	rescued	GO:0036293	response to decreased oxygen levels	7/192	228/23174	0.00299603	0.036168	0.0279801	Egr1/Eif4ebp1/Hmox1/Nfe2l2/Ppard/Ucp2/Zfp36l1	7
1493	rescued	GO:0036230	granulocyte activation	3/192	35/23174	0.00301494	0.036168	0.0279801	Fcer1g/Grn/Tyrobp	3
1494	rescued	GO:0046686	response to cadmium ion	3/192	35/23174	0.00301494	0.036168	0.0279801	Hmox1/Mt1/Mt2	3
1495	rescued	GO:2000249	regulation of actin cytoskeleton reorganization	3/192	35/23174	0.00301494	0.036168	0.0279801	Arhgdib/Csf1r/Tgfb1	3
1496	rescued	GO:0050678	regulation of epithelial cell proliferation	9/192	357/23174	0.00303985	0.0363307	0.028106	C5ar1/Ecm1/Gpx1/Grn/Hmox1/Pdcd10/Ppard/Tgfb1/Zfp36l1	9
1497	rescued	GO:0034976	response to endoplasmic reticulum stress	7/192	229/23174	0.00306934	0.0364115	0.0281685	Ccdc47/Cebpb/Clu/Eif2s1/Nfe2l2/Nrros/Tmx1	7
1498	rescued	GO:2001234	negative regulation of apoptotic signaling pathway	7/192	229/23174	0.00306934	0.0364115	0.0281685	Clu/Gpx1/Hmox1/Hspb1/Nfe2l2/Psmd10/Tpt1	7
1499	rescued	GO:0032496	response to lipopolysaccharide	9/192	358/23174	0.00309646	0.0365977	0.0283126	Cebpb/Hnrnpa0/Lgals9/Ly86/Pdcd4/Ppard/Rara/Sbno2/Tgfb1	9
1500	rescued	GO:0034764	positive regulation of transmembrane transport	7/192	230/23174	0.00314402	0.0369271	0.0285674	Agt/Cox17/Fxyd1/Kcne1l/Kif5b/Nfe2l2/P2ry6	7
1501	rescued	GO:0050868	negative regulation of T cell activation	5/192	119/23174	0.00315892	0.0369271	0.0285674	Cebpb/Glmn/Lag3/Lgals9/Tgfb1	5
1502	rescued	GO:1990266	neutrophil migration	5/192	119/23174	0.00315892	0.0369271	0.0285674	C5ar1/Ccl4/Csf3r/Fcer1g/Il1r1	5
1503	rescued	GO:0009141	nucleoside triphosphate metabolic process	8/192	293/23174	0.00317048	0.0369275	0.0285677	Atp5j/Cox7a2/Dld/Guk1/Mlxipl/Ndufs6/Tgfb1/Uqcrb	8
1504	rescued	GO:0097327	response to antineoplastic agent	4/192	73/23174	0.00318381	0.0369483	0.0285838	Egr1/Eif4ebp1/Hmox1/Tgfb1	4
1505	rescued	GO:0042060	wound healing	9/192	360/23174	0.0032122	0.0371432	0.0287346	Acta2/Elk3/Fcer1g/Gpx1/Hmox1/Nfe2l2/Pdcd10/Ppard/Tgfb1	9
1506	rescued	GO:0014002	astrocyte development	3/192	36/23174	0.00326915	0.037325	0.0288753	Agt/C5ar1/Grn	3
1507	rescued	GO:0035886	vascular smooth muscle cell differentiation	3/192	36/23174	0.00326915	0.037325	0.0288753	Nfatc1/Pdcd4/Ramp2	3
1508	rescued	GO:2000516	positive regulation of CD4-positive, alpha-beta T cell activation	3/192	36/23174	0.00326915	0.037325	0.0288753	Il2rg/Rara/Tgfbr2	3
1509	rescued	GO:0036294	cellular response to decreased oxygen levels	5/192	120/23174	0.00327453	0.037325	0.0288753	Egr1/Eif4ebp1/Nfe2l2/Ppard/Zfp36l1	5
1510	rescued	GO:1903201	regulation of oxidative stress-induced cell death	4/192	74/23174	0.00334427	0.0379847	0.0293856	Fbxw7/Gpx1/Hspb1/Nfe2l2	4
1511	rescued	GO:0061013	regulation of mRNA catabolic process	5/192	121/23174	0.00339316	0.0383878	0.0296975	Hnrnpa0/Hnrnpm/Syncrip/Zfp36l1/Zfp36l2	5
1512	rescued	GO:0034767	positive regulation of ion transmembrane transport	6/192	175/23174	0.00344647	0.0383878	0.0296975	Agt/Cox17/Fxyd1/Kcne1l/Kif5b/P2ry6	6
1513	rescued	GO:0033002	muscle cell proliferation	7/192	234/23174	0.00345673	0.0383878	0.0296975	Agt/Egr1/Hmox1/P2ry6/Pdcd4/Ppard/Tgfbr2	7
1514	rescued	GO:0000184	nuclear-transcribed mRNA catabolic process, nonsense-mediated decay	3/192	37/23174	0.00353612	0.0383878	0.0296975	Magohb/Upf2/Upf3b	3
1515	rescued	GO:0042554	superoxide anion generation	3/192	37/23174	0.00353612	0.0383878	0.0296975	Agt/Tgfb1/Tyrobp	3
1516	rescued	GO:0061136	regulation of proteasomal protein catabolic process	6/192	176/23174	0.00354408	0.0383878	0.0296975	Clu/Fbxw7/Glmn/Gpx1/Psmd10/Uchl5	6
1517	rescued	GO:0032905	transforming growth factor beta1 production	2/192	11/23174	0.00357557	0.0383878	0.0296975	Nrros/Tyrobp	2
1518	rescued	GO:0035739	CD4-positive, alpha-beta T cell proliferation	2/192	11/23174	0.00357557	0.0383878	0.0296975	Lgals9/Tgfbr2	2
1519	rescued	GO:0036005	response to macrophage colony-stimulating factor	2/192	11/23174	0.00357557	0.0383878	0.0296975	Csf1/Csf1r	2
1520	rescued	GO:0036006	cellular response to macrophage colony-stimulating factor stimulus	2/192	11/23174	0.00357557	0.0383878	0.0296975	Csf1/Csf1r	2
1521	rescued	GO:0043619	regulation of transcription from RNA polymerase II promoter in response to oxidative stress	2/192	11/23174	0.00357557	0.0383878	0.0296975	Hmox1/Nfe2l2	2
1522	rescued	GO:0070278	extracellular matrix constituent secretion	2/192	11/23174	0.00357557	0.0383878	0.0296975	Agt/Tnfrsf1a	2
1523	rescued	GO:0097421	liver regeneration	2/192	11/23174	0.00357557	0.0383878	0.0296975	Cebpb/Hmox1	2
1524	rescued	GO:0150079	negative regulation of neuroinflammatory response	2/192	11/23174	0.00357557	0.0383878	0.0296975	Cst7/Grn	2
1525	rescued	GO:2000561	regulation of CD4-positive, alpha-beta T cell proliferation	2/192	11/23174	0.00357557	0.0383878	0.0296975	Lgals9/Tgfbr2	2
1526	rescued	GO:2001204	regulation of osteoclast development	2/192	11/23174	0.00357557	0.0383878	0.0296975	Fbxw7/Tyrobp	2
1527	rescued	GO:0060326	cell chemotaxis	8/192	299/23174	0.0035835	0.0383878	0.0296975	C5ar1/Ccl4/Ch25h/Csf1/Csf3r/Fcer1g/Gpsm3/Hspb1	8
1528	rescued	GO:0045860	positive regulation of protein kinase activity	10/192	437/23174	0.00363148	0.0387302	0.0299623	Agt/Clu/Csf1/Csf1r/Egr1/Fbxw7/Pdcd10/Psmd10/Tgfb1/Tgfbr2	10
1529	rescued	GO:0071621	granulocyte chemotaxis	5/192	123/23174	0.00363965	0.0387302	0.0299623	C5ar1/Ccl4/Csf1/Csf3r/Fcer1g	5
1530	rescued	GO:0050714	positive regulation of protein secretion	8/192	300/23174	0.00365621	0.0387777	0.029999	Agt/Csf1r/Glmn/Kif5b/Lgals9/Nnat/Ppard/Tgfb1	8
1531	rescued	GO:0030851	granulocyte differentiation	3/192	38/23174	0.00381604	0.0403392	0.031207	C1qc/Rara/Spi1	3
1532	rescued	GO:0043524	negative regulation of neuron apoptotic process	6/192	179/23174	0.00384926	0.0403883	0.0312451	Agt/C5ar1/Cebpb/Grn/Hmox1/Mt1	6
1533	rescued	GO:0061180	mammary gland epithelium development	4/192	77/23174	0.00385852	0.0403883	0.0312451	Cebpb/Csf1/Gpx1/Tgfb1	4
1534	rescued	GO:0071347	cellular response to interleukin-1	4/192	77/23174	0.00385852	0.0403883	0.0312451	Ccl4/Cebpb/Egr1/Il1r1	4
1535	rescued	GO:0055076	transition metal ion homeostasis	5/192	126/23174	0.0040331	0.0420782	0.0325524	B2m/Ftl1/Hmox1/Mt1/Mt2	5
1536	rescued	GO:0090049	regulation of cell migration involved in sprouting angiogenesis	3/192	39/23174	0.00410909	0.0426735	0.0330129	Fbxw7/Hmox1/Pdcd10	3
1537	rescued	GO:0070372	regulation of ERK1 and ERK2 cascade	8/192	306/23174	0.0041168	0.0426735	0.0330129	Acta2/C5ar1/Ccl4/Csf1r/Fbxw7/P2ry6/Rara/Tgfb1	8
1538	rescued	GO:0035966	response to topologically incorrect protein	5/192	127/23174	0.00417075	0.0430933	0.0333377	Clu/Hspb1/Nfe2l2/Upf2/Upf3b	5
1539	rescued	GO:0006517	protein deglycosylation	2/192	12/23174	0.00426737	0.0433917	0.0335686	Man2b1/Man2b2	2
1540	rescued	GO:0071281	cellular response to iron ion	2/192	12/23174	0.00426737	0.0433917	0.0335686	B2m/Hmox1	2
1541	rescued	GO:0071294	cellular response to zinc ion	2/192	12/23174	0.00426737	0.0433917	0.0335686	Mt1/Mt2	2
1542	rescued	GO:1900426	positive regulation of defense response to bacterium	2/192	12/23174	0.00426737	0.0433917	0.0335686	Grn/Lgals9	2
1543	rescued	GO:1903961	positive regulation of anion transmembrane transport	2/192	12/23174	0.00426737	0.0433917	0.0335686	Agt/Fxyd1	2
1544	rescued	GO:0046633	alpha-beta T cell proliferation	3/192	40/23174	0.00441546	0.0447157	0.0345929	Elf4/Lgals9/Tgfbr2	3
1545	rescued	GO:0032412	regulation of ion transmembrane transporter activity	7/192	245/23174	0.00443946	0.0447157	0.0345929	Cox17/Fxyd1/Fxyd5/Kcne1l/Kif5b/P2ry6/Shank1	7
1546	rescued	GO:1901215	negative regulation of neuron death	7/192	245/23174	0.00443946	0.0447157	0.0345929	Agt/C5ar1/Cebpb/Csf1/Grn/Hmox1/Mt1	7
1547	rescued	GO:0035690	cellular response to drug	9/192	379/23174	0.00449032	0.0450862	0.0348794	Ccl4/Egr1/Eif4ebp1/Gnai1/Hmox1/Ly6e/Nfe2l2/Pdcd10/Tgfb1	9
1548	rescued	GO:0071216	cellular response to biotic stimulus	8/192	311/23174	0.00453378	0.0453803	0.035107	Ccdc47/Cebpb/Ly86/Pdcd4/Ppard/Rara/Sbno2/Tgfb1	8
1549	rescued	GO:1903038	negative regulation of leukocyte cell-cell adhesion	5/192	131/23174	0.00475503	0.047331	0.0366161	Cebpb/Glmn/Lag3/Lgals9/Tgfb1	5
1550	rescued	GO:0050870	positive regulation of T cell activation	6/192	187/23174	0.00475822	0.047331	0.0366161	Icosl/Il2rg/Lgals9/Rara/Tgfb1/Tgfbr2	6
1551	rescued	GO:0002703	regulation of leukocyte mediated immunity	7/192	250/23174	0.00495023	0.0489812	0.0378927	B2m/Fcer1g/Hmox1/Il1r1/Lag3/Lgals9/Tgfb1	7
1552	rescued	GO:0042482	positive regulation of odontogenesis	2/192	13/23174	0.00501587	0.0489812	0.0378927	Csf1/Tgfb1	2
1553	rescued	GO:0061418	regulation of transcription from RNA polymerase II promoter in response to hypoxia	2/192	13/23174	0.00501587	0.0489812	0.0378927	Egr1/Nfe2l2	2
1554	rescued	GO:0090594	inflammatory response to wounding	2/192	13/23174	0.00501587	0.0489812	0.0378927	Grn/Hmox1	2
1555	rescued	GO:0097011	cellular response to granulocyte macrophage colony-stimulating factor stimulus	2/192	13/23174	0.00501587	0.0489812	0.0378927	Csf2ra/Zfp36l2	2
1556	rescued	GO:1903587	regulation of blood vessel endothelial cell proliferation involved in sprouting angiogenesis	2/192	13/23174	0.00501587	0.0489812	0.0378927	Hmox1/Pdcd10	2
1557	rescued	GO:0071674	mononuclear cell migration	4/192	83/23174	0.00504249	0.0490915	0.037978	C5ar1/Ccl4/Csf1/Tgfb1	4
1558	rescued	GO:1901655	cellular response to ketone	5/192	133/23174	0.00506797	0.04919	0.0380542	Eif4ebp1/Gnai1/Msn/P2ry6/Tgfb1	5

## Sheet: Legend
Dataset EV1: Geno Ontology (GO) terms enriched in TG-PBS mice for genes that are significantly rescued by Ova-(GA)10 immunization
