# Supplementary material for: Active poly‐GA vaccination prevents microglia activation and motor deficits in a C9orf72 mouse model
Source: EMBO Mol Med. 2019 Dec 20;12(2):e10919. doi: 10.15252/emmm.201910919 (PMC7005532; doi:10.15252/emmm.201910919)
Supplement: Supplementary file 4 — Dataset EV2 [file EMMM-12-e10919-s004.xlsx]

## Sheet: EV2 WT-PBS vs WT-OvaGA
Dataset EV2: Differential gene expression of WT-PBS vs. WT-OVA-(GA)10 spinal cord using DESeq2
GeneID	WT_PBSvsWT_OVA_Basemean	WT_PBSvsWT_OVA_LFC	WT_PBSvsWT_OVA_StdErr	WT_PBSvsWT_OVA_WaldStats	WT_PBSvsWT_OVA_Pvalue	WT_PBSvsWT_OVA_Padj
0610007P14Rik	714.921	0.0596269	0.0829361	0.71895	0.472172	0.999621
0610009B22Rik	295.524	0.0976554	0.0963573	1.01347	0.310835	0.999621
0610009L18Rik	99.2559	0.131365	0.0972773	1.35042	0.176881	0.999621
0610009O20Rik	713.078	-0.00116595	0.0883251	-0.0132007	0.989468	0.999621
0610010F05Rik	252.706	0.00942957	0.0962526	0.0979669	0.921959	0.999621
0610010K14Rik	769.987	0.0842645	0.09582	0.879404	0.379183	0.999621
0610011F06Rik	436.993	0.0589218	0.0919696	0.640666	0.52174	0.999621
0610012G03Rik	626.282	0.0863016	0.0859057	1.00461	0.315086	0.999621
0610030E20Rik	188.811	-0.198278	0.095909	-2.06735	0.0387008	0.999621
0610037L13Rik	400.556	0.0120355	0.0921339	0.130631	0.896068	0.999621
0610038B21Rik	3.11879	0.0126473	0.0416582	0.303597	0.761435	0.999621
0610039H22Rik	0.116365	-0.00119793	0.01078	-0.111125	0.911517	0.999621
0610039K10Rik	0.903584	-0.00423626	0.0208508	-0.20317	0.839002	0.999621
0610040B10Rik	33.5163	-0.00140213	0.0873177	-0.0160578	0.987188	0.999621
0610040F04Rik	92.9137	0.0296324	0.0975127	0.303882	0.761218	0.999621
0610040J01Rik	70.8969	0.120657	0.0962122	1.25407	0.209817	0.999621
0610043K17Rik	3.08922	0.0475242	0.0374988	1.26735	0.20503	0.999621
1110001J03Rik	363.658	0.0826711	0.0969612	0.852621	0.39387	0.999621
1110002L01Rik	53.4575	0.0438973	0.0955376	0.459476	0.645892	0.999621
1110004E09Rik	119.257	0.0349952	0.0902698	0.387674	0.698258	0.999621
1110004F10Rik	638.508	-0.0645639	0.0780768	-0.826928	0.408278	0.999621
1110006O24Rik	19.8646	0.0513625	0.0749542	0.685252	0.493185	0.999621
1110007C09Rik	488.119	0.091575	0.0946718	0.967289	0.3334	0.999621
1110008F13Rik	347.277	0.0796674	0.0928148	0.858349	0.3907	0.999621
1110008L16Rik	144.318	0.203202	0.0948307	2.14279	0.0321298	0.999621
1110008P14Rik	2482.72	0.128636	0.0974269	1.32034	0.186722	0.999621
1110012L19Rik	82.3858	-0.00386935	0.0955255	-0.040506	0.96769	0.999621
1110015O18Rik	9.01163	0.0223183	0.0584058	0.382124	0.702369	0.999621
1110017D15Rik	48.9984	0.0660576	0.0922546	0.716036	0.473969	0.999621
1110019D14Rik	15.3173	0.0645657	0.0740347	0.872101	0.383153	0.999621
1110020A21Rik	34.0916	0.118091	0.0902694	1.3082	0.190805	0.999621
1110028F11Rik	1.17885	0.00329469	0.0214971	0.153262	0.878192	0.999621
1110032A03Rik	1568.84	0.12869	0.0898736	1.4319	0.152171	0.999621
1110032F04Rik	17.8208	0.0593013	0.0791884	0.748864	0.453939	0.999621
1110034G24Rik	92.2185	-0.0365943	0.0976762	-0.374649	0.707922	0.999621
1110037F02Rik	433.299	-0.0376864	0.0901	-0.418273	0.675748	0.999621
1110038B12Rik	187.991	0.115692	0.0956128	1.21	0.226277	0.999621
1110038F14Rik	86.6308	-0.035645	0.0952068	-0.374395	0.70811	0.999621
1110046J04Rik	84.126	0.0855759	0.0976519	0.876337	0.380847	0.999621
1110051M20Rik	2137.36	0.0375162	0.0780652	0.480575	0.630819	0.999621
1110058D11Rik	0.700661	-0.00543881	0.0167217	-0.325254	0.744989	0.999621
1110059E24Rik	313.209	0.00707788	0.0973582	0.0726994	0.942045	0.999621
1110059G10Rik	217.37	-0.0377588	0.0952433	-0.396445	0.691776	0.999621
1110065P20Rik	192.647	0.109038	0.0937701	1.16282	0.244903	0.999621
1190002F15Rik	2.46352	0.00841782	0.0356947	0.235828	0.813566	0.999621
1190002N15Rik	352.808	0.0319629	0.0966902	0.33057	0.740969	0.999621
1190005I06Rik	8.57738	0.0143355	0.0575673	0.249021	0.803344	0.999621
1190007I07Rik	120.823	-0.062904	0.0975617	-0.644761	0.519082	0.999621
1200014J11Rik	166.416	0.0584531	0.0963373	0.606755	0.544013	0.999621
1300002E11Rik	78.9485	-0.02604	0.0976181	-0.266754	0.789658	0.999621
1300017J02Rik	1.35331	-0.018381	0.0293618	-0.626016	0.531304	0.999621
1500004A13Rik	156.287	0.169248	0.0965668	1.75265	0.0796613	0.999621
1500009C09Rik	906.3	0.0177784	0.0800451	0.222105	0.824232	0.999621
1500009L16Rik	177.636	-0.0452223	0.0960231	-0.470952	0.637675	0.999621
1500011B03Rik	2042.44	0.073522	0.0931551	0.789242	0.42997	0.999621
1500011K16Rik	188.909	0.0360855	0.0962653	0.374855	0.707769	0.999621
1500012F01Rik	202.528	0.00379943	0.0944726	0.0402173	0.96792	0.999621
1500012K07Rik	16.9568	0.0411808	0.0769625	0.535075	0.592598	0.999621
1500015A07Rik	20.5883	0.0271413	0.0687003	0.395069	0.692792	0.999621
1500015L24Rik	10.2743	0.00879947	0.0532367	0.16529	0.868716	0.999621
1500015O10Rik	129.642	-0.24908	0.0957126	-2.60237	0.00925816	0.999621
1500017E21Rik	3.67088	0.0293795	0.0408046	0.720004	0.471523	0.999621
1500026H17Rik	70.3067	0.0330597	0.0873325	0.37855	0.705022	0.999621
1600002D24Rik	0.116365	-0.00119793	0.01078	-0.111125	0.911517	0.999621
1600002H07Rik	102.559	-0.0155403	0.0970195	-0.160177	0.872742	0.999621
1600002K03Rik	25.5466	-0.110887	0.0753104	-1.4724	0.140913	0.999621
1600010M07Rik	2.6747	0.0308528	0.0330656	0.93308	0.350779	0.999621
1600012H06Rik	182.151	0.0278555	0.0938266	0.296883	0.766556	0.999621
1600014C10Rik	462.029	0.0984822	0.0831107	1.18495	0.236036	0.999621
1600014C23Rik	4.4871	0.0422746	0.0412617	1.02455	0.305576	0.999621
1600015I10Rik	0.702018	0.0170773	0.014866	1.14875	0.25066	0.999621
1600019K03Rik	0.338033	0.00127096	0.0121327	0.104755	0.916571	0.999621
1600020E01Rik	54.6844	0.00316789	0.0898644	0.0352518	0.971879	0.999621
1600023N17Rik	2.57602	0.0232342	0.0373061	0.622798	0.533417	0.999621
1600029I14Rik	5.67967	0.0101113	0.0460233	0.2197	0.826105	0.999621
1600029O15Rik	1.77849	-0.0128413	0.0228395	-0.562241	0.573952	0.999621
1700001C02Rik	37.1849	-0.0501986	0.0832743	-0.60281	0.546635	0.999621
1700001C19Rik	1.26008	-0.0123349	0.0216305	-0.570255	0.568505	0.999621
1700001G11Rik	7.52664	-0.0355201	0.0545289	-0.651401	0.514788	0.999621
1700001G17Rik	4.20533	0.0212963	0.0462283	0.460676	0.645031	0.999621
1700001J03Rik	10.6679	-0.00626879	0.0622733	-0.100666	0.919816	0.999621
1700001L05Rik	25.5995	0.0800129	0.0764999	1.04592	0.295597	0.999621
1700001L19Rik	120.728	0.0900519	0.0977378	0.921362	0.356862	0.999621
1700001O22Rik	57.2612	0.0256475	0.095562	0.268386	0.788402	0.999621
1700001P01Rik	1.81941	0.0325096	0.0321879	1.00999	0.312498	0.999621
1700003D09Rik	0.104519	0.003203	0.01078	0.297123	0.766372	0.999621
1700003E16Rik	162.206	-0.0243262	0.0966786	-0.251619	0.801335	0.999621
1700003F12Rik	2.03254	0.0319432	0.0326787	0.977493	0.328325	0.999621
1700003G13Rik	0.129768	0.003203	0.01078	0.297123	0.766372	0.999621
1700003L19Rik	0.558344	-0.0135487	0.0141926	-0.954627	0.339766	0.999621
1700003M02Rik	9.45968	-0.0213172	0.0531653	-0.40096	0.688449	0.999621
1700003M07Rik	818.314	0.0399916	0.0927437	0.431206	0.666319	0.999621
1700006F04Rik	0.104519	0.003203	0.01078	0.297123	0.766372	0.999621
1700007B14Rik	1.66326	-0.0136531	0.0222385	-0.613937	0.539257	0.999621
1700007F19Rik	14.3024	0.0132395	0.0620437	0.213389	0.831023	0.999621
1700007G11Rik	5.24277	-0.0548314	0.0403313	-1.35953	0.17398	0.999621
1700007J10Rik	0.108538	-0.00119793	0.01078	-0.111125	0.911517	0.999621
1700007K09Rik	2.52354	-0.0121706	0.0358932	-0.339078	0.734551	0.999621
1700007K13Rik	189.826	0.0298951	0.0976112	0.306267	0.759401	0.999621
1700007L15Rik	11.6122	-0.0280283	0.0597503	-0.46909	0.639005	0.999621
1700007P06Rik	0.679858	-0.0126989	0.0169678	-0.748409	0.454213	0.999621
1700008J07Rik	66.1189	-0.139102	0.097691	-1.4239	0.154475	0.999621
1700008O03Rik	9.08944	0.0340669	0.0548178	0.621457	0.534299	0.999621
1700009J07Rik	0.226249	0.00100254	0.01078	0.0929992	0.925904	0.999621
1700010B08Rik	0.129768	0.003203	0.01078	0.297123	0.766372	0.999621
1700010I14Rik	13.3264	0.0667034	0.0695198	0.959487	0.337313	0.999621
1700010K23Rik	0.453613	-0.00502591	0.0128909	-0.389881	0.696625	0.999621
1700011A15Rik	0.349095	-0.00559887	0.01078	-0.519373	0.6035	0.999621
1700011E24Rik	1.20071	-0.0100645	0.0241111	-0.417423	0.676369	0.999621
1700011H14Rik	0.389303	0.00760394	0.01078	0.705372	0.480579	0.999621
1700011I03Rik	1.83175	-0.0087973	0.0254292	-0.345953	0.729378	0.999621
1700011L22Rik	1.46679	0.0277889	0.0293584	0.94654	0.343873	0.999621
1700012B09Rik	15.6043	-0.00257826	0.074455	-0.0346284	0.972376	0.999621
1700012C14Rik	1.36221	-0.0108162	0.0230796	-0.468649	0.63932	0.999621
1700012D01Rik	8.12707	-0.00107726	0.0566998	-0.0189993	0.984842	0.999621
1700012D14Rik	12.015	-0.00988316	0.0614003	-0.160963	0.872123	0.999621
1700012D16Rik	1.50397	0.0195957	0.0249164	0.78646	0.431598	0.999621
1700012L04Rik	0.464415	-0.00581613	0.0149157	-0.389933	0.696586	0.999621
1700012P22Rik	9.34546	-0.0361968	0.0605368	-0.59793	0.549887	0.999621
1700013F07Rik	9.41319	-0.0224711	0.0520286	-0.431898	0.665815	0.999621
1700013H16Rik	0.20947	-0.0033984	0.01078	-0.315249	0.752573	0.999621
1700015F17Rik	0.702721	-0.00599934	0.0187276	-0.320348	0.748704	0.999621
1700016C15Rik	0.108538	-0.00119793	0.01078	-0.111125	0.911517	0.999621
1700016G22Rik	0.129768	0.003203	0.01078	0.297123	0.766372	0.999621
1700016K19Rik	18.7386	0.00739847	0.0726074	0.101897	0.918838	0.999621
1700016L04Rik	1.71844	0.0247987	0.0262068	0.94627	0.344011	0.999621
1700017B05Rik	122.799	-0.0256411	0.0974077	-0.263235	0.79237	0.999621
1700017G19Rik	0.588036	0.00546072	0.0159336	0.342716	0.731812	0.999621
1700017J07Rik	0.104735	-0.00119793	0.01078	-0.111125	0.911517	0.999621
1700017N19Rik	6.4936	-0.029145	0.053606	-0.543688	0.586656	0.999621
1700018A04Rik	1.73206	0.0185673	0.0238825	0.777444	0.436897	0.999621
1700018L02Rik	40.6094	-0.0565857	0.0862551	-0.656027	0.511807	0.999621
1700019A02Rik	1.59098	0.0450824	0.0254744	1.76971	0.0767747	0.999621
1700019B03Rik	5.45361	-0.0456184	0.0530324	-0.860198	0.38968	0.999621
1700019D03Rik	41.8876	0.0924293	0.0903433	1.02309	0.306265	0.999621
1700019G17Rik	76.7401	0.0164429	0.0963332	0.170688	0.864469	0.999621
1700019G24Rik	0.581339	-0.00729579	0.0139116	-0.52444	0.599973	0.999621
1700019L03Rik	4.44162	0.0597998	0.0465066	1.28584	0.1985	0.999621
1700019N19Rik	0.697286	-0.00180239	0.0182281	-0.0988794	0.921234	0.999621
1700019O17Rik	0.364542	0.00760394	0.01078	0.705372	0.480579	0.999621
1700020A23Rik	0.224903	-0.0033984	0.01078	-0.315249	0.752573	0.999621
1700020D05Rik	18.237	0.0652709	0.0720651	0.905721	0.365083	0.999621
1700020I14Rik	122.066	0.0697267	0.0951931	0.732477	0.463878	0.999621
1700020L24Rik	26.5338	0.0785331	0.0786428	0.998606	0.317986	0.999621
1700020N01Rik	0.381049	0.0102176	0.0124895	0.818089	0.413306	0.999621
1700020N18Rik	0.129768	0.003203	0.01078	0.297123	0.766372	0.999621
1700021F05Rik	129.246	0.0314922	0.0941794	0.334385	0.738089	0.999621
1700021K19Rik	775.813	-0.00902609	0.0841558	-0.107255	0.914587	0.999621
1700021N21Rik	3.60031	0.0397012	0.0428871	0.925715	0.354594	0.999621
1700022H01Rik	0.455527	0.0144156	0.0148225	0.972548	0.330778	0.999621
1700023F06Rik	96.1979	0.0890284	0.0916304	0.971603	0.331248	0.999621
1700024F13Rik	15.2653	0.0597556	0.0683075	0.874802	0.381682	0.999621
1700024G13Rik	1.37491	-0.0123471	0.0253299	-0.487454	0.625937	0.999621
1700024N05Rik	0.114956	-0.00119793	0.01078	-0.111125	0.911517	0.999621
1700024P16Rik	6.46097	-0.00971828	0.0473918	-0.205063	0.837523	0.999621
1700025F24Rik	0.104519	0.003203	0.01078	0.297123	0.766372	0.999621
1700025G04Rik	916.088	0.0435234	0.0866497	0.502291	0.615463	0.999621
1700025N23Rik	0.33859	-0.00147679	0.0119649	-0.123427	0.901769	0.999621
1700026D08Rik	17.295	-0.140861	0.0789418	-1.78437	0.0743636	0.999621
1700026J14Rik	4.5267	-0.00872675	0.0467142	-0.186812	0.851808	0.999621
1700026L06Rik	9.3776	-0.0212061	0.0656739	-0.3229	0.746771	0.999621
1700027A15Rik	0.352835	-0.00197682	0.0138343	-0.142893	0.886375	0.999621
1700027F06Rik	0.313556	0.00760394	0.01078	0.705372	0.480579	0.999621
1700028B04Rik	0.618798	0.0159362	0.0143669	1.10923	0.26733	0.999621
1700028E10Rik	2.72044	0.0253433	0.0351836	0.720316	0.47133	0.999621
1700028I16Rik	0.567945	-0.00653582	0.0157204	-0.415754	0.67759	0.999621
1700028J19Rik	17.936	0.0927151	0.0715309	1.29616	0.194922	0.999621
1700028K03Rik	3.7023	0.00913376	0.0376753	0.242434	0.808444	0.999621
1700028P14Rik	7.84837	0.0137723	0.0574178	0.239861	0.810438	0.999621
1700029H14Rik	0.104735	-0.00119793	0.01078	-0.111125	0.911517	0.999621
1700029I15Rik	8.00341	-0.111797	0.055693	-2.00738	0.0447094	0.999621
1700029J07Rik	72.7825	-0.0853311	0.0976412	-0.873925	0.382159	0.999621
1700029M20Rik	0.209254	0.00100254	0.01078	0.0929992	0.925904	0.999621
1700029P11Rik	0.229495	0.003203	0.01078	0.297123	0.766372	0.999621
1700030A11Rik	0.23273	-0.0033984	0.01078	-0.315249	0.752573	0.999621
1700030C10Rik	20.3366	0.0389718	0.0696303	0.559696	0.575687	0.999621
1700030F18Rik	2.76271	-0.0233821	0.0374661	-0.624086	0.532571	0.999621
1700030J22Rik	68.9881	0.0448162	0.0964173	0.464815	0.642064	0.999621
1700030K09Rik	82.9512	-0.0358833	0.0957076	-0.374927	0.707715	0.999621
1700030M09Rik	0.688116	-0.00675266	0.0184162	-0.366669	0.713866	0.999621
1700034H15Rik	30.7486	0.0185047	0.0908641	0.203653	0.838625	0.999621
1700034I23Rik	0.359393	0.00408937	0.0121755	0.335869	0.73697	0.999621
1700034P13Rik	3.82518	0.0919308	0.0448703	2.04881	0.0404807	0.999621
1700037C18Rik	17.3824	0.0693731	0.0653951	1.06083	0.288767	0.999621
1700037H04Rik	710.348	-0.0208238	0.0965421	-0.215696	0.829224	0.999621
1700039E15Rik	0.23647	0.00100254	0.01078	0.0929992	0.925904	0.999621
1700040L02Rik	18.8901	-0.012482	0.0725138	-0.172132	0.863334	0.999621
1700042G15Rik	0.104519	0.003203	0.01078	0.297123	0.766372	0.999621
1700044C05Rik	0.20947	-0.0033984	0.01078	-0.315249	0.752573	0.999621
1700044K03Rik	0.129768	0.003203	0.01078	0.297123	0.766372	0.999621
1700047G03Rik	0.129768	0.003203	0.01078	0.297123	0.766372	0.999621
1700047M11Rik	298.034	-0.0268964	0.0939895	-0.286164	0.774753	0.999621
1700048O20Rik	76.7932	-0.0232493	0.0977274	-0.237899	0.811959	0.999621
1700049E15Rik	3.07046	0.00750285	0.0358295	0.209404	0.834133	0.999621
1700049G17Rik	42.9185	0.0495117	0.0829771	0.596691	0.550714	0.999621
1700051A21Rik	0.698918	-0.00483233	0.0169618	-0.284895	0.775724	0.999621
1700052K11Rik	41.3208	-0.0448356	0.0944028	-0.47494	0.63483	0.999621
1700054M17Rik	0.690804	0.00284882	0.0186758	0.152541	0.87876	0.999621
1700056E22Rik	4.69679	0.0133498	0.048127	0.277386	0.781484	0.999621
1700057G04Rik	0.209037	0.00540347	0.01078	0.501247	0.616197	0.999621
1700057H15Rik	0.114956	-0.00119793	0.01078	-0.111125	0.911517	0.999621
1700060C20Rik	0.372795	0.010099	0.0124171	0.813308	0.416041	0.999621
1700061G19Rik	0.114956	-0.00119793	0.01078	-0.111125	0.911517	0.999621
1700061I17Rik	0.243028	0.00540347	0.01078	0.501247	0.616197	0.999621
1700063D05Rik	120.24	0.0973125	0.0972399	1.00075	0.316949	0.999621
1700065D16Rik	2.19537	-0.00753141	0.0284814	-0.264432	0.791447	0.999621
1700065J18Rik	0.230052	0.00100254	0.01078	0.0929992	0.925904	0.999621
1700066B17Rik	0.219691	-0.0033984	0.01078	-0.315249	0.752573	0.999621
1700066B19Rik	2.22889	0.0186617	0.0342298	0.54519	0.585623	0.999621
1700066M21Rik	447.734	0.0954361	0.0936064	1.01955	0.307944	0.999621
1700067K01Rik	0.551863	-0.00891421	0.01573	-0.566702	0.570917	0.999621
1700067P10Rik	0.418724	-0.00423332	0.0126313	-0.335145	0.737516	0.999621
1700071K01Rik	0.339238	-0.00148049	0.0119798	-0.123582	0.901646	0.999621
1700072I22Rik	0.116365	-0.00119793	0.01078	-0.111125	0.911517	0.999621
1700073E17Rik	0.116365	-0.00119793	0.01078	-0.111125	0.911517	0.999621
1700084C01Rik	508.903	0.198907	0.0941519	2.11262	0.0346336	0.999621
1700084E18Rik	14.8572	0.0871506	0.0694938	1.25408	0.209814	0.999621
1700085C21Rik	0.325619	-0.00189774	0.0135561	-0.139992	0.888667	0.999621
1700086L19Rik	79.4518	0.0796475	0.0951887	0.836732	0.402743	0.999621
1700086O06Rik	48.723	0.0721252	0.0893773	0.806974	0.419682	0.999621
1700088E04Rik	64.2876	0.0894084	0.0971086	0.920705	0.357204	0.999621
1700091H14Rik	1.02107	0.00211227	0.0199626	0.105811	0.915732	0.999621
1700092M07Rik	0.345008	-0.00195917	0.0137726	-0.14225	0.886882	0.999621
1700093K21Rik	2.52193	-0.0114184	0.0370196	-0.308443	0.757745	0.999621
1700094D03Rik	194.841	-0.0233322	0.0937993	-0.248745	0.803558	0.999621
1700096K18Rik	78.2711	0.0277972	0.097722	0.284452	0.776064	0.999621
1700097N02Rik	1.18321	0.0225724	0.0220028	1.02589	0.304945	0.999621
1700099I09Rik	0.104735	-0.00119793	0.01078	-0.111125	0.911517	0.999621
1700100L14Rik	0.114956	-0.00119793	0.01078	-0.111125	0.911517	0.999621
1700101E01Rik	9.20009	0.0309193	0.0589323	0.524658	0.599821	0.999621
1700101I11Rik	11.442	0.0282894	0.0652242	0.433725	0.664488	0.999621
1700102H20Rik	6.05557	0.0295532	0.0536485	0.550866	0.581726	0.999621
1700102P08Rik	6.16052	-0.0466914	0.0518269	-0.90091	0.367636	0.999621
1700105P06Rik	0.455527	0.0144156	0.0148225	0.972548	0.330778	0.999621
1700106J16Rik	0.114956	-0.00119793	0.01078	-0.111125	0.911517	0.999621
1700108F19Rik	0.802084	-0.0149079	0.019531	-0.763294	0.445288	0.999621
1700109G14Rik	1.19986	0.0207407	0.0237132	0.874647	0.381766	0.999621
1700109H08Rik	12.9213	0.00858851	0.068187	0.125955	0.899767	0.999621
1700110C19Rik	3.3546	0.0407102	0.0381306	1.06765	0.285678	0.999621
1700110K17Rik	0.33423	0.00126133	0.0120868	0.104355	0.916887	0.999621
1700112E06Rik	28.3275	0.0183857	0.0853239	0.215481	0.829392	0.999621
1700112J16Rik	31.9205	0.0223253	0.0902255	0.247439	0.804569	0.999621
1700113A16Rik	69.0657	0.0452198	0.0966616	0.467816	0.639916	0.999621
1700113H08Rik	4.68718	-0.0196556	0.0398007	-0.493851	0.621412	0.999621
1700119H24Rik	0.223494	-0.0033984	0.01078	-0.315249	0.752573	0.999621
1700120C14Rik	3.65434	-0.0130302	0.0363354	-0.358609	0.719888	0.999621
1700120K04Rik	2.13009	-0.0185157	0.0318432	-0.581465	0.560927	0.999621
1700122O11Rik	0.114956	-0.00119793	0.01078	-0.111125	0.911517	0.999621
1700123I01Rik	0.6733	-0.0210671	0.0173311	-1.21557	0.22415	0.999621
1700123K08Rik	0.108538	-0.00119793	0.01078	-0.111125	0.911517	0.999621
1700123L14Rik	3.14275	0.0406435	0.0369087	1.10119	0.270814	0.999621
1700123M08Rik	23.4966	-0.0436206	0.0783128	-0.557005	0.577524	0.999621
1700123O20Rik	228.956	0.0432387	0.0944933	0.457585	0.647251	0.999621
1700123O21Rik	0.569978	-0.00770073	0.0137967	-0.558158	0.576736	0.999621
1700124L16Rik	24.5347	0.0262675	0.0857259	0.306413	0.75929	0.999621
1700125G02Rik	0.121514	0.003203	0.01078	0.297123	0.766372	0.999621
1700125G22Rik	0.246132	0.00102479	0.0108987	0.094029	0.925086	0.999621
1700125H20Rik	0.114956	-0.00119793	0.01078	-0.111125	0.911517	0.999621
1810006J02Rik	0.116365	-0.00119793	0.01078	-0.111125	0.911517	0.999621
1810007D17Rik	0.780572	0.0105216	0.0175944	0.59801	0.549833	0.999621
1810009A15Rik	1.66025	0.0306415	0.0263579	1.16252	0.245025	0.999621
1810010D01Rik	4.17814	-0.0589165	0.0448823	-1.31269	0.189287	0.999621
1810010H24Rik	64.596	0.0844549	0.0954497	0.88481	0.376259	0.999621
1810011H11Rik	7.63656	-0.0246573	0.0555865	-0.443585	0.657343	0.999621
1810011O10Rik	52.9325	-0.128829	0.0925915	-1.39137	0.164115	0.999621
1810012K16Rik	3.62108	0.0334143	0.0410988	0.813023	0.416205	0.999621
1810013A23Rik	1.02614	-0.0275835	0.022187	-1.24322	0.213785	0.999621
1810013L24Rik	463.705	0.081381	0.0964176	0.844047	0.398643	0.999621
1810014B01Rik	47.7842	-0.0714124	0.0951218	-0.750747	0.452805	0.999621
1810019D21Rik	1.00493	-0.0213276	0.0215465	-0.989841	0.322252	0.999621
1810020O05Rik	24.4789	-0.00244064	0.0792168	-0.0308097	0.975421	0.999621
1810021B22Rik	26.0876	0.0612345	0.0856369	0.715048	0.474579	0.999621
1810022K09Rik	49.2589	0.0163041	0.0785426	0.207582	0.835555	0.999621
1810024B03Rik	8.97913	0.0211453	0.0560642	0.377162	0.706053	0.999621
1810026B05Rik	162.94	-0.0404919	0.0942394	-0.429671	0.667435	0.999621
1810026J23Rik	586.293	0.0728996	0.0846877	0.860805	0.389346	0.999621
1810030O07Rik	378.241	0.0436088	0.0872108	0.500039	0.617047	0.999621
1810032O08Rik	19.3981	-0.0120794	0.0732816	-0.164836	0.869073	0.999621
1810034E14Rik	3.36298	-0.027713	0.0362001	-0.76555	0.443944	0.999621
1810037I17Rik	341.376	0.0412192	0.09773	0.421766	0.673196	0.999621
1810041H14Rik	3.14458	-0.013462	0.0352674	-0.381712	0.702675	0.999621
1810041L15Rik	284.913	0.0208711	0.0970701	0.215011	0.829759	0.999621
1810043G02Rik	522.738	-0.00338498	0.0938056	-0.0360851	0.971215	0.999621
1810043H04Rik	65.4746	-0.0178206	0.0957657	-0.186086	0.852377	0.999621
1810044D09Rik	60.6831	0.00986627	0.0892778	0.110512	0.912003	0.999621
1810046K07Rik	0.121514	0.003203	0.01078	0.297123	0.766372	0.999621
1810055G02Rik	284.32	-0.0153061	0.0955054	-0.160265	0.872673	0.999621
1810058I24Rik	673.514	0.0823309	0.0966178	0.85213	0.394142	0.999621
1810062G17Rik	8.90594	0.119489	0.0543209	2.19968	0.0278295	0.999621
1810062O18Rik	7.84914	-0.0745255	0.0527329	-1.41326	0.157578	0.999621
1810064F22Rik	0.108538	-0.00119793	0.01078	-0.111125	0.911517	0.999621
2010001A14Rik	150.737	-0.0732736	0.0976692	-0.750222	0.453121	0.999621
2010001E11Rik	0.209037	0.00540347	0.01078	0.501247	0.616197	0.999621
2010003K11Rik	0.23273	-0.0033984	0.01078	-0.315249	0.752573	0.999621
2010005H15Rik	1.37096	0.0075643	0.0215059	0.351732	0.725039	0.999621
2010012O05Rik	441.995	0.0441339	0.0837805	0.52678	0.598347	0.999621
2010016I18Rik	0.58092	-0.00230501	0.019097	-0.120701	0.903928	0.999621
2010106E10Rik	0.565551	-0.00787461	0.0172687	-0.456005	0.648386	0.999621
2010107E04Rik	1219.03	0.0843901	0.0921158	0.91613	0.359599	0.999621
2010107G12Rik	3.78891	-0.0223857	0.0445345	-0.50266	0.615203	0.999621
2010107G23Rik	96.8639	-0.0319262	0.0975044	-0.327433	0.74334	0.999621
2010109A12Rik	1.30451	0.00767659	0.0221472	0.346616	0.72888	0.999621
2010109I03Rik	0.243028	0.00540347	0.01078	0.501247	0.616197	0.999621
2010111I01Rik	231.711	-0.016785	0.0953047	-0.17612	0.8602	0.999621
2010204K13Rik	163.105	0.0154651	0.0969069	0.159587	0.873206	0.999621
2010300C02Rik	199.849	-0.0634302	0.0935197	-0.678255	0.49761	0.999621
2010308F09Rik	3.25857	0.0353364	0.0398517	0.886697	0.375242	0.999621
2010310C07Rik	0.121514	0.003203	0.01078	0.297123	0.766372	0.999621
2010315B03Rik	81.0405	0.00208871	0.08819	0.0236842	0.981105	0.999621
2010320M18Rik	30.0624	0.0593151	0.0786048	0.754599	0.45049	0.999621
2200002D01Rik	4.58684	-0.00703295	0.0477734	-0.147215	0.882962	0.999621
2210010C04Rik	0.104735	-0.00119793	0.01078	-0.111125	0.911517	0.999621
2210011C24Rik	33.013	0.0769942	0.0881146	0.873797	0.382229	0.999621
2210013O21Rik	977.637	0.0323838	0.088253	0.366943	0.713662	0.999621
2210015D19Rik	356.929	0.116911	0.0956507	1.22227	0.221604	0.999621
2210016F16Rik	83.3488	-0.019061	0.0945735	-0.201547	0.840271	0.999621
2210016L21Rik	1870.84	0.0549904	0.0809713	0.679135	0.497053	0.999621
2210018M11Rik	974.401	-0.0237451	0.0951748	-0.249489	0.802982	0.999621
2210039B01Rik	0.332032	-0.00683271	0.0119048	-0.573948	0.566003	0.999621
2210404O09Rik	21.3142	0.0599754	0.0722261	0.830383	0.406322	0.999621
2210407C18Rik	0.454194	-0.00560628	0.0148384	-0.377822	0.705563	0.999621
2210408F21Rik	80.4721	0.186942	0.0975642	1.91609	0.0553533	0.999621
2210408I21Rik	64.2985	0.120073	0.0955848	1.25619	0.209045	0.999621
2210409D07Rik	6.20467	-0.0269296	0.0531588	-0.506587	0.612445	0.999621
2210409E12Rik	0.104519	0.003203	0.01078	0.297123	0.766372	0.999621
2210416O15Rik	5.33549	0.0125012	0.0506684	0.246725	0.805121	0.999621
2300005B03Rik	3.67406	0.00799575	0.0367056	0.217835	0.827558	0.999621
2300009A05Rik	505.536	0.102371	0.0974308	1.05071	0.293392	0.999621
2310001H17Rik	7.25936	-0.0126189	0.0547571	-0.230452	0.817741	0.999621
2310001K24Rik	1.1325	0.0280295	0.0241441	1.16092	0.245673	0.999621
2310002D06Rik	0.443325	-0.00550486	0.0147413	-0.373431	0.708828	0.999621
2310002F09Rik	12.7407	0.0355954	0.0719105	0.494996	0.620603	0.999621
2310002L09Rik	4.18955	0.0405739	0.0324506	1.25033	0.21118	0.999621
2310003N18Rik	1.8528	0.00309269	0.0276734	0.111757	0.911016	0.999621
2310005A03Rik	0.238306	0.00100254	0.01078	0.0929992	0.925904	0.999621
2310007B03Rik	0.367646	0.00541121	0.0139969	0.386602	0.699051	0.999621
2310009A05Rik	200.075	-0.019071	0.0920544	-0.207171	0.835876	0.999621
2310009B15Rik	165.018	0.096765	0.0961796	1.00609	0.314374	0.999621
2310010G23Rik	23.0655	0.104691	0.0814253	1.28573	0.198539	0.999621
2310010J17Rik	37.6495	0.0446433	0.0891049	0.501019	0.616357	0.999621
2310011J03Rik	229.671	0.069642	0.0973334	0.7155	0.4743	0.999621
2310015A10Rik	154.762	0.0225886	0.0960001	0.235297	0.813978	0.999621
2310015D24Rik	0.321595	-0.00142729	0.0117634	-0.121333	0.903427	0.999621
2310016D03Rik	0.45899	0.00581881	0.0111854	0.520216	0.602913	0.999621
2310022A10Rik	390.916	-0.0351632	0.0971236	-0.362046	0.717317	0.999621
2310022B05Rik	3472.45	-0.0463929	0.0929441	-0.499149	0.617674	0.999621
2310030A07Rik	0.243028	0.00540347	0.01078	0.501247	0.616197	0.999621
2310030G06Rik	48.0957	-0.0143352	0.0927345	-0.154583	0.87715	0.999621
2310033P09Rik	48.0467	0.0100458	0.0957344	0.104934	0.916428	0.999621
2310034G01Rik	27.0917	-0.0871627	0.0876676	-0.994241	0.320105	0.999621
2310035C23Rik	652.245	0.0126031	0.0859547	0.146625	0.883428	0.999621
2310036O22Rik	507.946	-0.108695	0.0876973	-1.23943	0.215185	0.999621
2310039H08Rik	99.5262	0.155556	0.0970167	1.60339	0.108848	0.999621
2310039L15Rik	0.116365	-0.00119793	0.01078	-0.111125	0.911517	0.999621
2310040G24Rik	19.5373	-0.0105976	0.0749094	-0.141473	0.887497	0.999621
2310045N01Rik	369.286	-0.051197	0.0970637	-0.527457	0.597876	0.999621
2310047M10Rik	160.939	-0.0996829	0.0957939	-1.0406	0.298063	0.999621
2310050C09Rik	0.104735	-0.00119793	0.01078	-0.111125	0.911517	0.999621
2310057J18Rik	0.116365	-0.00119793	0.01078	-0.111125	0.911517	0.999621
2310057M21Rik	396.633	0.0149664	0.0916199	0.163353	0.87024	0.999621
2310061I04Rik	2512.92	0.0577993	0.0937951	0.61623	0.537743	0.999621
2310065F04Rik	5.31792	0.0156524	0.0183575	0.852646	0.393856	0.999621
2310067B10Rik	850.731	-0.0375332	0.097118	-0.38647	0.699149	0.999621
2310068J16Rik	19.4113	-0.0833584	0.0765141	-1.08945	0.275955	0.999621
2310069B03Rik	0.898351	-0.0138234	0.0200825	-0.688332	0.491244	0.999621
2310069G16Rik	72.907	0.0405826	0.097311	0.417041	0.676649	0.999621
2310075C17Rik	0.918397	0.00740668	0.0155331	0.476833	0.633481	0.999621
2310081J21Rik	0.229495	0.003203	0.01078	0.297123	0.766372	0.999621
2410002F23Rik	377.583	0.0192418	0.0856673	0.224611	0.822282	0.999621
2410003L11Rik	1.38774	0.0222927	0.0231834	0.961583	0.336259	0.999621
2410004B18Rik	338.551	0.0351657	0.0906876	0.387768	0.698188	0.999621
2410004I01Rik	22.0415	0.0151221	0.0843663	0.179243	0.857747	0.999621
2410004P03Rik	60.2548	-0.0406233	0.0935237	-0.434363	0.664025	0.999621
2410006H16Rik	239.849	0.0604101	0.0973495	0.620549	0.534897	0.999621
2410015M20Rik	317.952	-0.00952221	0.088775	-0.107262	0.914581	0.999621
2410016O06Rik	31.0039	-0.00525156	0.0883746	-0.0594239	0.952615	0.999621
2410018L13Rik	69.8706	-0.0563136	0.0964229	-0.584028	0.559202	0.999621
2410089E03Rik	542.592	-0.117866	0.0960529	-1.2271	0.219786	0.999621
2410127L17Rik	30.5923	-0.0209531	0.0882705	-0.237373	0.812367	0.999621
2410131K14Rik	190.367	-0.0067717	0.0973693	-0.0695466	0.944555	0.999621
2410137M14Rik	0.542478	-0.0025973	0.0155932	-0.166566	0.867711	0.999621
2500002B13Rik	24.1211	-0.0515224	0.0777045	-0.663056	0.507295	0.999621
2500004C02Rik	70.913	0.098162	0.095066	1.03257	0.301807	0.999621
2510002D24Rik	139.504	-0.011485	0.0975752	-0.117704	0.906302	0.999621
2510003B16Rik	2.13699	0.0182792	0.0354578	0.515519	0.60619	0.999621
2510009E07Rik	579.707	0.0610607	0.0913247	0.668612	0.503743	0.999621
2510039O18Rik	333.344	0.0206374	0.094018	0.219504	0.826257	0.999621
2610001J05Rik	250.253	0.113743	0.0889491	1.27875	0.200986	0.999621
2610002M06Rik	789.041	0.0317329	0.0924115	0.343386	0.731308	0.999621
2610005L07Rik	16.7394	0.00305679	0.0763199	0.0400523	0.968051	0.999621
2610008E11Rik	109.25	0.0355836	0.0864064	0.411816	0.680474	0.999621
2610015P09Rik	67.7379	-0.0309871	0.08728	-0.355031	0.722566	0.999621
2610016A17Rik	0.531065	-0.00942116	0.0157243	-0.599148	0.549074	0.999621
2610020C07Rik	17.6956	0.0208128	0.0762306	0.273025	0.784834	0.999621
2610020H08Rik	11.1826	-0.0415606	0.0694885	-0.598094	0.549777	0.999621
2610027K06Rik	1.72048	-0.0242477	0.0309903	-0.78243	0.433962	0.999621
2610028E06Rik	6.61803	0.0119301	0.0462749	0.25781	0.796554	0.999621
2610028H24Rik	0.129768	0.003203	0.01078	0.297123	0.766372	0.999621
2610035D17Rik	238.836	-0.0172239	0.0947399	-0.181803	0.855738	0.999621
2610035F20Rik	1.1495	0.00680096	0.0242841	0.280058	0.779433	0.999621
2610037D02Rik	7.67165	0.0135876	0.0584098	0.232625	0.816052	0.999621
2610042L04Rik	4.77602	-0.0498176	0.0417641	-1.19283	0.232935	0.999621
2610044O15Rik8	47.6256	-0.0342767	0.0797635	-0.429729	0.667393	0.999621
2610100L16Rik	147.253	0.100155	0.0963869	1.03909	0.298761	0.999621
2610203C22Rik	5.52242	0.0541108	0.0479328	1.12889	0.258946	0.999621
2610206C17Rik	0.901168	-0.0138734	0.0200929	-0.690464	0.489902	0.999621
2610301B20Rik	687.756	0.0393132	0.0974481	0.403427	0.686634	0.999621
2610305D13Rik	46.1683	-0.12824	0.0874248	-1.46686	0.142413	0.999621
2610306M01Rik	50.7855	0.0343614	0.0913371	0.376204	0.706765	0.999621
2610307P16Rik	5.0624	0.0207361	0.0463019	0.447847	0.654264	0.999621
2610316D01Rik	49.5624	0.0882186	0.0950589	0.928041	0.353386	0.999621
2610318N02Rik	6.00805	-0.0488996	0.0457659	-1.06847	0.285307	0.999621
2610507B11Rik	1776.59	0.0163399	0.0761671	0.214527	0.830136	0.999621
2610507I01Rik	324.374	-0.114338	0.0933046	-1.22543	0.220415	0.999621
2610524H06Rik	158.92	0.172386	0.0932376	1.84889	0.064474	0.999621
2610528A11Rik	12.6024	-0.022523	0.05803	-0.388127	0.697922	0.999621
2610528J11Rik	0.104735	-0.00119793	0.01078	-0.111125	0.911517	0.999621
2700029M09Rik	129.236	0.0971892	0.0878689	1.10607	0.268696	0.999621
2700038G22Rik	33.0115	-0.112191	0.0894522	-1.2542	0.209769	0.999621
2700046A07Rik	23.4237	0.0133744	0.0820626	0.162978	0.870535	0.999621
2700046G09Rik	53.0336	0.133848	0.0966584	1.38476	0.166127	0.999621
2700049A03Rik	127.004	0.107553	0.0977389	1.10041	0.271154	0.999621
2700054A10Rik	53.526	-0.0915635	0.0951423	-0.962385	0.335856	0.999621
2700060E02Rik	1408.79	0.114739	0.0862569	1.3302	0.183452	0.999621
2700062C07Rik	248.846	0.0536817	0.0900269	0.596285	0.550985	0.999621
2700069I18Rik	4.68293	0.0345812	0.0464416	0.744617	0.456503	0.999621
2700070H01Rik	32.3925	0.125566	0.0878944	1.42861	0.153118	0.999621
2700081O15Rik	146.195	-0.00388605	0.0971265	-0.0400102	0.968085	0.999621
2700089I24Rik	0.213273	-0.0033984	0.01078	-0.315249	0.752573	0.999621
2700094K13Rik	183.758	0.0709688	0.0937113	0.757313	0.448862	0.999621
2700097O09Rik	83.3116	-0.0507366	0.0961202	-0.527845	0.597607	0.999621
2700099C18Rik	2.69224	0.0242015	0.0358081	0.675868	0.499125	0.999621
2810001G20Rik	59.6024	-0.045633	0.0872572	-0.522971	0.600994	0.999621
2810002D19Rik	39.3216	-0.0348396	0.0888355	-0.392181	0.694925	0.999621
2810004N23Rik	57.8571	-0.00715447	0.0942214	-0.0759325	0.939473	0.999621
2810006K23Rik	100.261	-0.10659	0.0977391	-1.09056	0.275467	0.999621
2810013P06Rik	124.923	0.0360775	0.0957973	0.376603	0.706469	0.999621
2810021J22Rik	83.5045	0.0224378	0.0977334	0.229582	0.818417	0.999621
2810025M15Rik	173.295	0.0809524	0.0934086	0.866648	0.386135	0.999621
2810029C07Rik	76.4536	-0.00478536	0.096398	-0.0496416	0.960408	0.999621
2810032G03Rik	22.4275	-0.0402505	0.0807046	-0.498738	0.617964	0.999621
2810047C21Rik1	4.74589	-0.0184968	0.0500391	-0.369647	0.711646	0.999621
2810049E08Rik	12.0796	-0.0270063	0.05887	-0.458744	0.646418	0.999621
2810403A07Rik	453.648	-0.0410881	0.0928554	-0.442496	0.658131	0.999621
2810403D21Rik	7.45778	0.02893	0.0474746	0.609378	0.542274	0.999621
2810404M03Rik	1.15915	-0.0158709	0.0197075	-0.805323	0.420634	0.999621
2810405F15Rik	0.935946	0.0316318	0.0229508	1.37824	0.168128	0.999621
2810408A11Rik	6.88845	0.0304133	0.0561326	0.541813	0.587948	0.999621
2810408I11Rik	10.5674	-0.00139012	0.0653892	-0.0212592	0.983039	0.999621
2810410L24Rik	66.6769	0.0353767	0.0961032	0.368112	0.71279	0.999621
2810417H13Rik	10.7884	-0.0602884	0.0536162	-1.12444	0.260824	0.999621
2810428I15Rik	332.645	0.094125	0.0953636	0.987012	0.323637	0.999621
2810429I04Rik	27.8476	-0.0163124	0.081857	-0.19928	0.842044	0.999621
2810433D01Rik	7.12097	0.00957585	0.0512815	0.186731	0.851871	0.999621
2810454H06Rik	4.49538	0.0235809	0.039719	0.593692	0.552718	0.999621
2810459M11Rik	64.2512	0.104625	0.0956313	1.09404	0.273937	0.999621
2810468N07Rik	787.722	0.0406292	0.0902992	0.44994	0.652754	0.999621
2810474O19Rik	137.16	0.084654	0.0976406	0.866996	0.385944	0.999621
2900005J15Rik	22.7143	-0.0532858	0.0816387	-0.652702	0.513948	0.999621
2900008C10Rik	102.157	-0.0229823	0.0974246	-0.235899	0.813511	0.999621
2900009J06Rik	18.8915	0.0615097	0.0742687	0.828205	0.407554	0.999621
2900011O08Rik	4549	0.0734255	0.093775	0.782997	0.433629	0.999621
2900026A02Rik	277.837	-0.1088	0.0913665	-1.19081	0.233728	0.999621
2900041M22Rik	7.36693	-0.00665869	0.0591255	-0.11262	0.910332	0.999621
2900052N01Rik	98.8931	0.064476	0.0954284	0.675648	0.499264	0.999621
2900055J20Rik	15.4059	0.0668146	0.0716036	0.933118	0.350759	0.999621
2900057B20Rik	2.00385	0.0370632	0.0317823	1.16616	0.243551	0.999621
2900060B14Rik	1.00612	-0.0265701	0.0219868	-1.20846	0.226872	0.999621
2900076A07Rik	35.2027	-0.0268658	0.0890227	-0.301786	0.762815	0.999621
2900079G21Rik	60.5337	0.0883949	0.092276	0.95794	0.338093	0.999621
2900092D14Rik	245.27	0.0282437	0.0878687	0.321431	0.747884	0.999621
2900097C17Rik	2484.63	0.0318725	0.0914917	0.348365	0.727566	0.999621
3000002C10Rik	87.1521	0.102575	0.0949151	1.0807	0.279829	0.999621
3010001F23Rik	7.76135	-0.0259629	0.0563072	-0.461093	0.644732	0.999621
3010026O09Rik	90.3979	0.0135665	0.0974999	0.139143	0.889337	0.999621
3100003L05Rik	0.314205	-0.00559887	0.01078	-0.519373	0.6035	0.999621
3110001I22Rik	21.5077	-0.165749	0.0846735	-1.95751	0.0502874	0.999621
3110002H16Rik	627.855	0.0437096	0.0898795	0.486313	0.626745	0.999621
3110009E18Rik	37.2836	-0.0325055	0.0838312	-0.38775	0.698201	0.999621
3110021A11Rik	1.50973	0.0136472	0.0254127	0.537021	0.591253	0.999621
3110021N24Rik	31.9216	-0.00751785	0.0898605	-0.0836614	0.933326	0.999621
3110035E14Rik	709.01	0.078701	0.0910016	0.864831	0.387131	0.999621
3110039I08Rik	1650.76	-0.0318858	0.0859211	-0.371106	0.710559	0.999621
3110040N11Rik	37.2496	-0.0129432	0.0891409	-0.145199	0.884554	0.999621
3110043O21Rik	529.255	0.0320603	0.097318	0.329439	0.741824	0.999621
3110045C21Rik	12.3725	-0.0475293	0.0655917	-0.724624	0.468683	0.999621
3110052M02Rik	320.016	0.121135	0.0969305	1.24971	0.211407	0.999621
3110056K07Rik	54.9582	0.0236791	0.0878372	0.269579	0.787484	0.999621
3110057O12Rik	43.276	0.0834423	0.0887713	0.939969	0.347233	0.999621
3110062M04Rik	102.739	-0.0238444	0.0971377	-0.24547	0.806093	0.999621
3110070M22Rik	13.3387	-0.0889754	0.069473	-1.28072	0.200292	0.999621
3110079O15Rik	2.93464	-0.0203856	0.0388147	-0.525201	0.599443	0.999621
3110082I17Rik	47.1969	0.0389504	0.0950199	0.409919	0.681866	0.999621
3110082J24Rik	93.4729	0.0597511	0.0931949	0.641141	0.521431	0.999621
3110099E03Rik	0.243028	0.00540347	0.01078	0.501247	0.616197	0.999621
3300002I08Rik	9.7692	-0.0097516	0.0608051	-0.160375	0.872586	0.999621
3300002P13Rik	1.30099	0.020123	0.0240891	0.835357	0.403517	0.999621
3300005D01Rik	0.114956	-0.00119793	0.01078	-0.111125	0.911517	0.999621
3425401B19Rik	14.8952	0.0651757	0.0587674	1.10905	0.26741	0.999621
3632451O06Rik	427.725	0.0944121	0.0926455	1.01907	0.30817	0.999621
3632454L22Rik	23.6174	0.0498508	0.0726462	0.686213	0.492579	0.999621
3830403N18Rik	0.476611	0.00183761	0.0132083	0.139125	0.889352	0.999621
3830406C13Rik	446.843	0.0791339	0.0959321	0.824895	0.409431	0.999621
3830408C21Rik	37.2528	0.0293252	0.0895577	0.327444	0.743332	0.999621
3830432H09Rik	0.881499	0.00171777	0.0218164	0.0787377	0.937241	0.999621
3930402G23Rik	1.20767	-0.00883901	0.0217356	-0.406661	0.684257	0.999621
4430402I18Rik	90.7307	-0.00183825	0.0977045	-0.0188144	0.984989	0.999621
4631405J19Rik	0.708357	-0.00121427	0.0164105	-0.0739939	0.941015	0.999621
4632404H12Rik	89.8963	0.0188627	0.097735	0.192999	0.84696	0.999621
4632415L05Rik	280.539	0.0725353	0.0894619	0.810795	0.417484	0.999621
4632427E13Rik	6.89283	0.0311251	0.0527844	0.589666	0.555415	0.999621
4632428C04Rik	19.5224	-0.0277006	0.0814267	-0.34019	0.733713	0.999621
4632428N05Rik	290.072	0.0118463	0.0932234	0.127075	0.898881	0.999621
4732416N19Rik	5.63658	-0.0482637	0.0512522	-0.94169	0.346352	0.999621
4732456N10Rik	1.47054	-0.0302974	0.0287505	-1.0538	0.291973	0.999621
4732471J01Rik	40.5919	0.0238306	0.0938029	0.25405	0.799457	0.999621
4732490B19Rik	0.564837	0.0210995	0.016454	1.28233	0.199725	0.999621
4732491K20Rik	63.1292	0.106977	0.0961742	1.11232	0.266	0.999621
4831407H17Rik	17.8442	0.0316618	0.0736115	0.43012	0.667108	0.999621
4831440E17Rik	55.3634	-0.0329727	0.0916278	-0.359855	0.718956	0.999621
4833411C07Rik	5.06245	-0.0665548	0.045264	-1.47037	0.141461	0.999621
4833412C05Rik	7.66577	0.0104339	0.0524495	0.198931	0.842316	0.999621
4833415N18Rik	2.93688	0.0209646	0.0289215	0.724879	0.468526	0.999621
4833417C18Rik	9.97079	0.0284417	0.0629235	0.452005	0.651266	0.999621
4833418N02Rik	9.45306	0.0296314	0.0613258	0.483181	0.628967	0.999621
4833419F23Rik	5.5118	0.0247764	0.051371	0.482303	0.62959	0.999621
4833420G17Rik	318.247	-0.0975688	0.0918716	-1.06201	0.28823	0.999621
4833422C13Rik	36.3383	0.121773	0.0908724	1.34004	0.180231	0.999621
4833422M21Rik	1.22892	0.00607827	0.0270545	0.224668	0.822237	0.999621
4833423E24Rik	107.58	0.16787	0.0977128	1.71799	0.0857977	0.999621
4833427G06Rik	3.59441	0.0212467	0.0441633	0.481094	0.63045	0.999621
4833428L15Rik	0.318008	-0.006686	0.0117767	-0.56773	0.570218	0.999621
4833439L19Rik	3746.44	0.0765194	0.0919973	0.831757	0.405546	0.999621
4921504A21Rik	54.4085	0.132099	0.0969627	1.36236	0.173083	0.999621
4921504E06Rik	0.104519	0.003203	0.01078	0.297123	0.766372	0.999621
4921506M07Rik	0.325614	-0.00559887	0.01078	-0.519373	0.6035	0.999621
4921507L20Rik	0.332032	-0.00683271	0.0119048	-0.573948	0.566003	0.999621
4921507P07Rik	49.2657	0.228956	0.0950642	2.40844	0.0160209	0.999621
4921508D12Rik	0.104519	0.003203	0.01078	0.297123	0.766372	0.999621
4921509C19Rik	0.104735	-0.00119793	0.01078	-0.111125	0.911517	0.999621
4921509O07Rik	0.209037	0.00540347	0.01078	0.501247	0.616197	0.999621
4921511C10Rik	0.219691	-0.0033984	0.01078	-0.315249	0.752573	0.999621
4921511I17Rik	0.114956	-0.00119793	0.01078	-0.111125	0.911517	0.999621
4921515E04Rik	0.246132	0.00102479	0.0108987	0.094029	0.925086	0.999621
4921524J17Rik	43.4955	0.0213013	0.0879812	0.242112	0.808693	0.999621
4921525O09Rik	5.16649	0.00213022	0.0503773	0.0422853	0.966271	0.999621
4921529L05Rik	0.523026	0.00364962	0.0136695	0.26699	0.789477	0.999621
4921530L21Rik	0.359262	0.00694649	0.0122173	0.568576	0.569644	0.999621
4921531C22Rik	35.3488	-0.0656755	0.091695	-0.716239	0.473844	0.999621
4921536K21Rik	9.20743	0.0380577	0.0620137	0.613699	0.539414	0.999621
4922502N22Rik	1.29557	0.0470244	0.0240952	1.95161	0.0509845	0.999621
4930401O10Rik	0.129768	0.003203	0.01078	0.297123	0.766372	0.999621
4930402H24Rik	1246.73	-0.0160234	0.0769835	-0.208141	0.835119	0.999621
4930404I05Rik	0.243028	0.00540347	0.01078	0.501247	0.616197	0.999621
4930404N11Rik	0.108538	-0.00119793	0.01078	-0.111125	0.911517	0.999621
4930405A21Rik	7.79729	0.0106924	0.0563766	0.18966	0.849576	0.999621
4930405D11Rik	0.231321	-0.0033984	0.01078	-0.315249	0.752573	0.999621
4930405J17Rik	0.116365	-0.00119793	0.01078	-0.111125	0.911517	0.999621
4930405O22Rik	2.06079	-0.0311858	0.029484	-1.05772	0.290183	0.999621
4930407G08Rik	0.865511	-0.0137674	0.0183225	-0.751391	0.452417	0.999621
4930407I10Rik	0.129768	0.003203	0.01078	0.297123	0.766372	0.999621
4930412C18Rik	20.4493	0.0921544	0.0813083	1.13339	0.257049	0.999621
4930412O13Rik	1.40072	0.0293591	0.027255	1.0772	0.281391	0.999621
4930413F20Rik	1.60953	-0.00755603	0.0267388	-0.282587	0.777494	0.999621
4930413G21Rik	1.78809	-0.000112024	0.023148	-0.00483949	0.996139	0.999621
4930415F15Rik	1.42278	-0.0154243	0.0241372	-0.639026	0.522806	0.999621
4930415O20Rik	3.28371	-0.0187884	0.0382062	-0.491763	0.622887	0.999621
4930419G24Rik	0.87692	-0.0132308	0.0179448	-0.737306	0.460937	0.999621
4930425K10Rik	0.114956	-0.00119793	0.01078	-0.111125	0.911517	0.999621
4930425O10Rik	1.02121	-0.0305314	0.0202643	-1.50666	0.131898	0.999621
4930426D05Rik	47.2779	-0.0358503	0.0950582	-0.377141	0.706069	0.999621
4930426L09Rik	32.2542	0.00315223	0.0921903	0.0341926	0.972724	0.999621
4930427A07Rik	18.5713	0.0269351	0.0753951	0.357253	0.720902	0.999621
4930429B21Rik	54.1808	0.0396976	0.0909638	0.436411	0.662538	0.999621
4930429F24Rik	0.351566	0.00403091	0.0120885	0.333451	0.738794	0.999621
4930430F08Rik	140.307	-0.0391477	0.0964782	-0.405768	0.684913	0.999621
4930430F21Rik	0.114956	-0.00119793	0.01078	-0.111125	0.911517	0.999621
4930431P03Rik	1.54918	-0.0232178	0.0286967	-0.809077	0.418471	0.999621
4930432J09Rik	0.104519	0.003203	0.01078	0.297123	0.766372	0.999621
4930432K21Rik	20.1244	-0.060774	0.0825136	-0.736533	0.461407	0.999621
4930442L01Rik	0.129768	0.003203	0.01078	0.297123	0.766372	0.999621
4930443O20Rik	1.01986	-0.0105751	0.0225228	-0.469527	0.638693	0.999621
4930444M15Rik	0.999644	-0.0114276	0.0239327	-0.477489	0.633014	0.999621
4930444P10Rik	4.34268	0.0047058	0.0475633	0.0989375	0.921188	0.999621
4930445N18Rik	0.116365	-0.00119793	0.01078	-0.111125	0.911517	0.999621
4930447C04Rik	63.7667	0.0711189	0.0855366	0.831443	0.405723	0.999621
4930447F24Rik	0.80865	0.00301648	0.0188711	0.159847	0.873002	0.999621
4930447K03Rik	1.69114	-0.0178882	0.0288388	-0.620283	0.535072	0.999621
4930447M23Rik	143.396	0.147096	0.0956274	1.53822	0.123994	0.999621
4930447N08Rik	14.6082	0.0270521	0.0725612	0.372818	0.709284	0.999621
4930448K20Rik	0.90929	-0.000101128	0.0215783	-0.00468658	0.996261	0.999621
4930451G09Rik	65.9079	0.187184	0.0973029	1.92372	0.0543893	0.999621
4930451I11Rik	2.38568	-0.0130928	0.0344542	-0.380006	0.703941	0.999621
4930452B06Rik	165.989	0.0532764	0.0950094	0.560748	0.574969	0.999621
4930452G13Rik	3.00926	0.0233842	0.0400441	0.583962	0.559246	0.999621
4930453N24Rik	225.21	0.0112861	0.0966291	0.116798	0.90702	0.999621
4930455G09Rik	14.7096	0.0433937	0.0706192	0.614475	0.538902	0.999621
4930461G14Rik	0.104519	0.003203	0.01078	0.297123	0.766372	0.999621
4930465K10Rik	0.693833	0.0207097	0.0200477	1.03302	0.301596	0.999621
4930471M09Rik	1.3309	-0.00217293	0.0243401	-0.0892733	0.928865	0.999621
4930473A02Rik	0.547921	-0.0175273	0.016168	-1.08407	0.278333	0.999621
4930474G06Rik	1.6812	-0.0387045	0.0304787	-1.26989	0.204125	0.999621
4930474N05Rik	0.23647	0.00100254	0.01078	0.0929992	0.925904	0.999621
4930474N09Rik	1.64804	-0.00595164	0.0219723	-0.27087	0.786491	0.999621
4930479D17Rik	4.14976	-0.0264683	0.039536	-0.669473	0.503194	0.999621
4930480K23Rik	34.2603	0.0372791	0.0910936	0.409239	0.682364	0.999621
4930481A15Rik	57.3632	-0.0606302	0.0972973	-0.623144	0.53319	0.999621
4930482G09Rik	0.6678	0.00767656	0.0168542	0.455468	0.648772	0.999621
4930483J18Rik	1.61404	-0.0167081	0.0282443	-0.591556	0.554148	0.999621
4930483O08Rik	2.02958	-0.00515432	0.0306449	-0.168195	0.86643	0.999621
4930484H19Rik	0.340989	0.00521999	0.0137486	0.379675	0.704187	0.999621
4930486L24Rik	0.8188	0.00330439	0.0191689	0.172383	0.863137	0.999621
4930488L21Rik	1.88783	-0.000428235	0.0305825	-0.0140026	0.988828	0.999621
4930500L23Rik	0.906105	0.0109629	0.0221384	0.4952	0.620459	0.999621
4930502E09Rik	0.104735	-0.00119793	0.01078	-0.111125	0.911517	0.999621
4930502E18Rik	33.5349	-0.0273762	0.0890527	-0.307416	0.758526	0.999621
4930503E14Rik	0.104519	0.003203	0.01078	0.297123	0.766372	0.999621
4930503E24Rik	1.25515	0.00268025	0.0252354	0.10621	0.915416	0.999621
4930503F20Rik	0.121514	0.003203	0.01078	0.297123	0.766372	0.999621
4930503L19Rik	170.162	0.0310862	0.0973684	0.319264	0.749527	0.999621
4930505A04Rik	2.02833	-0.00715644	0.0316122	-0.226382	0.820904	0.999621
4930506A18Rik	0.114956	-0.00119793	0.01078	-0.111125	0.911517	0.999621
4930506C21Rik	56.0322	0.116741	0.0897165	1.30122	0.193182	0.999621
4930507D05Rik	2.04325	0.00474019	0.0336507	0.140864	0.887977	0.999621
4930507D10Rik	0.33423	0.00126133	0.0120868	0.104355	0.916887	0.999621
4930509E16Rik	0.342824	0.00523982	0.0137745	0.380399	0.703649	0.999621
4930509K18Rik	0.104519	0.003203	0.01078	0.297123	0.766372	0.999621
4930511M06Rik	1.81388	0.0236888	0.0284988	0.831219	0.40585	0.999621
4930512B01Rik	1.48768	-0.00874714	0.0274154	-0.31906	0.749681	0.999621
4930513D17Rik	0.217076	-0.0033984	0.01078	-0.315249	0.752573	0.999621
4930513N10Rik	12.2719	-0.0269682	0.0709703	-0.379992	0.703951	0.999621
4930515G01Rik	8.58774	0.0309862	0.0583699	0.530859	0.595516	0.999621
4930515L03Rik	0.374491	0.00418369	0.0123145	0.339736	0.734055	0.999621
4930517M08Rik	0.209037	0.00540347	0.01078	0.501247	0.616197	0.999621
4930518J21Rik	0.768937	0.00431246	0.0172948	0.249351	0.803089	0.999621
4930519F16Rik	0.853641	0.0243932	0.020252	1.20448	0.228402	0.999621
4930519K11Rik	2.02831	0.00183479	0.0348633	0.0526281	0.958028	0.999621
4930520O04Rik	13.9022	0.0303857	0.075369	0.403159	0.686831	0.999621
4930523C07Rik	49.0979	0.0324692	0.0893125	0.363546	0.716197	0.999621
4930524B15Rik	2.47804	-0.0145978	0.0306454	-0.476347	0.633828	0.999621
4930524C18Rik	0.104519	0.003203	0.01078	0.297123	0.766372	0.999621
4930525D18Rik	0.374491	0.00418369	0.0123145	0.339736	0.734055	0.999621
4930525G20Rik	12.5979	0.00310263	0.0697278	0.0444964	0.964509	0.999621
4930526I15Rik	4.60019	-0.0191255	0.0433703	-0.440982	0.659226	0.999621
4930526L06Rik	1.7226	0.0140739	0.0306191	0.459643	0.645773	0.999621
4930528A17Rik	16.1571	-0.0329362	0.0747268	-0.440755	0.65939	0.999621
4930529C04Rik	0.349095	-0.00559887	0.01078	-0.519373	0.6035	0.999621
4930533B01Rik	0.108538	-0.00119793	0.01078	-0.111125	0.911517	0.999621
4930538K18Rik	28.6956	-0.119597	0.0847864	-1.41056	0.158373	0.999621
4930539E08Rik	13.9694	-0.0508862	0.0713502	-0.713189	0.475729	0.999621
4930539J05Rik	2.07684	0.0102562	0.0340177	0.301496	0.763036	0.999621
4930539M17Rik	1.36024	0.0323939	0.0250671	1.29229	0.196258	0.999621
4930542C21Rik	0.229495	0.003203	0.01078	0.297123	0.766372	0.999621
4930543E12Rik	0.129768	0.003203	0.01078	0.297123	0.766372	0.999621
4930545H06Rik	0.23647	0.00100254	0.01078	0.0929992	0.925904	0.999621
4930545L23Rik	0.325614	-0.00559887	0.01078	-0.519373	0.6035	0.999621
4930546C10Rik	0.359262	0.00694649	0.0122173	0.568576	0.569644	0.999621
4930546K05Rik	0.535084	-0.0131164	0.0140208	-0.935495	0.349533	0.999621
4930548H24Rik	0.428729	0.00130395	0.0145315	0.0897328	0.9285	0.999621
4930549G23Rik	0.328013	-0.00190179	0.0135705	-0.140142	0.888548	0.999621
4930550C14Rik	3.77553	0.0527023	0.0457742	1.15135	0.249587	0.999621
4930552P12Rik	0.129768	0.003203	0.01078	0.297123	0.766372	0.999621
4930553C11Rik	0.114956	-0.00119793	0.01078	-0.111125	0.911517	0.999621
4930554H23Rik	0.121514	0.003203	0.01078	0.297123	0.766372	0.999621
4930555G01Rik	0.129768	0.003203	0.01078	0.297123	0.766372	0.999621
4930556J02Rik	0.229495	0.003203	0.01078	0.297123	0.766372	0.999621
4930556M19Rik	5.95807	-0.0353882	0.0523049	-0.676575	0.498676	0.999621
4930557J02Rik	0.129768	0.003203	0.01078	0.297123	0.766372	0.999621
4930558J18Rik	0.121514	0.003203	0.01078	0.297123	0.766372	0.999621
4930558K02Rik	2.95115	0.0362375	0.035964	1.0076	0.313645	0.999621
4930562C15Rik	0.234503	0.00100254	0.01078	0.0929992	0.925904	0.999621
4930562F07Rik	0.753588	-0.0177308	0.0156937	-1.12981	0.258558	0.999621
4930563E18Rik	0.672818	0.0227102	0.0170443	1.33242	0.182723	0.999621
4930563E22Rik	54.767	-0.0279715	0.0964539	-0.289999	0.771817	0.999621
4930563H07Rik	0.418075	0.00923516	0.011014	0.838492	0.401754	0.999621
4930567H12Rik	2.57188	-0.0087285	0.0280432	-0.311253	0.755609	0.999621
4930568G15Rik	0.325835	-0.00676672	0.0118473	-0.571159	0.567892	0.999621
4930570G19Rik	108.709	-0.0184638	0.0977383	-0.18891	0.850163	0.999621
4930572O03Rik	0.114956	-0.00119793	0.01078	-0.111125	0.911517	0.999621
4930573O16Rik	0.648343	0.0100882	0.0184852	0.545744	0.585242	0.999621
4930577N17Rik	16.686	0.0466429	0.0765091	0.609638	0.542102	0.999621
4930578C19Rik	5.96519	0.00721505	0.0515814	0.139877	0.888757	0.999621
4930578M01Rik	4.36851	0.0317717	0.0484727	0.655456	0.512174	0.999621
4930579F01Rik	0.456301	0.00219908	0.0147935	0.148651	0.881829	0.999621
4930579G18Rik	1.22572	-0.00315536	0.0240008	-0.131469	0.895404	0.999621
4930579G24Rik	94.7754	0.0525722	0.0977074	0.538058	0.590537	0.999621
4930579K19Rik	2.36974	0.0323208	0.0356821	0.905798	0.365043	0.999621
4930581F22Rik	49.5654	-0.00849166	0.0908025	-0.0935179	0.925492	0.999621
4930583K01Rik	0.560263	0.0128554	0.0171322	0.750363	0.453036	0.999621
4930590J08Rik	12.3662	0.0608499	0.072371	0.840805	0.400457	0.999621
4930592A05Rik	0.582049	0.0167105	0.0181163	0.922399	0.35632	0.999621
4930593A02Rik	2.51885	-0.0178057	0.0326066	-0.546075	0.585014	0.999621
4930593C16Rik	0.116365	-0.00119793	0.01078	-0.111125	0.911517	0.999621
4930594C11Rik	2.75891	0.0258891	0.0369379	0.700882	0.483377	0.999621
4930596I21Rik	0.334431	-0.00145896	0.0118927	-0.122677	0.902363	0.999621
4930599N23Rik	1.26452	-0.0334739	0.0238115	-1.40579	0.159788	0.999621
4931403E22Rik	1.04962	0.0161575	0.0234872	0.687926	0.491499	0.999621
4931406C07Rik	294.963	-0.0869325	0.0954572	-0.910697	0.362455	0.999621
4931406H21Rik	4.31303	-0.0330452	0.0450077	-0.734212	0.462819	0.999621
4931406P16Rik	604.21	-0.0724213	0.0869228	-0.833167	0.40475	0.999621
4931408C20Rik	0.114956	-0.00119793	0.01078	-0.111125	0.911517	0.999621
4931408D14Rik	3.88264	0.0223039	0.0428737	0.520224	0.602908	0.999621
4931409K22Rik	0.121514	0.003203	0.01078	0.297123	0.766372	0.999621
4931414P19Rik	32.9416	0.0168734	0.0862448	0.195645	0.844888	0.999621
4931423N10Rik	1.42321	0.0154412	0.0243467	0.634222	0.525936	0.999621
4931428F04Rik	175.174	0.0982109	0.0960713	1.02227	0.306652	0.999621
4931429I11Rik	19.2822	0.00945649	0.0819076	0.115453	0.908086	0.999621
4931429L15Rik	0.933328	-0.00584538	0.0200137	-0.292069	0.770234	0.999621
4931429P17Rik	0.463781	0.0145043	0.0148678	0.975554	0.329285	0.999621
4931431C16Rik	0.129768	0.003203	0.01078	0.297123	0.766372	0.999621
4931440F15Rik	2.66162	-0.00855003	0.0307686	-0.277882	0.781103	0.999621
4931440J10Rik	1.44274	-0.0021739	0.0254573	-0.0853941	0.931948	0.999621
4931440P22Rik	9.91255	-0.00873441	0.0638327	-0.136833	0.891163	0.999621
4932411E22Rik	77.1147	-0.0685836	0.0908468	-0.754937	0.450287	0.999621
4932412D23Rik	0.108538	-0.00119793	0.01078	-0.111125	0.911517	0.999621
4932413F04Rik	0.251282	0.00557845	0.0109527	0.509324	0.610525	0.999621
4932414N04Rik	0.259535	0.00540347	0.01078	0.501247	0.616197	0.999621
4932415M13Rik	0.217076	-0.0033984	0.01078	-0.315249	0.752573	0.999621
4932416H05Rik	113.17	0.119412	0.0976653	1.22267	0.221454	0.999621
4932418E24Rik	34.84	0.0961227	0.089605	1.07274	0.283388	0.999621
4932435O22Rik	3.85255	0.018869	0.0464069	0.406599	0.684303	0.999621
4932438A13Rik	1318.27	0.0550502	0.0903992	0.608968	0.542546	0.999621
4932438H23Rik	33.9175	-0.111769	0.0891949	-1.25309	0.210172	0.999621
4932441J04Rik	12.3767	-0.000773433	0.0666277	-0.0116083	0.990738	0.999621
4932443I19Rik	16.2035	-0.0553012	0.0773082	-0.715335	0.474402	0.999621
4932702P03Rik	0.219475	0.00100254	0.01078	0.0929992	0.925904	0.999621
4933400C23Rik	0.941814	0.0026632	0.0179101	0.148698	0.881792	0.999621
4933400L20Rik	0.114956	-0.00119793	0.01078	-0.111125	0.911517	0.999621
4933401D09Rik	0.259535	0.00540347	0.01078	0.501247	0.616197	0.999621
4933402D24Rik	2.04905	0.0477233	0.031857	1.49805	0.134121	0.999621
4933402E13Rik	0.349095	-0.00559887	0.01078	-0.519373	0.6035	0.999621
4933402J07Rik	0.34586	0.0012913	0.0122291	0.105593	0.915905	0.999621
4933402J15Rik	0.244724	0.00102065	0.0108767	0.0938383	0.925238	0.999621
4933403O08Rik	0.769733	0.00356854	0.0187494	0.190328	0.849052	0.999621
4933404K08Rik	0.42633	-0.00581097	0.014553	-0.399297	0.689674	0.999621
4933404K13Rik	0.217076	-0.0033984	0.01078	-0.315249	0.752573	0.999621
4933404O12Rik	129.18	-0.0387297	0.0966171	-0.400858	0.688525	0.999621
4933405D12Rik	0.804064	0.00527515	0.0173563	0.303934	0.761179	0.999621
4933405L10Rik	2.17073	-0.00112329	0.0330605	-0.0339767	0.972896	0.999621
4933405O20Rik	0.333441	-0.00684764	0.0119177	-0.574577	0.565577	0.999621
4933406C10Rik	19.4797	0.0200991	0.0761334	0.263998	0.791781	0.999621
4933406G16Rik	0.447128	-0.00424236	0.0128929	-0.329047	0.74212	0.999621
4933406I18Rik	7.75717	0.0075138	0.0605864	0.124018	0.901301	0.999621
4933407E24Rik	0.219475	0.00100254	0.01078	0.0929992	0.925904	0.999621
4933407K13Rik	15.5096	0.0679589	0.0741233	0.916835	0.359229	0.999621
4933407L21Rik	15.3525	-0.0361314	0.0711779	-0.507621	0.611719	0.999621
4933408B17Rik	5.07057	0.0290209	0.0407248	0.71261	0.476087	0.999621
4933408J17Rik	0.464128	0.00199849	0.0148801	0.134306	0.893161	0.999621
4933408N05Rik	0.789817	-0.00311728	0.0211379	-0.147474	0.882758	0.999621
4933409K07Rik	4.38333	-0.0131397	0.0356865	-0.368197	0.712726	0.999621
4933411E08Rik	0.80391	-0.0242916	0.0182955	-1.32774	0.184264	0.999621
4933411K16Rik	1.88396	0.0210506	0.0306881	0.685953	0.492743	0.999621
4933412E12Rik	50.037	0.0919978	0.0940146	0.978548	0.327803	0.999621
4933412O06Rik	3.75876	-0.0297535	0.0433307	-0.686662	0.492296	0.999621
4933413G19Rik	65.8233	-0.0762659	0.0966265	-0.789285	0.429945	0.999621
4933413L06Rik	0.344869	-0.00559887	0.01078	-0.519373	0.6035	0.999621
4933416M06Rik	0.129768	0.003203	0.01078	0.297123	0.766372	0.999621
4933417D19Rik	3.07117	0.0432973	0.0335853	1.28917	0.197338	0.999621
4933417E11Rik	0.23647	0.00100254	0.01078	0.0929992	0.925904	0.999621
4933417O13Rik	0.226249	0.00100254	0.01078	0.0929992	0.925904	0.999621
4933421O10Rik	72.1874	0.0652791	0.0975032	0.669507	0.503172	0.999621
4933422A05Rik	0.223494	-0.0033984	0.01078	-0.315249	0.752573	0.999621
4933424G06Rik	1.09011	0.00915475	0.0229062	0.399663	0.689404	0.999621
4933425L06Rik	0.418941	-0.00717166	0.0108851	-0.658852	0.509991	0.999621
4933427D06Rik	0.344869	-0.00559887	0.01078	-0.519373	0.6035	0.999621
4933427D14Rik	169.825	-0.178316	0.0955473	-1.86626	0.062005	0.999621
4933427E11Rik	1.20678	-0.0283513	0.0235507	-1.20384	0.22865	0.999621
4933427G17Rik	7.89178	0.024951	0.0586918	0.425118	0.67075	0.999621
4933427I22Rik	1.80193	0.031234	0.0306561	1.01885	0.308273	0.999621
4933428G20Rik	0.104519	0.003203	0.01078	0.297123	0.766372	0.999621
4933430I17Rik	9.35179	0.0920892	0.0614172	1.4994	0.133769	0.999621
4933430M04Rik	0.45757	-0.00722098	0.0164563	-0.438797	0.660808	0.999621
4933431E20Rik	1132.14	-0.00804106	0.0753787	-0.106675	0.915046	0.999621
4933432I03Rik	0.346277	-0.00698054	0.0120324	-0.580147	0.561815	0.999621
4933432I09Rik	3.64222	0.0125094	0.0363281	0.344345	0.730587	0.999621
4933432K03Rik	1.13286	-0.0239305	0.0242259	-0.987806	0.323248	0.999621
4933433C11Rik	0.698284	0.0181283	0.0186453	0.972269	0.330917	0.999621
4933433G15Rik	2.16784	0.0337184	0.0338192	0.99702	0.318755	0.999621
4933433G19Rik	0.751948	-0.0111005	0.0194494	-0.570735	0.568179	0.999621
4933433H22Rik	0.772745	0.013229	0.0193568	0.683429	0.494336	0.999621
4933434E20Rik	1254.66	0.0770815	0.0833177	0.925152	0.354887	0.999621
4933436E23Rik	0.577598	-0.0138987	0.0143292	-0.969957	0.332068	0.999621
4933439C10Rik	192.809	-0.132574	0.0938466	-1.41267	0.157753	0.999621
4933439K11Rik	2.73497	0.00651277	0.0358836	0.181497	0.855977	0.999621
5031414D18Rik	24.9329	-0.0268821	0.081834	-0.328495	0.742537	0.999621
5031425E22Rik	36.6704	0.0124993	0.0831966	0.150238	0.880577	0.999621
5031426D15Rik	2.42954	0.0106119	0.0369777	0.286981	0.774127	0.999621
5031434C07Rik	0.314205	-0.00559887	0.01078	-0.519373	0.6035	0.999621
5031434O11Rik	42.0588	0.0439393	0.0923296	0.475896	0.634148	0.999621
5031439G07Rik	2029.54	-0.0362696	0.0813143	-0.446042	0.655567	0.999621
5033403F01Rik	9.62725	-0.0284323	0.0566495	-0.501898	0.615739	0.999621
5033404E19Rik	7.51262	-0.0624057	0.0521111	-1.19755	0.231092	0.999621
5033406O09Rik	5.5965	0.0225497	0.0464466	0.485498	0.627323	0.999621
5330411J11Rik	1.14287	0.0212932	0.0242258	0.87895	0.379429	0.999621
5330413P13Rik	13.4042	-0.0998165	0.0665388	-1.50013	0.133582	0.999621
5330417C22Rik	240.641	-0.0445642	0.0977176	-0.456051	0.648353	0.999621
5330426P16Rik	72.3324	-0.202007	0.0958624	-2.10726	0.035095	0.999621
5330434G04Rik	41.2707	0.0437749	0.0859129	0.509527	0.610383	0.999621
5430402O13Rik	3.8593	-0.0238858	0.0440282	-0.542511	0.587466	0.999621
5430405H02Rik	53.8572	0.0651448	0.0943362	0.69056	0.489842	0.999621
5430416N02Rik	12.6291	0.0256804	0.06173	0.416012	0.677402	0.999621
5430416O09Rik	11.278	0.0442041	0.05841	0.756789	0.449176	0.999621
5430419D17Rik	0.209037	0.00540347	0.01078	0.501247	0.616197	0.999621
5430421F17Rik	0.652362	0.00172365	0.0184669	0.0933371	0.925636	0.999621
5430421N21Rik	0.220883	0.00100254	0.01078	0.0929992	0.925904	0.999621
5430425K12Rik	1.69784	0.0385125	0.0314051	1.22632	0.22008	0.999621
5430427O19Rik	5.2327	0.0384791	0.0482931	0.796784	0.425577	0.999621
5430431A17Rik	4.41454	-0.0240932	0.0404111	-0.596204	0.551039	0.999621
5430437J10Rik	1.66648	0.00408372	0.0289679	0.140974	0.88789	0.999621
5430440P10Rik	2.32367	0.0496275	0.0342458	1.44915	0.147295	0.999621
5530401A14Rik	0.940737	0.0286038	0.0216477	1.32133	0.186392	0.999621
5530601H04Rik	120.913	0.0451072	0.0974723	0.462769	0.64353	0.999621
5730403I07Rik	9.90612	-0.0474917	0.0666609	-0.712438	0.476194	0.999621
5730405O15Rik	4.81394	0.0993704	0.0476536	2.08526	0.0370455	0.999621
5730408K05Rik	5.28222	-0.00102507	0.0527651	-0.019427	0.9845	0.999621
5730409E04Rik	315.512	0.00323759	0.09505	0.034062	0.972828	0.999621
5730412P04Rik	0.374491	0.00418369	0.0123145	0.339736	0.734055	0.999621
5730420D15Rik	0.772546	0.0191124	0.0156681	1.21983	0.222529	0.999621
5730422E09Rik	4.92289	0.0474199	0.0484154	0.979439	0.327363	0.999621
5730455P16Rik	438.433	-0.0294904	0.0976264	-0.302074	0.762596	0.999621
5730457N03Rik	4.88809	-0.00615784	0.0465584	-0.13226	0.894778	0.999621
5730480H06Rik	25.3504	-0.0738953	0.0828056	-0.892394	0.372182	0.999621
5730488B01Rik	0.66668	-0.0209388	0.0172913	-1.21094	0.225918	0.999621
5730507C01Rik	15.3254	-0.00332982	0.0709912	-0.0469048	0.962589	0.999621
5730508B09Rik	14.5483	-0.0255832	0.0701256	-0.364819	0.715246	0.999621
5730522E02Rik	11.543	0.0353152	0.0637094	0.554318	0.579361	0.999621
5730559C18Rik	59.3951	0.0772945	0.0900531	0.858322	0.390715	0.999621
5830411N06Rik	0.714917	0.00188212	0.0147876	0.127277	0.898721	0.999621
5830415F09Rik	15.3053	-0.0129139	0.0719544	-0.179473	0.857566	0.999621
5830416I19Rik	0.696858	-0.00535802	0.0167047	-0.320748	0.748401	0.999621
5830416P10Rik	1.9813	-0.0266212	0.0293985	-0.905527	0.365186	0.999621
5830417I10Rik	72.1916	-0.0753281	0.0969393	-0.777064	0.437121	0.999621
5830418P13Rik	0.607221	-0.00180137	0.0160737	-0.112069	0.910769	0.999621
5830428M24Rik	0.592549	-0.00223706	0.0176789	-0.126539	0.899306	0.999621
5830432E09Rik	2.68661	0.0400229	0.03514	1.13896	0.254722	0.999621
5830444B04Rik	5.24691	-0.0402953	0.0516305	-0.780454	0.435124	0.999621
5830454E08Rik	8.19394	0.066671	0.0603764	1.10426	0.269482	0.999621
5830473C10Rik	0.449806	-0.0108612	0.0131528	-0.82577	0.408935	0.999621
5930403L14Rik	81.1568	-0.0144785	0.0977193	-0.148165	0.882213	0.999621
5930412G12Rik	62.332	-0.0245219	0.0944762	-0.259557	0.795206	0.999621
5930430L01Rik	23.2714	-0.0501797	0.0836529	-0.599857	0.548602	0.999621
5930438M14Rik	0.564065	0.0127516	0.0171713	0.742613	0.457716	0.999621
6030407O03Rik	14.4249	-0.0330492	0.0706117	-0.468041	0.639755	0.999621
6030408B16Rik	0.766761	0.00327525	0.02053	0.159535	0.873248	0.999621
6030419C18Rik	686.139	-0.00729645	0.0898919	-0.0811691	0.935307	0.999621
6030443J06Rik	3.25425	-0.0390653	0.0392674	-0.994852	0.319808	0.999621
6030458C11Rik	404.744	0.0137836	0.0886104	0.155552	0.876386	0.999621
6030468B19Rik	3.8464	0.0602245	0.0420721	1.43146	0.152299	0.999621
6030498E09Rik	0.572536	0.00301755	0.0170793	0.176679	0.85976	0.999621
6230400D17Rik	4.41567	0.0581455	0.0438521	1.32595	0.184858	0.999621
6330403A02Rik	499.649	-0.0430249	0.0918039	-0.468661	0.639312	0.999621
6330403K07Rik	2862.43	-0.00954425	0.0746941	-0.127778	0.898325	0.999621
6330407A03Rik	0.129768	0.003203	0.01078	0.297123	0.766372	0.999621
6330408A02Rik	39.9827	-0.0954273	0.0896598	-1.06433	0.287181	0.999621
6330409D20Rik	166.036	0.0440949	0.0976645	0.451494	0.651634	0.999621
6330410L21Rik	5.97595	0.00180182	0.0374091	0.0481653	0.961584	0.999621
6330415B21Rik	7.54754	-0.0671267	0.0556877	-1.20541	0.228044	0.999621
6330415G19Rik	21.4689	-0.0140551	0.080506	-0.174584	0.861406	0.999621
6330416G13Rik	242.644	-0.0240569	0.093488	-0.257326	0.796927	0.999621
6330418K02Rik	20.8297	0.0481919	0.076768	0.627761	0.530161	0.999621
6330549D23Rik	7.4652	0.0322387	0.0549229	0.58698	0.557217	0.999621
6430411K18Rik	68.0831	-0.0712134	0.0958351	-0.743083	0.457431	0.999621
6430503K07Rik	38.6025	0.0420906	0.0931608	0.451806	0.651409	0.999621
6430531B16Rik	6.40028	0.0204164	0.0465165	0.438906	0.66073	0.999621
6430548M08Rik	1663.76	0.000815029	0.0815219	0.00999766	0.992023	0.999621
6430550D23Rik	16.2585	-0.0772449	0.0780417	-0.989791	0.322276	0.999621
6430571L13Rik	82.4788	0.0136666	0.097738	0.139829	0.888795	0.999621
6430573F11Rik	47.197	0.0446381	0.0914564	0.488081	0.625492	0.999621
6430584L05Rik	3.69717	0.0592446	0.0415309	1.42652	0.153718	0.999621
6530402F18Rik	134.592	0.0412808	0.0971581	0.424882	0.670922	0.999621
6530403H02Rik	1.47711	0.00856094	0.0241107	0.355068	0.722539	0.999621
6530411M01Rik	2.65147	-0.008989	0.0366542	-0.245238	0.806272	0.999621
6720468P15Rik	23.985	0.0459031	0.0862166	0.532416	0.594438	0.999621
6720483E21Rik	48.1893	0.0380248	0.0948042	0.401088	0.688355	0.999621
6720489N17Rik	62.5881	0.05532	0.0945587	0.585034	0.558525	0.999621
6820408C15Rik	36.7765	-0.0407508	0.0803614	-0.507094	0.612089	0.999621
6820431F20Rik	52.0504	-0.0132739	0.0953004	-0.139285	0.889225	0.999621
7420700N18Rik	0.129768	0.003203	0.01078	0.297123	0.766372	0.999621
7630403G23Rik	1.73881	-0.00210849	0.0277793	-0.0759015	0.939497	0.999621
8030423F21Rik	2.10758	-0.000654357	0.0333565	-0.0196171	0.984349	0.999621
8030423J24Rik	1.1648	0.00306314	0.0251826	0.121637	0.903186	0.999621
8030442B05Rik	1.45525	0.0221492	0.0238396	0.929094	0.35284	0.999621
8030443G20Rik	0.333441	-0.00684764	0.0119177	-0.574577	0.565577	0.999621
8030455M16Rik	1.88345	0.0106696	0.0288354	0.370019	0.711368	0.999621
8030462N17Rik	224.156	0.0271325	0.097523	0.278216	0.780847	0.999621
8430408G22Rik	169.989	0.00197499	0.0656084	0.0301027	0.975985	0.999621
8430419L09Rik	2495.71	-0.0555872	0.0763125	-0.728414	0.46636	0.999621
8430423G03Rik	0.23273	-0.0033984	0.01078	-0.315249	0.752573	0.999621
8430426J06Rik	2.7206	0.0365588	0.0304254	1.20159	0.229524	0.999621
8430429K09Rik	48.2544	0.113893	0.0947209	1.2024	0.229208	0.999621
8430430B14Rik	0.565335	0.00196242	0.0171136	0.11467	0.908706	0.999621
8430431K14Rik	3.9656	-0.0482368	0.0456792	-1.05599	0.290972	0.999621
9030025P20Rik	8.32966	-0.0335604	0.0611896	-0.548466	0.583372	0.999621
9030404E10Rik	2.2645	0.0158098	0.0356174	0.443879	0.65713	0.999621
9030612E09Rik	21.119	0.012416	0.0771799	0.160871	0.872195	0.999621
9030617O03Rik	187.687	0.073524	0.094415	0.778732	0.436138	0.999621
9030624G23Rik	19.6468	0.00283123	0.0804609	0.0351877	0.97193	0.999621
9030624J02Rik	1022.33	0.0212304	0.0819487	0.25907	0.795581	0.999621
9030625G05Rik	0.121514	0.003203	0.01078	0.297123	0.766372	0.999621
9130008F23Rik	2.00999	0.0299394	0.0297203	1.00737	0.313756	0.999621
9130011E15Rik	268.17	0.0382543	0.0876997	0.436197	0.662694	0.999621
9130015A21Rik	0.467016	0.00140498	0.0149063	0.0942541	0.924907	0.999621
9130019O22Rik	27.0336	0.0193229	0.0850766	0.227124	0.820327	0.999621
9130019P16Rik	6.63788	0.000674334	0.0538417	0.0125244	0.990007	0.999621
9130023H24Rik	43.4959	-0.0120393	0.0903551	-0.133244	0.894	0.999621
9130024F11Rik	2.66551	-0.0181907	0.0358115	-0.507956	0.611484	0.999621
9130204L05Rik	0.209037	0.00540347	0.01078	0.501247	0.616197	0.999621
9130209A04Rik	1.90011	0.00858622	0.0281182	0.305361	0.760091	0.999621
9130221H12Rik	10.7001	0.0506342	0.0635455	0.796818	0.425556	0.999621
9130227L01Rik	0.581972	-0.00285041	0.0176196	-0.161775	0.871483	0.999621
9130230L23Rik	0.209037	0.00540347	0.01078	0.501247	0.616197	0.999621
9130401M01Rik	130.847	0.0671589	0.0972405	0.690647	0.489787	0.999621
9130409J20Rik	0.627328	0.0111513	0.0145165	0.76818	0.44238	0.999621
9230102O04Rik	0.325619	-0.00189774	0.0135561	-0.139992	0.888667	0.999621
9230104L09Rik	0.223494	-0.0033984	0.01078	-0.315249	0.752573	0.999621
9230105E05Rik	0.23647	0.00100254	0.01078	0.0929992	0.925904	0.999621
9230110C19Rik	107.719	0.0521635	0.0976281	0.534308	0.593128	0.999621
9230112J17Rik	10.9658	-0.0124005	0.0675425	-0.183596	0.854331	0.999621
9230114K14Rik	8.78924	-0.000899558	0.0589003	-0.0152726	0.987815	0.999621
9230116L04Rik	2.57673	0.019564	0.0384464	0.508865	0.610847	0.999621
9230116N13Rik	6.26459	0.0191565	0.0468647	0.408763	0.682713	0.999621
9230117E06Rik	0.765141	-0.0120176	0.0208909	-0.575254	0.56512	0.999621
9330020H09Rik	28.5592	-0.00649637	0.0887504	-0.0731983	0.941648	0.999621
9330102E08Rik	172.661	-0.0731352	0.0960838	-0.761161	0.446561	0.999621
9330111N05Rik	3.58591	0.00411187	0.0391988	0.104898	0.916457	0.999621
9330117O12Rik	29.9487	0.0224961	0.0829513	0.271197	0.78624	0.999621
9330133O14Rik	86.0848	-0.0403238	0.0972773	-0.414524	0.678491	0.999621
9330136K24Rik	12.1116	-0.0152992	0.0641677	-0.238425	0.811552	0.999621
9330151L19Rik	493.121	0.0691645	0.0812452	0.851305	0.3946	0.999621
9330158H04Rik	51.3463	0.0517109	0.0933472	0.553963	0.579604	0.999621
9330159F19Rik	1321.9	-0.0773229	0.0827099	-0.934869	0.349856	0.999621
9330159M07Rik	49.1828	0.0584447	0.0931705	0.627288	0.53047	0.999621
9330162012Rik	53.7391	0.0928239	0.0937224	0.990413	0.321972	0.999621
9330162B11Rik	0.695254	0.0025458	0.0167378	0.152099	0.879109	0.999621
9330175E14Rik	0.426113	0.00104558	0.0127589	0.0819496	0.934687	0.999621
9330175M20Rik	5.09521	0.0592971	0.0423941	1.39871	0.161899	0.999621
9330179D12Rik	25.2576	-0.0270084	0.0797379	-0.338714	0.734825	0.999621
9330182L06Rik	354.111	0.00111417	0.0948785	0.0117432	0.990631	0.999621
9330182O14Rik	0.129768	0.003203	0.01078	0.297123	0.766372	0.999621
9330188P03Rik	11.1668	0.0265771	0.069535	0.382211	0.702305	0.999621
9330199G10Rik	22.4799	0.0278058	0.0775419	0.358591	0.719901	0.999621
9430015G10Rik	162.023	-0.0629184	0.09769	-0.644062	0.519535	0.999621
9430016H08Rik	163.342	-0.0640089	0.0965278	-0.663114	0.507258	0.999621
9430018G01Rik	0.104735	-0.00119793	0.01078	-0.111125	0.911517	0.999621
9430020K01Rik	1030.92	-0.116318	0.0959328	-1.2125	0.225321	0.999621
9430021M05Rik	320.773	0.115673	0.0940615	1.22976	0.218787	0.999621
9430037G07Rik	13.021	-0.0376617	0.0720752	-0.522533	0.6013	0.999621
9430038I01Rik	18.8519	0.0661612	0.0820397	0.806453	0.419982	0.999621
9430041J12Rik	39.3731	0.0275426	0.0920465	0.299225	0.764769	0.999621
9430060I03Rik	1.82802	-0.0415736	0.0306461	-1.35657	0.174917	0.999621
9430065F17Rik	13.4187	0.0727238	0.0680865	1.06811	0.285471	0.999621
9430069I07Rik	0.108538	-0.00119793	0.01078	-0.111125	0.911517	0.999621
9430076C15Rik	2.23483	-0.0353426	0.0325883	-1.08452	0.278135	0.999621
9430078K24Rik	1.43392	0.0225256	0.026483	0.850568	0.39501	0.999621
9430083A17Rik	9.96345	0.0404129	0.0624961	0.646647	0.51786	0.999621
9430091E24Rik	35.2864	0.00926059	0.0838773	0.110406	0.912087	0.999621
9530020I12Rik	0.602708	0.00559763	0.0162192	0.345125	0.730001	0.999621
9530026F06Rik	3.31801	0.0308278	0.0422133	0.730286	0.465215	0.999621
9530026P05Rik	11.7415	-0.00353498	0.070926	-0.0498404	0.96025	0.999621
9530027J09Rik	0.465459	-0.00804036	0.011244	-0.715079	0.47456	0.999621
9530036O11Rik	22.3356	0.129036	0.0807311	1.59835	0.109966	0.999621
9530051G07Rik	5.09275	0.012339	0.0439741	0.280596	0.77902	0.999621
9530052E02Rik	6.62793	-0.0474363	0.0516287	-0.918797	0.358202	0.999621
9530053A07Rik	0.451012	-0.0140137	0.0149319	-0.938507	0.347984	0.999621
9530059O14Rik	5.28775	0.0420712	0.0493469	0.852561	0.393903	0.999621
9530062K07Rik	12.8648	0.016629	0.0676865	0.245677	0.805932	0.999621
9530068E07Rik	1453.48	0.0473218	0.0848623	0.55763	0.577097	0.999621
9530077C05Rik	218.816	0.106652	0.0933801	1.14213	0.253399	0.999621
9530080O11Rik	26.8416	0.0586957	0.0819775	0.715998	0.473993	0.999621
9530082P21Rik	8.46106	-0.0342884	0.0610403	-0.561735	0.574297	0.999621
9530091C08Rik	27.2811	-0.0293189	0.0876611	-0.334458	0.738034	0.999621
9630001P10Rik	17.524	0.116568	0.0802236	1.45304	0.146212	0.999621
9630013A20Rik	28.4166	0.0322134	0.0665567	0.483999	0.628386	0.999621
9630028B13Rik	9.04339	0.0218773	0.0651845	0.335621	0.737157	0.999621
9630028H03Rik	0.121514	0.003203	0.01078	0.297123	0.766372	0.999621
9630028I04Rik	4.06685	-0.0263149	0.0433607	-0.606884	0.543928	0.999621
9830107B12Rik	2.05395	0.0182474	0.030738	0.593643	0.552751	0.999621
9830132P13Rik	0.234503	0.00100254	0.01078	0.0929992	0.925904	0.999621
9830147E19Rik	32.8444	0.0423754	0.0855289	0.495451	0.620281	0.999621
9830166K06Rik	4.17183	-0.0114968	0.046948	-0.244884	0.806546	0.999621
9930012K11Rik	26.1617	0.0595571	0.0808473	0.736662	0.461328	0.999621
9930014A18Rik	13.4013	-0.0139382	0.0660451	-0.21104	0.832856	0.999621
9930021J03Rik	1162.7	0.0614857	0.0896752	0.685649	0.492934	0.999621
9930104L06Rik	77.5488	-0.0419175	0.0962559	-0.435479	0.663214	0.999621
9930111H07Rik	0.784745	0.00732274	0.0213078	0.343665	0.731099	0.999621
9930111J21Rik1	2.92556	0.0100016	0.0325058	0.307687	0.75832	0.999621
9930111J21Rik2	0.446571	-0.00176165	0.0130632	-0.134855	0.892726	0.999621
A130010J15Rik	55.944	0.0353688	0.0872888	0.405193	0.685336	0.999621
A130077B15Rik	4.70943	-0.0178407	0.0471416	-0.37845	0.705096	0.999621
A230001M10Rik	184.183	0.196551	0.0975123	2.01566	0.043836	0.999621
A230009B12Rik	49.2223	0.0633089	0.0890983	0.710551	0.477362	0.999621
A230020J21Rik	0.246132	0.00102479	0.0108987	0.094029	0.925086	0.999621
A230028O05Rik	3.73558	0.00798317	0.0391868	0.203721	0.838572	0.999621
A230046K03Rik	285.467	0.0426275	0.095871	0.444634	0.656585	0.999621
A230050P20Rik	902.118	0.00962706	0.0959394	0.100345	0.92007	0.999621
A230056J06Rik	16.6512	0.0745203	0.0769085	0.968947	0.332572	0.999621
A230056P14Rik	58.9244	-0.0166023	0.0970263	-0.171111	0.864136	0.999621
A230057D06Rik	198.049	-0.0133387	0.0977323	-0.136482	0.89144	0.999621
A230065H16Rik	24.8631	0.0140073	0.0857352	0.163379	0.87022	0.999621
A230070E04Rik	92.9753	0.0183412	0.0975518	0.188015	0.850865	0.999621
A230072C01Rik	142.583	0.00186076	0.096489	0.0192847	0.984614	0.999621
A230072E10Rik	11.9408	-0.025304	0.0591614	-0.427711	0.668861	0.999621
A230077H06Rik	32.1432	-0.107253	0.0814692	-1.31649	0.18801	0.999621
A230103J11Rik	51.0708	0.0396857	0.0876472	0.452789	0.650701	0.999621
A230108P19Rik	1.25028	0.00544089	0.0257777	0.211069	0.832833	0.999621
A2m	837.665	0.0307387	0.0912972	0.336688	0.736352	0.999621
A330009N23Rik	26.4065	0.00869319	0.0823291	0.105591	0.915907	0.999621
A330015K06Rik	53.2543	0.0279154	0.086715	0.321921	0.747513	0.999621
A330023F24Rik	313.532	-0.0661734	0.094654	-0.699108	0.484484	0.999621
A330032B11Rik	3.88527	-0.0171531	0.0432692	-0.396429	0.691789	0.999621
A330033J07Rik	38.3991	0.132384	0.089797	1.47426	0.140412	0.999621
A330035P11Rik	7.19608	0.0871346	0.0583328	1.49375	0.135242	0.999621
A330040F15Rik	12.8711	0.0477959	0.0646293	0.739539	0.45958	0.999621
A330041J22Rik	21.1548	-0.0476734	0.0720441	-0.661725	0.508148	0.999621
A330048O09Rik	65.4434	0.0376387	0.0946608	0.397617	0.690913	0.999621
A330049N07Rik	42.4867	0.02166	0.0839233	0.258093	0.796335	0.999621
A330050F15Rik	189.438	0.102147	0.0957382	1.06694	0.285997	0.999621
A330069E16Rik	4.5455	-0.0783522	0.0472125	-1.65957	0.0970019	0.999621
A330070K13Rik	2.86651	-0.00928924	0.038423	-0.241763	0.808964	0.999621
A330074K22Rik	411.933	0.00346972	0.0971419	0.0357181	0.971507	0.999621
A330076C08Rik	6.68402	0.0241187	0.0533201	0.452338	0.651026	0.999621
A330076H08Rik	16.7879	0.0324525	0.0622057	0.521697	0.601881	0.999621
A330093E20Rik	0.114956	-0.00119793	0.01078	-0.111125	0.911517	0.999621
A330102I10Rik	90.0796	0.0301999	0.0975688	0.309524	0.756923	0.999621
A3galt2	1.88311	-0.0100811	0.0329363	-0.30608	0.759544	0.999621
A430005L14Rik	174.697	0.0687531	0.0962768	0.714119	0.475154	0.999621
A430033K04Rik	171.412	0.0205501	0.0968407	0.212205	0.831947	0.999621
A430035B10Rik	35.1493	0.0112846	0.0839169	0.134474	0.893028	0.999621
A430046D13Rik	71.5408	-0.021124	0.0963612	-0.219217	0.826481	0.999621
A430078G23Rik	0.595863	0.0052555	0.0159733	0.329018	0.742142	0.999621
A430078I02Rik	2.91003	0.011202	0.0388407	0.28841	0.773033	0.999621
A430093F15Rik	0.449604	-0.0106385	0.0130186	-0.817173	0.413829	0.999621
A430105I19Rik	52.5354	0.106373	0.0934312	1.13852	0.254905	0.999621
A4galt	69.4539	-0.118337	0.0940911	-1.25769	0.208505	0.999621
A4gnt	0.668233	-0.00683983	0.0185437	-0.368849	0.71224	0.999621
A530013C23Rik	4.37618	0.043051	0.0440712	0.976851	0.328643	0.999621
A530016L24Rik	0.339021	0.00520559	0.0137297	0.379148	0.704578	0.999621
A530032D15Rik	0.797506	-0.00162872	0.0192876	-0.0844438	0.932704	0.999621
A530050N04Rik	2.24857	0.0476488	0.0341562	1.39503	0.163008	0.999621
A530058N18Rik	72.8144	0.197375	0.0952714	2.07172	0.0382918	0.999621
A530064D06Rik	1.10711	0.0227149	0.0218085	1.04156	0.297614	0.999621
A530072M11Rik	5.35129	-0.0124066	0.0436582	-0.284176	0.776276	0.999621
A530088E08Rik	0.461234	-0.0108919	0.0131124	-0.830653	0.40617	0.999621
A630001G21Rik	14.1775	0.0703175	0.0692621	1.01524	0.309993	0.999621
A630019I02Rik	0.108538	-0.00119793	0.01078	-0.111125	0.911517	0.999621
A630020A06	0.42633	-0.00581097	0.014553	-0.399297	0.689674	0.999621
A630023A22Rik	1.66343	0.0214462	0.0284688	0.753322	0.451256	0.999621
A630023P12Rik	0.114956	-0.00119793	0.01078	-0.111125	0.911517	0.999621
A630033H20Rik	6.25146	0.00370734	0.052606	0.0704736	0.943817	0.999621
A630066F11Rik	16.8877	0.0766533	0.0704881	1.08746	0.276831	0.999621
A630072M18Rik	55.8704	-0.0517095	0.0961457	-0.537824	0.590698	0.999621
A630075F10Rik	0.108538	-0.00119793	0.01078	-0.111125	0.911517	0.999621
A630077J23Rik	0.690728	-0.00942189	0.0167153	-0.563668	0.57298	0.999621
A630089N07Rik	8.50639	0.0411582	0.055707	0.738832	0.460009	0.999621
A630095N17Rik	0.244724	0.00102065	0.0108767	0.0938383	0.925238	0.999621
A730006G06Rik	0.582266	0.00611671	0.0160676	0.380687	0.703436	0.999621
A730017C20Rik	1142.33	0.080843	0.0781693	1.0342	0.301041	0.999621
A730017L22Rik	91.7168	0.101799	0.0963089	1.05701	0.290508	0.999621
A730018C14Rik	1.28414	0.0143971	0.0241812	0.595384	0.551587	0.999621
A730020E08Rik	17.0186	-0.0332984	0.0757274	-0.439714	0.660144	0.999621
A730020M07Rik	158.916	0.0976667	0.0972874	1.0039	0.315427	0.999621
A730036I17Rik	1.17156	0.0218279	0.0248706	0.877661	0.380128	0.999621
A730043L09Rik	1.93778	0.00967085	0.0305072	0.317002	0.751242	0.999621
A730046J19Rik	74.8388	0.027935	0.0975337	0.286414	0.774561	0.999621
A730056A06Rik	41.4266	-0.0259517	0.0848698	-0.305782	0.75977	0.999621
A730090H04Rik	1.54184	0.0036798	0.0282566	0.130228	0.896386	0.999621
A730090N16Rik	1.06142	-0.0087795	0.0214379	-0.409532	0.682149	0.999621
A830009L08Rik	8.14925	0.0225042	0.0604069	0.372543	0.709488	0.999621
A830010M20Rik	514.919	0.0165433	0.0944574	0.17514	0.86097	0.999621
A830011K09Rik	68.6366	0.146536	0.0960085	1.52628	0.12694	0.999621
A830018L16Rik	470.617	0.085503	0.0969873	0.881589	0.377999	0.999621
A830052D11Rik	29.3319	-0.0893041	0.0888252	-1.00539	0.314708	0.999621
A830080D01Rik	49.1995	0.0564506	0.0824544	0.684628	0.493579	0.999621
A830082K12Rik	25.0184	0.0651292	0.083779	0.777392	0.436927	0.999621
A830082N09Rik	104.919	-0.0769133	0.0966891	-0.79547	0.42634	0.999621
A930001A20Rik	2.0923	0.00414323	0.0307303	0.134825	0.89275	0.999621
A930001C03Rik	2.04193	0.00300511	0.0356309	0.0843399	0.932786	0.999621
A930002C04Rik	0.820067	-0.0119753	0.0211221	-0.566955	0.570745	0.999621
A930003A15Rik	4.59135	-0.01881	0.0469197	-0.400897	0.688496	0.999621
A930003O13Rik	3.2183	-0.0100303	0.0379277	-0.264459	0.791426	0.999621
A930004D18Rik	39.5536	-0.0760935	0.0924446	-0.823126	0.410436	0.999621
A930005H10Rik	462.154	0.0987826	0.0962582	1.02623	0.304785	0.999621
A930006I01Rik	55.3427	0.041683	0.0867218	0.480652	0.630764	0.999621
A930006K02Rik	11.1179	0.024464	0.0609815	0.40117	0.688295	0.999621
A930007I19Rik	2.03157	0.0065725	0.0334691	0.196375	0.844316	0.999621
A930009A15Rik	2.9564	-0.0129644	0.0322435	-0.402077	0.687628	0.999621
A930011G23Rik	11.1354	0.0386782	0.0616143	0.627748	0.530169	0.999621
A930012L18Rik	53.0918	0.0564055	0.0950924	0.593166	0.55307	0.999621
A930013F10Rik	76.1182	-0.0745141	0.0847683	-0.879032	0.379384	0.999621
A930015D03Rik	8.53832	0.0598444	0.0527456	1.13458	0.256549	0.999621
A930016O22Rik	9.78853	-0.020384	0.0559756	-0.364158	0.71574	0.999621
A930017M01Rik	557.218	0.0423478	0.0782567	0.54114	0.588411	0.999621
A930018P22Rik	1.16748	0.011639	0.0264935	0.439317	0.660432	0.999621
A930019D19Rik	0.129768	0.003203	0.01078	0.297123	0.766372	0.999621
A930024E05Rik	64.9503	0.0192585	0.0947301	0.203298	0.838902	0.999621
A930041C12Rik	0.910125	0.00195202	0.0222589	0.0876963	0.930118	0.999621
AA387883	3.78986	0.0148291	0.0425034	0.348893	0.72717	0.999621
AA388235	81.4308	0.0281493	0.0977386	0.288006	0.773342	0.999621
AA413626	0.75054	-0.0110698	0.0194435	-0.569335	0.569129	0.999621
AA414768	57.6113	-0.0144269	0.0936169	-0.154105	0.877527	0.999621
AA415398	60.3547	-0.0450923	0.0966473	-0.466566	0.640811	0.999621
AA465934	40.5689	0.104284	0.090898	1.14726	0.251273	0.999621
AA467197	15.439	0.0758234	0.0753762	1.00593	0.314447	0.999621
AA474331	7.46547	-0.00515868	0.0578648	-0.0891506	0.928962	0.999621
AA543186	3.24512	-0.0122534	0.042	-0.291747	0.77048	0.999621
AA986860	81.5195	-0.0573156	0.0964125	-0.594483	0.552189	0.999621
AB124611	17.7562	-0.0304535	0.0695141	-0.438091	0.66132	0.999621
AF251705	41.1989	0.107778	0.0921541	1.16954	0.242188	0.999621
AF357355	0.576756	-0.00934242	0.01612	-0.579555	0.562215	0.999621
AF357359	14.6869	0.0225498	0.058145	0.387821	0.698149	0.999621
AF357399	0.229495	0.003203	0.01078	0.297123	0.766372	0.999621
AF357425	1.84016	-0.00794656	0.0331129	-0.239984	0.810343	0.999621
AF357426	1.79727	-0.0338759	0.0297854	-1.13733	0.2554	0.999621
AF529169	242.207	0.0392293	0.0954486	0.411	0.681073	0.999621
AI115009	4.6279	0.0536034	0.0477824	1.12182	0.261939	0.999621
AI118078	244.355	0.0459246	0.0962399	0.477188	0.633228	0.999621
AI182371	11.6736	-0.0429926	0.0646043	-0.665475	0.505746	0.999621
AI197445	9.53808	-0.02637	0.0597133	-0.44161	0.658771	0.999621
AI314180	605.424	0.0377697	0.0943956	0.400122	0.689067	0.999621
AI314278	0.108538	-0.00119793	0.01078	-0.111125	0.911517	0.999621
AI317395	26.0586	0.0258541	0.0881012	0.29346	0.769171	0.999621
AI413582	770.895	0.141638	0.0920662	1.53843	0.123943	0.999621
AI414108	221.457	-0.0931828	0.0973756	-0.956943	0.338596	0.999621
AI427809	4.73509	0.0201866	0.0438691	0.460156	0.645404	0.999621
AI429214	28.9681	0.00764925	0.0865339	0.088396	0.929562	0.999621
AI450353	23.2469	0.00604862	0.0792866	0.076288	0.93919	0.999621
AI463170	1.30722	-0.00813821	0.0255446	-0.318588	0.750039	0.999621
AI464131	431.562	-0.077779	0.0909276	-0.855395	0.392333	0.999621
AI467606	24.2362	0.00145468	0.0827082	0.0175881	0.985967	0.999621
AI504432	128.927	0.113752	0.097371	1.16823	0.242714	0.999621
AI506816	3.19637	0.00537428	0.0384546	0.139757	0.888852	0.999621
AI507597	1.05416	0.00643958	0.020612	0.31242	0.754722	0.999621
AI593442	1867.28	0.128019	0.0901915	1.41941	0.155779	0.999621
AI597479	228.142	-0.0457815	0.0949523	-0.482152	0.629698	0.999621
AI606473	0.33845	-0.00690008	0.0119631	-0.576781	0.564087	0.999621
AI607873	19.6509	-0.140336	0.0772854	-1.81582	0.0693986	0.999621
AI661453	10.7162	0.049046	0.0603477	0.812723	0.416377	0.999621
AI662270	12.2725	-0.0937973	0.0584665	-1.60429	0.10865	0.999621
AI837181	772.735	0.0107853	0.0943762	0.11428	0.909016	0.999621
AI839979	1.97587	0.0247166	0.031312	0.789364	0.429899	0.999621
AI846148	183.678	-0.0851005	0.0948979	-0.896758	0.369848	0.999621
AI847159	8.04539	-0.0521436	0.0569392	-0.915776	0.359784	0.999621
AI854517	225.704	0.178295	0.0951177	1.87446	0.0608665	0.999621
AI854703	559.096	0.0706611	0.0911203	0.775471	0.438061	0.999621
AI987944	114.048	0.0425174	0.0945768	0.449555	0.653032	0.999621
AK010878	27.3049	-0.0702593	0.0874594	-0.803336	0.421781	0.999621
AU019823	139.83	0.0878173	0.0955087	0.919469	0.35785	0.999621
AU021092	48.0554	-0.161791	0.0862754	-1.87528	0.0607539	0.999621
AU022252	58.4123	-0.11626	0.0967224	-1.20199	0.229366	0.999621
AU022751	1.36142	0.0136789	0.0276054	0.495514	0.620237	0.999621
AU022754	7.61966	-0.0486589	0.0601916	-0.808399	0.418861	0.999621
AU022793	0.430133	-0.00450347	0.0127173	-0.354122	0.723247	0.999621
AU023762	6.20959	-0.0139871	0.0563762	-0.248103	0.804054	0.999621
AU040320	824.2	0.00779923	0.0867816	0.0898719	0.928389	0.999621
AU040972	4.6475	-0.0455607	0.0469432	-0.970551	0.331772	0.999621
AU041133	28.8367	0.0611845	0.0671548	0.911095	0.362245	0.999621
AV039307	7.51671	-0.0568108	0.0563007	-1.00906	0.312946	0.999621
AV051173	5.28649	-0.0510958	0.0530959	-0.962331	0.335884	0.999621
AV320801	0.129768	0.003203	0.01078	0.297123	0.766372	0.999621
AW011738	33.9645	-0.0741845	0.0815537	-0.90964	0.363012	0.999621
AW046200	15.911	-0.0200025	0.0762991	-0.262159	0.793199	0.999621
AW146154	39.6364	0.103627	0.0924805	1.12053	0.262488	0.999621
AW209491	123.822	0.00866698	0.0967209	0.0896082	0.928599	0.999621
AW495222	41.306	0.129883	0.0936752	1.38652	0.165587	0.999621
AW549542	18.1681	-0.0904106	0.0665872	-1.35778	0.174534	0.999621
AW549877	1779.03	0.0418962	0.0911303	0.459739	0.645704	0.999621
AW551984	517.628	-0.00634427	0.0901997	-0.0703358	0.943926	0.999621
AW554918	284.151	0.0917803	0.0890126	1.03109	0.302497	0.999621
AW822252	12.4846	0.111799	0.0686026	1.62966	0.103174	0.999621
AY074887	0.108538	-0.00119793	0.01078	-0.111125	0.911517	0.999621
AY358078	0.244724	0.00102065	0.0108767	0.0938383	0.925238	0.999621
AY512915	0.325614	-0.00559887	0.01078	-0.519373	0.6035	0.999621
Aaas	261.032	0.0208961	0.09734	0.214671	0.830024	0.999621
Aacs	215.992	0.0626718	0.0917579	0.683013	0.494598	0.999621
Aadat	7.79789	0.0088986	0.0563996	0.157778	0.874632	0.999621
Aaed1	44.4466	-0.0381666	0.0923921	-0.413094	0.679538	0.999621
Aagab	129.793	0.0738153	0.0973599	0.75817	0.448349	0.999621
Aak1	5114.6	0.076774	0.0741034	1.03604	0.300184	0.999621
Aamdc	193.753	0.0572536	0.0977159	0.585919	0.55793	0.999621
Aamp	781.794	-0.0333777	0.0872056	-0.382748	0.701907	0.999621
Aanat	8.25727	0.0526248	0.0618987	0.850176	0.395227	0.999621
Aar2	481.104	0.00439788	0.0941713	0.0467009	0.962752	0.999621
Aard	302.312	-0.0206168	0.0966319	-0.213354	0.831051	0.999621
Aars	1544.63	-0.0103525	0.0854509	-0.121151	0.903571	0.999621
Aars2	112.592	-0.0561318	0.097738	-0.574309	0.565758	0.999621
Aarsd1	92.3004	0.0126285	0.0974018	0.129653	0.896841	0.999621
Aasdh	90.9874	0.00498971	0.0976659	0.0510896	0.959254	0.999621
Aasdhppt	251.963	0.070638	0.0977287	0.722796	0.469805	0.999621
Aass	24.9756	0.0290206	0.0857403	0.338471	0.735008	0.999621
Aatf	122.478	-0.0302933	0.0972565	-0.311478	0.755437	0.999621
Aatk	1825.1	-0.0533193	0.0963001	-0.553679	0.579799	0.999621
Abat	9639.56	0.0257381	0.0745274	0.345351	0.72983	0.999621
Abca1	439.5	-0.0528949	0.0913654	-0.578938	0.562631	0.999621
Abca12	1.05696	-0.0121664	0.0249882	-0.486886	0.626339	0.999621
Abca13	4.98265	0.0218658	0.0515527	0.424145	0.67146	0.999621
Abca14	0.244724	0.00102065	0.0108767	0.0938383	0.925238	0.999621
Abca17	9.16177	-0.00305157	0.0577819	-0.0528119	0.957882	0.999621
Abca2	4894.36	-0.0545812	0.0888439	-0.61435	0.538984	0.999621
Abca3	796.472	-0.107037	0.0903423	-1.18479	0.236101	0.999621
Abca4	23.8918	-0.0707352	0.083559	-0.846529	0.397258	0.999621
Abca5	629.103	-0.0380138	0.097699	-0.389091	0.697209	0.999621
Abca6	42.3405	-0.00505192	0.0899702	-0.0561511	0.955221	0.999621
Abca7	309.326	-0.070623	0.0915215	-0.771654	0.440319	0.999621
Abca8a	195.67	0.0241031	0.0956924	0.251881	0.801133	0.999621
Abca8b	124.622	-0.0901149	0.0975754	-0.923541	0.355725	0.999621
Abca9	81.8828	-0.110262	0.0947479	-1.16374	0.244531	0.999621
Abcb10	227.114	-0.0739487	0.0960635	-0.76979	0.441425	0.999621
Abcb1a	186.496	-0.209817	0.0975105	-2.15174	0.031418	0.999621
Abcb1b	27.8437	-0.0826903	0.0797221	-1.03723	0.299628	0.999621
Abcb4	42.2937	-0.149347	0.0867914	-1.72076	0.085294	0.999621
Abcb5	0.108538	-0.00119793	0.01078	-0.111125	0.911517	0.999621
Abcb6	121.267	-0.0278321	0.0976093	-0.285138	0.775538	0.999621
Abcb7	402.17	0.0507985	0.0973072	0.522042	0.601641	0.999621
Abcb8	327.325	0.0725695	0.0935944	0.775361	0.438126	0.999621
Abcb9	484.149	-0.042193	0.0947817	-0.44516	0.656204	0.999621
Abcc1	251.353	-0.0455402	0.0954399	-0.477161	0.633248	0.999621
Abcc10	125.716	-0.119619	0.0967498	-1.23638	0.216319	0.999621
Abcc12	37.6627	0.000991559	0.0807801	0.0122748	0.990206	0.999621
Abcc2	2.58275	-0.0214416	0.0328017	-0.653673	0.513322	0.999621
Abcc3	32.1079	-0.0885179	0.0832254	-1.06359	0.287513	0.999621
Abcc4	218.596	-0.128483	0.0934326	-1.37515	0.169086	0.999621
Abcc5	1360.35	-0.0152315	0.0723021	-0.210665	0.833149	0.999621
Abcc6	9.29188	-0.051178	0.0521262	-0.981808	0.326194	0.999621
Abcc8	322.037	-0.109132	0.0962229	-1.13416	0.256728	0.999621
Abcc9	275.261	0.0111513	0.0977248	0.114109	0.909151	0.999621
Abcd1	271.911	-0.0939561	0.0965901	-0.97273	0.330688	0.999621
Abcd2	530.213	0.0491525	0.0976436	0.503387	0.614692	0.999621
Abcd3	671.137	0.0362456	0.0946982	0.382748	0.701907	0.999621
Abcd4	124.592	-0.0911809	0.0965315	-0.944571	0.344878	0.999621
Abce1	1013.06	-0.00406786	0.0970261	-0.0419254	0.966558	0.999621
Abcf1	404.558	-0.0338318	0.0972709	-0.34781	0.727983	0.999621
Abcf2	727.66	0.0638939	0.0791691	0.807056	0.419634	0.999621
Abcf3	459.81	0.0547237	0.0956801	0.571944	0.56736	0.999621
Abcg1	766.484	-0.116704	0.0814201	-1.43336	0.151755	0.999621
Abcg2	307.332	-0.0806891	0.0968718	-0.832948	0.404874	0.999621
Abcg3	5.55518	-0.087913	0.0506005	-1.73739	0.0823175	0.999621
Abcg4	1185.2	-0.00381988	0.096397	-0.0396266	0.968391	0.999621
Abcg5	1.58684	0.0150302	0.0284518	0.528269	0.597312	0.999621
Abcg8	0.589732	-0.00216638	0.0176645	-0.12264	0.902392	0.999621
Abhd1	84.7697	0.0172058	0.0946979	0.181692	0.855825	0.999621
Abhd10	586.657	0.112284	0.0859196	1.30684	0.191266	0.999621
Abhd11	330.101	0.091751	0.091347	1.00442	0.315175	0.999621
Abhd11os	13.4643	-0.113381	0.0730334	-1.55245	0.120555	0.999621
Abhd12	3119.47	0.0510756	0.0951675	0.536691	0.591481	0.999621
Abhd13	280.074	-0.0599746	0.0943812	-0.63545	0.525135	0.999621
Abhd14a	278.686	0.01366	0.0967567	0.141179	0.887729	0.999621
Abhd14b	590.616	0.0416106	0.0966553	0.430505	0.666828	0.999621
Abhd15	10.3689	0.0330639	0.0639166	0.517297	0.604949	0.999621
Abhd16a	477.89	0.0577703	0.0826978	0.698571	0.48482	0.999621
Abhd17a	988.425	0.0111893	0.0944669	0.118447	0.905714	0.999621
Abhd17b	482.792	0.118493	0.0974619	1.21579	0.224064	0.999621
Abhd17c	365.199	0.0771979	0.0968059	0.79745	0.42519	0.999621
Abhd2	298.757	0.0153071	0.0968437	0.15806	0.87441	0.999621
Abhd3	612.467	0.113082	0.0906412	1.24758	0.212185	0.999621
Abhd4	2665.14	0.0422315	0.0956278	0.441624	0.658761	0.999621
Abhd5	435.808	-0.0243968	0.0840328	-0.290325	0.771568	0.999621
Abhd6	688.549	0.179012	0.0805993	2.22101	0.0263504	0.999621
Abhd8	776.306	0.0239401	0.0892974	0.268094	0.788627	0.999621
Abi1	1068.38	0.00396887	0.0863738	0.0459499	0.96335	0.999621
Abi2	2360.9	0.0461327	0.0926996	0.497658	0.618725	0.999621
Abi3	65.3359	-0.00416325	0.0912056	-0.0456469	0.963592	0.999621
Abi3bp	105.206	-0.117015	0.0957253	-1.2224	0.221555	0.999621
Abl1	869.13	0.0255485	0.0838133	0.304826	0.760499	0.999621
Abl2	393.198	-0.0100772	0.0914515	-0.110192	0.912257	0.999621
Ablim1	1082.15	-0.0593839	0.0763632	-0.777651	0.436775	0.999621
Ablim2	1634.04	0.0364089	0.0840191	0.433341	0.664767	0.999621
Ablim3	436.397	-0.0770418	0.0942418	-0.817491	0.413648	0.999621
Abo	0.20947	-0.0033984	0.01078	-0.315249	0.752573	0.999621
Abr	2886.17	-0.0277104	0.0751427	-0.36877	0.712299	0.999621
Abra	2.57661	0.0454585	0.030159	1.50729	0.131736	0.999621
Abracl	57.2115	0.0349469	0.0960407	0.363876	0.71595	0.999621
Abt1	210.938	0.0602977	0.0946542	0.637031	0.524105	0.999621
Abtb1	120.646	-0.110501	0.0976986	-1.13104	0.258038	0.999621
Abtb2	332.423	-0.0842903	0.0901701	-0.934792	0.349895	0.999621
Acaa1a	130.338	-0.0671913	0.0975436	-0.688833	0.490928	0.999621
Acaa1b	1.5225	-0.00332372	0.0270204	-0.123008	0.902101	0.999621
Acaa2	236.46	-0.0828222	0.0943624	-0.877703	0.380105	0.999621
Acaca	402.937	0.0155352	0.0830222	0.187121	0.851566	0.999621
Acacb	115.35	-0.0847722	0.0974637	-0.869782	0.38442	0.999621
Acad10	21.826	0.0362274	0.0835244	0.433734	0.664482	0.999621
Acad11	311.036	-0.0195516	0.0850859	-0.229786	0.818258	0.999621
Acad12	17.0109	0.00211486	0.073086	0.0289366	0.976915	0.999621
Acad8	88.9225	-0.111338	0.0974334	-1.14271	0.253158	0.999621
Acad9	420.661	-0.0345837	0.0951087	-0.363623	0.716139	0.999621
Acadl	457.367	0.0427973	0.0923416	0.463467	0.64303	0.999621
Acadm	269.064	0.00148658	0.0973505	0.0152704	0.987816	0.999621
Acads	70.4152	0.12476	0.0943407	1.32244	0.186023	0.999621
Acadsb	690.669	-0.00426543	0.0935568	-0.0455918	0.963636	0.999621
Acadvl	169.27	-0.105079	0.0972544	-1.08046	0.27994	0.999621
Acan	225.691	0.0347712	0.0926415	0.375331	0.707414	0.999621
Acap1	9.17182	-0.0444968	0.0518371	-0.858398	0.390673	0.999621
Acap2	968.349	-0.0167575	0.0879807	-0.190468	0.848943	0.999621
Acap3	455.486	0.046777	0.0965769	0.484349	0.628138	0.999621
Acat1	700.294	-0.00235622	0.0977209	-0.0241117	0.980763	0.999621
Acat2	674.237	-0.0334553	0.088472	-0.378145	0.705323	0.999621
Acat3	5.86627	-0.0267638	0.0502991	-0.532094	0.594661	0.999621
Acbd3	269.698	-0.0190723	0.0971803	-0.196257	0.844409	0.999621
Acbd4	140.711	-0.0573921	0.0970844	-0.591156	0.554416	0.999621
Acbd5	454.977	0.0120023	0.096049	0.124961	0.900555	0.999621
Acbd6	432.687	0.092019	0.0869079	1.05881	0.289686	0.999621
Acbd7	9.1188	-0.022973	0.054285	-0.423193	0.672155	0.999621
Accs	78.4816	0.0669171	0.0964414	0.693863	0.487768	0.999621
Accsl	4.44521	0.0346814	0.0444799	0.779709	0.435562	0.999621
Acd	377.595	0.024301	0.0970222	0.250469	0.802225	0.999621
Ace	468.722	0.053743	0.0942232	0.57038	0.56842	0.999621
Ace2	11.8549	0.0720841	0.0716214	1.00646	0.314194	0.999621
Acer2	154.86	-0.211186	0.0977386	-2.16073	0.0307165	0.999621
Acer3	138.577	0.0837729	0.0942146	0.889171	0.373911	0.999621
Ache	2825.19	0.00995631	0.0948266	0.104995	0.91638	0.999621
Acin1	785.218	-0.155686	0.0869762	-1.78999	0.0734558	0.999621
Ackr1	1681.39	-0.0352195	0.084875	-0.414957	0.678173	0.999621
Ackr2	3.24576	0.0139852	0.0370633	0.377333	0.705926	0.999621
Ackr3	196.002	0.0386639	0.0965497	0.400455	0.688821	0.999621
Ackr4	9.22514	0.0360041	0.0575457	0.625662	0.531537	0.999621
Acly	3158.16	0.0297239	0.0721551	0.411944	0.680381	0.999621
Acmsd	0.20947	-0.0033984	0.01078	-0.315249	0.752573	0.999621
Acnat1	4.39513	-0.0168121	0.0348066	-0.483015	0.629085	0.999621
Aco1	639.959	-0.011156	0.0827501	-0.134815	0.892758	0.999621
Aco2	9208.07	0.0688245	0.0871368	0.789844	0.429619	0.999621
Acot1	50.0237	-0.062046	0.0919619	-0.674693	0.499871	0.999621
Acot10	0.807038	0.00441727	0.0191445	0.230733	0.817522	0.999621
Acot11	602.444	-0.0174085	0.0897582	-0.193949	0.846216	0.999621
Acot12	4.3094	0.056333	0.045978	1.22522	0.220494	0.999621
Acot13	918.322	0.0890443	0.0963266	0.9244	0.355278	0.999621
Acot2	102.737	-0.0171206	0.0934662	-0.183174	0.854661	0.999621
Acot3	3.73772	-0.0596678	0.0421019	-1.41722	0.156418	0.999621
Acot4	1.64656	0.0387373	0.0289637	1.33744	0.181078	0.999621
Acot5	6.76096	-0.00551195	0.054344	-0.101427	0.919212	0.999621
Acot6	54.8044	0.0401877	0.0962736	0.417432	0.676362	0.999621
Acot7	6079.27	-0.00616984	0.0843596	-0.0731374	0.941697	0.999621
Acot8	63.4321	0.195507	0.0950327	2.05726	0.0396608	0.999621
Acot9	227.202	0.0426464	0.0973043	0.438279	0.661184	0.999621
Acox1	1722.95	-0.0603119	0.0713099	-0.845772	0.39768	0.999621
Acox2	5.53611	0.00852325	0.0502475	0.169625	0.865305	0.999621
Acox3	579.974	0.00766306	0.0880771	0.0870039	0.930668	0.999621
Acoxl	0.351566	0.00403091	0.0120885	0.333451	0.738794	0.999621
Acp1	273.788	-0.0318879	0.0969883	-0.328781	0.742321	0.999621
Acp2	985.449	0.00119891	0.0736623	0.0162757	0.987014	0.999621
Acp5	36.7142	-0.0692777	0.0759653	-0.911965	0.361787	0.999621
Acp6	136.351	0.0474005	0.0977389	0.484971	0.627697	0.999621
Acpp	33.3665	-0.0290626	0.0724954	-0.400889	0.688502	0.999621
Acr	35.6413	-0.0228956	0.0929412	-0.246345	0.805415	0.999621
Acrbp	94.0377	-0.185252	0.0952016	-1.9459	0.0516672	0.999621
Acrv1	0.104735	-0.00119793	0.01078	-0.111125	0.911517	0.999621
Acsbg1	2592.16	0.0337934	0.0803843	0.420398	0.674195	0.999621
Acsbg2	0.351566	0.00403091	0.0120885	0.333451	0.738794	0.999621
Acsf2	388.192	0.0166484	0.0974242	0.170885	0.864314	0.999621
Acsf3	176.106	-0.0271	0.0964504	-0.280974	0.77873	0.999621
Acsl1	644.033	0.0764368	0.0799082	0.956558	0.33879	0.999621
Acsl3	1069.6	0.0617657	0.0970661	0.636326	0.524564	0.999621
Acsl4	657.919	0.0248242	0.0963373	0.25768	0.796654	0.999621
Acsl5	195.651	-0.0376644	0.0966736	-0.389604	0.69683	0.999621
Acsl6	1098.27	-0.0418744	0.0928154	-0.451159	0.651875	0.999621
Acsm2	0.213273	-0.0033984	0.01078	-0.315249	0.752573	0.999621
Acsm3	3.50844	-0.02124	0.0410652	-0.517225	0.604999	0.999621
Acsm4	0.2211	-0.0033984	0.01078	-0.315249	0.752573	0.999621
Acsm5	14.1279	-0.103944	0.0738918	-1.4067	0.159516	0.999621
Acss1	102.861	-0.103734	0.0977348	-1.06138	0.288515	0.999621
Acss2	702.915	0.0897672	0.0805009	1.11511	0.264804	0.999621
Acss3	22.7636	-0.0394564	0.0829012	-0.475945	0.634114	0.999621
Acta2	262.97	-0.0914249	0.0739539	-1.23624	0.216369	0.999621
Actb	21126.4	0.0507893	0.0852674	0.595647	0.551411	0.999621
Actbl2	0.434157	-0.00740847	0.0162209	-0.456724	0.64787	0.999621
Actc1	8.08046	0.0237643	0.0373562	0.636154	0.524676	0.999621
Actg1	4697.22	0.0116007	0.0862839	0.134448	0.893048	0.999621
Actg2	3.33827	-0.0837616	0.041153	-2.03537	0.0418139	0.999621
Actl11	0.114956	-0.00119793	0.01078	-0.111125	0.911517	0.999621
Actl6a	92.2139	0.0513047	0.0971427	0.528138	0.597404	0.999621
Actl6b	832.819	0.0146189	0.0937509	0.155934	0.876085	0.999621
Actl9	1.72118	0.0377472	0.0309222	1.22072	0.222193	0.999621
Actn1	405.276	-0.12124	0.0890452	-1.36156	0.173338	0.999621
Actn2	64.8507	-0.108509	0.0953127	-1.13845	0.254932	0.999621
Actn4	817.983	-0.114653	0.086178	-1.33042	0.18338	0.999621
Actr10	1644.77	0.0729316	0.0863993	0.844123	0.398601	0.999621
Actr1a	3130.34	0.0459243	0.0741519	0.619327	0.535701	0.999621
Actr1b	1662.37	-0.0250505	0.080741	-0.310257	0.756366	0.999621
Actr2	900.044	-0.05462	0.0976095	-0.559577	0.575768	0.999621
Actr3	1312.09	0.0231615	0.0975451	0.237444	0.812313	0.999621
Actr3b	398.223	0.0344302	0.0901942	0.381734	0.702659	0.999621
Actr5	32.8803	-0.0492701	0.0912377	-0.540019	0.589184	0.999621
Actr6	119.842	0.0233236	0.097575	0.239032	0.811081	0.999621
Actr8	484.109	0.0425923	0.0811002	0.525181	0.599457	0.999621
Actrt3	19.8528	-0.0473227	0.0703425	-0.672747	0.501108	0.999621
Acvr1	248.751	0.0814948	0.0890547	0.915109	0.360134	0.999621
Acvr1b	279.602	-0.0572697	0.094805	-0.604079	0.545791	0.999621
Acvr1c	52.9277	0.0146386	0.0897002	0.163195	0.870365	0.999621
Acvr2a	254.811	-0.049618	0.0977272	-0.50772	0.61165	0.999621
Acvr2b	12.1698	0.0334495	0.0614379	0.544444	0.586136	0.999621
Acvrl1	133.781	-0.0861934	0.0976622	-0.882567	0.37747	0.999621
Acy1	169.198	-0.030548	0.0974013	-0.31363	0.753802	0.999621
Acy3	198.669	0.07292	0.0975213	0.747735	0.45462	0.999621
Acyp1	95.5033	0.0744404	0.0865431	0.860153	0.389704	0.999621
Acyp2	492.564	0.0482798	0.0975776	0.494783	0.620753	0.999621
Ada	17.7292	-0.0504998	0.0752833	-0.670797	0.50235	0.999621
Adad2	0.345008	-0.00195917	0.0137726	-0.14225	0.886882	0.999621
Adal	194.291	0.0486822	0.0924761	0.52643	0.59859	0.999621
Adam10	740.872	-0.0334233	0.0894099	-0.37382	0.708538	0.999621
Adam11	914.268	-0.0768316	0.0946107	-0.812082	0.416744	0.999621
Adam12	63.7883	-0.0655104	0.0948124	-0.690948	0.489598	0.999621
Adam15	1485.38	-0.00621123	0.0956284	-0.0649518	0.948212	0.999621
Adam17	155.718	-0.0108155	0.0975464	-0.110876	0.911715	0.999621
Adam18	4.76831	0.120553	0.0490076	2.45988	0.0138985	0.999621
Adam19	658.767	-0.000787811	0.0857376	-0.00918863	0.992669	0.999621
Adam1a	37.6959	-0.0239834	0.0875453	-0.273955	0.78412	0.999621
Adam2	0.223494	-0.0033984	0.01078	-0.315249	0.752573	0.999621
Adam21	7.84772	0.0454369	0.052385	0.867365	0.385742	0.999621
Adam22	1964.64	0.048511	0.0736188	0.658949	0.509928	0.999621
Adam23	5117.09	0.104419	0.0784788	1.33054	0.183341	0.999621
Adam24	0.323993	0.00383981	0.0117995	0.325421	0.744863	0.999621
Adam28	0.673236	0.00791245	0.0168913	0.468434	0.639474	0.999621
Adam3	0.595591	-0.0018994	0.0176927	-0.107355	0.914507	0.999621
Adam32	6.8327	0.0465349	0.0525073	0.886256	0.37548	0.999621
Adam33	113.088	0.0524845	0.0977276	0.537048	0.591234	0.999621
Adam4	3.80098	-0.00744281	0.0451946	-0.164683	0.869193	0.999621
Adam5	2.35153	-0.000911298	0.0307878	-0.0295994	0.976387	0.999621
Adam8	40.8431	0.00961601	0.0852288	0.112826	0.910169	0.999621
Adam9	434.071	0.00107857	0.0946062	0.0114007	0.990904	0.999621
Adamdec1	0.58853	0.00637935	0.017813	0.358128	0.720248	0.999621
Adamts1	96.4737	0.0200917	0.09773	0.205583	0.837116	0.999621
Adamts10	139.923	-0.103605	0.097169	-1.06624	0.286317	0.999621
Adamts12	5.62858	-0.00753295	0.0486196	-0.154936	0.876872	0.999621
Adamts14	4.71323	-0.0336644	0.0495611	-0.67925	0.496979	0.999621
Adamts15	8.61893	-0.0671037	0.0571024	-1.17515	0.239936	0.999621
Adamts16	72.2266	-0.0918222	0.097232	-0.944362	0.344985	0.999621
Adamts17	54.3282	-0.0377962	0.0865689	-0.436603	0.662399	0.999621
Adamts18	7.11501	0.0279484	0.056605	0.493745	0.621487	0.999621
Adamts19	8.81387	-0.0772188	0.0557055	-1.3862	0.165687	0.999621
Adamts2	253.036	-0.0989754	0.0965608	-1.02501	0.305361	0.999621
Adamts20	149.867	-0.0809196	0.0977392	-0.827914	0.407719	0.999621
Adamts3	252.977	0.0911863	0.0917243	0.994135	0.320157	0.999621
Adamts4	289.901	-0.0728373	0.094679	-0.769308	0.441711	0.999621
Adamts5	173.441	-0.152354	0.0972868	-1.56603	0.117341	0.999621
Adamts6	51.8611	0.0245954	0.0955278	0.257469	0.796817	0.999621
Adamts7	8.90371	-0.0594467	0.0535199	-1.11074	0.26668	0.999621
Adamts8	4.8878	-0.00869947	0.0493928	-0.176128	0.860193	0.999621
Adamts9	59.7172	0.0504775	0.0972216	0.519201	0.603621	0.999621
Adamtsl1	154.428	-0.0251324	0.0947467	-0.265259	0.79081	0.999621
Adamtsl2	25.2694	0.0104344	0.0873086	0.119511	0.90487	0.999621
Adamtsl3	23.6514	-0.00403383	0.0677554	-0.0595352	0.952526	0.999621
Adamtsl4	632.725	0.0230576	0.0973861	0.236765	0.812839	0.999621
Adamtsl5	385.457	0.0341691	0.0975889	0.350133	0.726239	0.999621
Adap1	1365.56	-0.0452632	0.0751674	-0.602165	0.547064	0.999621
Adap2	42.8842	-0.0571958	0.0857768	-0.666798	0.504901	0.999621
Adar	2343.14	-0.0225597	0.0841765	-0.268005	0.788695	0.999621
Adarb1	1917.42	-0.022069	0.0736214	-0.299764	0.764358	0.999621
Adarb2	127.977	0.0917964	0.0976723	0.93984	0.3473	0.999621
Adat1	96.3171	-0.0072408	0.0977381	-0.0740836	0.940944	0.999621
Adat2	45.2595	0.107179	0.0944161	1.13518	0.256302	0.999621
Adat3	27.6452	0.0424006	0.0780205	0.543454	0.586817	0.999621
Adck1	232.455	0.0512596	0.0938137	0.546397	0.584793	0.999621
Adck2	121.57	0.0276672	0.0971914	0.284667	0.775899	0.999621
Adck3	285.547	-0.0171784	0.0931741	-0.184368	0.853724	0.999621
Adck4	179.909	-0.119444	0.0959269	-1.24516	0.213074	0.999621
Adck5	37.9476	0.0868906	0.0903744	0.961452	0.336325	0.999621
Adcy1	1691.47	-0.152683	0.0763582	-1.99957	0.045547	0.999621
Adcy10	0.251282	0.00557845	0.0109527	0.509324	0.610525	0.999621
Adcy2	593.192	-0.00453424	0.081391	-0.0557093	0.955573	0.999621
Adcy3	345.011	-0.088944	0.0841027	-1.05756	0.290254	0.999621
Adcy4	45.825	-0.169916	0.0920568	-1.84577	0.0649258	0.999621
Adcy5	575.914	-0.0812988	0.0840363	-0.967425	0.333332	0.999621
Adcy6	165.29	-0.157515	0.0976386	-1.61324	0.106692	0.999621
Adcy7	112.625	-0.0191218	0.0973492	-0.196425	0.844277	0.999621
Adcy8	533.975	0.0462755	0.0862177	0.536729	0.591455	0.999621
Adcy9	1154.44	0.0268369	0.0718142	0.373699	0.708628	0.999621
Adcyap1	367.932	0.0144302	0.0880779	0.163834	0.869861	0.999621
Adcyap1r1	2905.39	-0.0537555	0.0781209	-0.688106	0.491386	0.999621
Add1	3568.39	0.0376905	0.0876649	0.429938	0.667241	0.999621
Add2	1224.04	-0.0308132	0.0764776	-0.402906	0.687018	0.999621
Add3	1823.5	-0.0736178	0.0847535	-0.868611	0.38506	0.999621
Adgb	39.1698	-0.00831925	0.0902367	-0.0921936	0.926544	0.999621
Adgra1	771.655	0.0642447	0.0957159	0.671201	0.502092	0.999621
Adgra2	240.02	-0.0928757	0.0925439	-1.00359	0.315578	0.999621
Adgra3	141.874	-0.0664601	0.0878456	-0.756556	0.449316	0.999621
Adgrb1	1694.41	-0.0269602	0.0950768	-0.283562	0.776746	0.999621
Adgrb2	1511.98	-0.00302143	0.0933413	-0.0323697	0.974177	0.999621
Adgrb3	832.376	0.0502349	0.0891758	0.563325	0.573214	0.999621
Adgrd1	37.153	0.011132	0.0816077	0.136409	0.891498	0.999621
Adgre1	62.8073	-0.102535	0.0944004	-1.08617	0.277404	0.999621
Adgre4	1.90598	-0.015599	0.0297849	-0.523722	0.600472	0.999621
Adgre5	297.378	-0.131015	0.0969683	-1.35111	0.176661	0.999621
Adgrf1	0.129768	0.003203	0.01078	0.297123	0.766372	0.999621
Adgrf2	6.82787	0.0671661	0.0531054	1.26477	0.205954	0.999621
Adgrf4	12.4149	-0.0758719	0.0699606	-1.08449	0.278146	0.999621
Adgrf5	534.189	-0.18475	0.0976836	-1.89131	0.0585834	0.999621
Adgrg1	1763.24	0.0353834	0.0967625	0.365673	0.714609	0.999621
Adgrg2	71.6549	-0.0344011	0.0966123	-0.356074	0.721785	0.999621
Adgrg3	11.5528	0.0174558	0.0675003	0.258603	0.795942	0.999621
Adgrg5	2.27781	-0.0113723	0.0292764	-0.388446	0.697686	0.999621
Adgrg6	95.2499	-0.118436	0.0975027	-1.2147	0.224482	0.999621
Adgrg7	0.340989	0.00521999	0.0137486	0.379675	0.704187	0.999621
Adgrl1	3230.95	0.0202902	0.0916038	0.2215	0.824703	0.999621
Adgrl2	1185.05	-0.0569922	0.0769933	-0.740223	0.459165	0.999621
Adgrl3	712.459	-0.0283964	0.0866833	-0.327589	0.743223	0.999621
Adgrl4	489.69	-0.122673	0.0971695	-1.26246	0.206783	0.999621
Adgrv1	81.4725	0.125077	0.0976546	1.28081	0.20026	0.999621
Adh1	101.535	-0.0113676	0.0873514	-0.130136	0.896458	0.999621
Adh5	424.192	0.0588731	0.0920947	0.639267	0.522649	0.999621
Adh7	1.15487	0.00938463	0.0185084	0.507047	0.612122	0.999621
Adhfe1	362.375	0.0481742	0.0873771	0.551337	0.581402	0.999621
Adi1	1219.35	0.122842	0.0919507	1.33595	0.181566	0.999621
Adig	2.08903	-0.0380364	0.0274104	-1.38767	0.165239	0.999621
Adipoq	4.18201	-0.0213158	0.0330867	-0.644243	0.519418	0.999621
Adipor1	1632.46	-0.0533696	0.0701101	-0.761226	0.446522	0.999621
Adipor2	1089.31	-0.10897	0.0789756	-1.3798	0.167649	0.999621
Adk	354.99	-0.020209	0.0963095	-0.209834	0.833797	0.999621
Adm	40.7398	-0.178074	0.0942938	-1.8885	0.0589584	0.999621
Adm2	0.33423	0.00126133	0.0120868	0.104355	0.916887	0.999621
Adnp	54.3268	0.0770369	0.0877259	0.878154	0.37986	0.999621
Adnp2	178.732	-0.0799462	0.0967061	-0.826692	0.408412	0.999621
Ado	758.669	0.105875	0.0847909	1.24866	0.211791	0.999621
Adora1	1651.22	0.00166866	0.0856792	0.0194757	0.984462	0.999621
Adora2a	13.6045	-0.0115187	0.071157	-0.161877	0.871403	0.999621
Adora2b	121.954	0.000612142	0.0970814	0.00630545	0.994969	0.999621
Adora3	6.02619	0.0418771	0.049856	0.83996	0.400931	0.999621
Adpgk	398.066	-0.00626412	0.083622	-0.07491	0.940286	0.999621
Adprh	898.882	-0.00134981	0.0837123	-0.0161244	0.987135	0.999621
Adprhl1	2.35065	-0.0186075	0.027628	-0.673501	0.500628	0.999621
Adprhl2	58.3347	-0.071176	0.0958236	-0.742782	0.457614	0.999621
Adprm	169.922	0.0103718	0.0968501	0.107091	0.914717	0.999621
Adra1a	118.854	0.0335266	0.0967819	0.346414	0.729032	0.999621
Adra1b	277.292	-0.0460708	0.0952665	-0.483599	0.62867	0.999621
Adra1d	73.1997	0.113959	0.092402	1.2333	0.217464	0.999621
Adra2a	874.324	0.0398166	0.0960186	0.414676	0.678379	0.999621
Adra2b	2.54704	-0.00497093	0.0348808	-0.142512	0.886676	0.999621
Adra2c	46.3638	-0.12166	0.0953256	-1.27626	0.201865	0.999621
Adrb1	21.5957	0.0813883	0.0826816	0.984357	0.32494	0.999621
Adrb2	23.5239	0.0256564	0.0790409	0.324597	0.745486	0.999621
Adrb3	18.2192	0.130693	0.0725408	1.80164	0.0716016	0.999621
Adrbk1	1862.36	-0.0464008	0.0900242	-0.515426	0.606256	0.999621
Adrbk2	366.89	-0.104238	0.0905594	-1.15104	0.249715	0.999621
Adrm1	640.494	-0.0622387	0.0965685	-0.644503	0.51925	0.999621
Adsl	269.503	0.0482395	0.091461	0.527433	0.597893	0.999621
Adss	974.6	0.0261074	0.0925526	0.282082	0.777881	0.999621
Adssl1	263.419	0.0843654	0.0972169	0.867806	0.3855	0.999621
Adtrp	2.69118	0.00346837	0.0373468	0.0928694	0.926007	0.999621
Aebp1	1125.43	-0.0899996	0.0938502	-0.95897	0.337574	0.999621
Aebp2	254.865	0.0357165	0.0960848	0.371718	0.710103	0.999621
Aen	56.6615	-0.0178403	0.0951175	-0.187561	0.851221	0.999621
Aes	9835.63	0.0642277	0.0968474	0.663184	0.507213	0.999621
Afap1	456.399	-0.0430347	0.0847099	-0.508024	0.611436	0.999621
Afap1l1	181.074	0.050108	0.0959436	0.522265	0.601486	0.999621
Afap1l2	148.384	-0.0482444	0.0952378	-0.506567	0.612458	0.999621
Aff1	348.409	-0.0794487	0.0898409	-0.884327	0.37652	0.999621
Aff2	279.997	0.111167	0.0973036	1.14247	0.253257	0.999621
Aff3	1149.45	0.0336811	0.072842	0.462386	0.643805	0.999621
Aff4	1430.68	0.0304965	0.0931738	0.327307	0.743435	0.999621
Afg3l1	94.1116	-0.0262681	0.0942523	-0.278699	0.780476	0.999621
Afg3l2	309.752	-0.106879	0.0969262	-1.10269	0.270163	0.999621
Afm	1.12546	-0.0226792	0.019756	-1.14797	0.250981	0.999621
Afmid	132.839	-0.0199572	0.0977364	-0.204195	0.838201	0.999621
Afp	1.91617	-0.0205403	0.0261497	-0.785489	0.432167	0.999621
Aftph	656.194	0.00357259	0.0838393	0.0426124	0.96601	0.999621
Aga	118.957	0.0598608	0.0964158	0.620861	0.534691	0.999621
Agap1	2269.65	0.0300495	0.06668	0.450653	0.65224	0.999621
Agap2	687.398	-0.0743032	0.0973432	-0.763312	0.445278	0.999621
Agap3	2679.56	0.0126352	0.0976944	0.129334	0.897093	0.999621
Agbl1	1.81595	0.00468021	0.0315854	0.148176	0.882204	0.999621
Agbl2	28.6552	-0.01354	0.0785836	-0.1723	0.863202	0.999621
Agbl3	72.2027	0.0277776	0.0976254	0.284533	0.776002	0.999621
Agbl4	95.2415	0.0334249	0.0974302	0.343065	0.73155	0.999621
Agbl5	240.744	-0.0542931	0.0970585	-0.559385	0.575899	0.999621
Ager	7.09263	-0.0877119	0.0499049	-1.75758	0.0788189	0.999621
Agfg1	697.533	-0.0455487	0.0929775	-0.48989	0.624212	0.999621
Agfg2	482.671	-0.094452	0.0900866	-1.04846	0.294428	0.999621
Aggf1	148.463	-0.0386366	0.0924564	-0.41789	0.676028	0.999621
Agk	166.419	0.0221709	0.0953711	0.232469	0.816173	0.999621
Agl	820.697	0.0697873	0.0927529	0.7524	0.45181	0.999621
Agmat	19.9734	0.00975171	0.0796157	0.122485	0.902515	0.999621
Agmo	252.844	0.156682	0.0973225	1.60992	0.107414	0.999621
Ago1	1492.81	0.000902939	0.0722491	0.0124976	0.990029	0.999621
Ago2	909.799	0.00968894	0.0954264	0.101533	0.919127	0.999621
Ago3	264.014	0.0728296	0.0960809	0.758003	0.448449	0.999621
Ago4	61.9362	0.0155727	0.0954981	0.163068	0.870465	0.999621
Agpat1	1800.65	0.0220094	0.0973648	0.226051	0.821162	0.999621
Agpat3	2730.57	0.00508141	0.0920947	0.0551759	0.955998	0.999621
Agpat4	463.992	0.0139216	0.0955	0.145776	0.884098	0.999621
Agpat5	672.892	0.0541651	0.0968772	0.559111	0.576086	0.999621
Agpat6	524.957	-0.0644411	0.0837232	-0.769693	0.441482	0.999621
Agpat9	151.253	0.109329	0.0973017	1.12361	0.261181	0.999621
Agps	350.912	-0.0363099	0.096555	-0.376054	0.706877	0.999621
Agr2	0.449604	-0.0106385	0.0130186	-0.817173	0.413829	0.999621
Agr3	0.886093	-0.00801444	0.0198866	-0.403008	0.686942	0.999621
Agrn	1208.7	-0.115408	0.0906455	-1.27318	0.202953	0.999621
Agrp	1.11057	0.0092783	0.0247743	0.374513	0.708022	0.999621
Agt	3616.63	-0.0449746	0.0947512	-0.47466	0.635029	0.999621
Agtpbp1	1145.46	0.0236399	0.0859919	0.274908	0.783387	0.999621
Agtr1a	28.2584	0.0776507	0.0764273	1.01601	0.309626	0.999621
Agtr1b	3.38351	0.0156566	0.0354563	0.441576	0.658796	0.999621
Agtr2	93.2521	-0.0206186	0.0968292	-0.212938	0.831375	0.999621
Agtrap	177.194	-0.0239922	0.0976178	-0.245777	0.805855	0.999621
Agxt2	0.229495	0.003203	0.01078	0.297123	0.766372	0.999621
Ahctf1	255.907	-0.0369937	0.097444	-0.379641	0.704212	0.999621
Ahcy	125.888	-0.0330369	0.0976305	-0.338387	0.735072	0.999621
Ahcyl1	8755.01	0.0526546	0.0798807	0.659165	0.50979	0.999621
Ahcyl2	2845.46	0.0215159	0.0686733	0.313308	0.754047	0.999621
Ahdc1	453.435	-0.0019326	0.0976461	-0.0197919	0.984209	0.999621
Ahi1	2722.98	-0.0854196	0.0834821	-1.02321	0.306209	0.999621
Ahnak	799.07	-0.367981	0.0973339	-3.7806	0.000156449	0.999621
Ahr	70.8314	-0.119282	0.0972748	-1.22624	0.22011	0.999621
Ahrr	3.16117	-0.0163453	0.0330758	-0.494177	0.621181	0.999621
Ahsa1	414.872	0.0247157	0.0865043	0.285717	0.775095	0.999621
Ahsa2	217.562	-0.0164683	0.0974122	-0.169058	0.865751	0.999621
Ahsg	0.574012	0.00456688	0.0140219	0.325696	0.744654	0.999621
Aicda	0.231321	-0.0033984	0.01078	-0.315249	0.752573	0.999621
Aida	573.06	-0.030016	0.0878844	-0.34154	0.732697	0.999621
Aif1	44.0331	0.00936358	0.0863817	0.108398	0.91368	0.999621
Aif1l	211.881	-0.114828	0.094175	-1.2193	0.222728	0.999621
Aifm1	117.71	0.0414976	0.0968131	0.428636	0.668188	0.999621
Aifm2	73.2476	-0.12128	0.0958068	-1.26588	0.205555	0.999621
Aifm3	305.845	-0.00639636	0.0923103	-0.069292	0.944757	0.999621
Aig1	391.877	0.0487759	0.0845993	0.576551	0.564242	0.999621
Aim1	20.8832	-0.0562664	0.0752854	-0.747375	0.454837	0.999621
Aim1l	4.1725	-0.0323051	0.0446035	-0.724273	0.468898	0.999621
Aim2	34.5003	0.086172	0.084205	1.02336	0.306138	0.999621
Aimp1	258.289	0.099154	0.0973944	1.01807	0.308646	0.999621
Aimp2	638.089	0.0969661	0.0892473	1.08649	0.277263	0.999621
Aip	856.406	0.0446222	0.0861778	0.517792	0.604603	0.999621
Aire	1.71927	-0.0248029	0.0267044	-0.928794	0.352996	0.999621
Airn	58.1154	0.0943683	0.0890996	1.05913	0.289539	0.999621
Ajap1	765.175	0.0307082	0.0872446	0.351978	0.724855	0.999621
Ajuba	25.7901	-0.0177303	0.0823775	-0.215232	0.829586	0.999621
Ak1	941.61	0.127827	0.0869364	1.47035	0.141468	0.999621
Ak2	259.962	-0.0464011	0.0943373	-0.491864	0.622816	0.999621
Ak3	2297.45	0.0551918	0.0785627	0.70252	0.482355	0.999621
Ak4	107.325	-0.201278	0.0973868	-2.06679	0.0387542	0.999621
Ak5	680.913	0.0410141	0.0804912	0.509548	0.610368	0.999621
Ak6	30.08	0.00730499	0.0877592	0.083239	0.933661	0.999621
Ak7	54.3304	-0.135573	0.0957366	-1.4161	0.156745	0.999621
Ak8	35.7043	-0.0611765	0.0890725	-0.686817	0.492198	0.999621
Akap1	167.737	-0.0504405	0.0938525	-0.537445	0.59096	0.999621
Akap10	223.172	0.00476022	0.0907414	0.0524592	0.958163	0.999621
Akap11	1601.15	0.0216452	0.0960718	0.225302	0.821744	0.999621
Akap12	1974.06	-0.015237	0.0769424	-0.198031	0.843021	0.999621
Akap13	419.632	-0.157312	0.091423	-1.7207	0.0853049	0.999621
Akap14	7.96424	-0.0896527	0.0548676	-1.63398	0.102262	0.999621
Akap17b	172.163	-0.0351945	0.0962607	-0.365617	0.714651	0.999621
Akap2	0.740442	0.0170989	0.0176985	0.966121	0.333983	0.999621
Akap3	1.50347	0.024757	0.0277976	0.890616	0.373135	0.999621
Akap5	76.2004	-0.0617604	0.0975169	-0.63333	0.526518	0.999621
Akap6	2654.92	0.071492	0.0789799	0.905192	0.365364	0.999621
Akap7	464.512	0.023779	0.0974486	0.244016	0.807218	0.999621
Akap8	438.903	-0.104195	0.0976443	-1.06709	0.285932	0.999621
Akap8l	735.413	-0.119203	0.0891525	-1.33707	0.181201	0.999621
Akap9	432.148	-0.00911707	0.0974755	-0.0935319	0.925481	0.999621
Akip1	80.5414	0.0446157	0.0941721	0.473768	0.635665	0.999621
Akirin1	465.261	0.11654	0.0916953	1.27095	0.203745	0.999621
Akirin2	338.672	-0.044642	0.0939608	-0.475113	0.634706	0.999621
Akna	60.0161	-0.0456065	0.0939601	-0.485382	0.627406	0.999621
Aknad1	1.14216	-0.0226121	0.0198344	-1.14004	0.254268	0.999621
Akp3	0.209037	0.00540347	0.01078	0.501247	0.616197	0.999621
Akr1a1	4456.21	0.0592017	0.0782856	0.756228	0.449513	0.999621
Akr1b10	552.055	0.141748	0.0830938	1.70588	0.0880301	0.999621
Akr1b7	1.27925	0.0119323	0.0224189	0.532243	0.594558	0.999621
Akr1b8	62.0984	-0.0124975	0.0958469	-0.130391	0.896257	0.999621
Akr1c12	2.33372	0.031473	0.0280277	1.12292	0.26147	0.999621
Akr1c13	10.3073	0.0573805	0.0562092	1.02084	0.307331	0.999621
Akr1c14	13.7935	-0.0582859	0.066481	-0.87673	0.380633	0.999621
Akr1c18	0.46906	0.0138238	0.0134152	1.03045	0.302798	0.999621
Akr1c19	1.29654	0.0414681	0.0249414	1.66263	0.0963873	0.999621
Akr1e1	255.652	0.0912893	0.0906215	1.00737	0.313758	0.999621
Akr7a5	361.29	0.0249786	0.0910524	0.274333	0.783829	0.999621
Akt1	1595.94	-0.00203489	0.085657	-0.0237562	0.981047	0.999621
Akt1s1	817.663	0.0329241	0.0977232	0.336912	0.736184	0.999621
Akt2	301.888	-0.0288752	0.0877636	-0.329012	0.742147	0.999621
Akt3	1109.31	0.0390559	0.079785	0.489514	0.624478	0.999621
Aktip	2964.18	0.0852827	0.0803824	1.06096	0.288707	0.999621
Alad	542.306	-0.051241	0.0947913	-0.540567	0.588806	0.999621
Alas1	623.19	-0.00178534	0.0808127	-0.0220923	0.982374	0.999621
Alas2	121.079	-0.168611	0.0653796	-2.57896	0.00990988	0.999621
Alb	12.849	0.0403148	0.024047	1.6765	0.0936405	0.999621
Alcam	813.65	0.085924	0.0928384	0.925521	0.354695	0.999621
Aldh16a1	36.2405	-0.00937425	0.0845808	-0.110832	0.91175	0.999621
Aldh18a1	218.868	-0.128306	0.0973116	-1.3185	0.187335	0.999621
Aldh1a1	1672.05	0.0265487	0.0963177	0.275637	0.782827	0.999621
Aldh1a2	420.239	0.0192447	0.0767385	0.250783	0.801982	0.999621
Aldh1a3	9.71206	-0.0966854	0.0635991	-1.52023	0.128453	0.999621
Aldh1a7	7.31398	0.0121308	0.051005	0.237836	0.812008	0.999621
Aldh1b1	21.2018	-0.00650184	0.0822997	-0.0790019	0.937031	0.999621
Aldh1l1	321.401	-0.0387796	0.089618	-0.432721	0.665217	0.999621
Aldh1l2	147.037	0.0772075	0.096789	0.797688	0.425052	0.999621
Aldh2	409.722	-0.117174	0.0923094	-1.26936	0.204313	0.999621
Aldh3a1	17.9977	-0.038488	0.0751778	-0.511959	0.60868	0.999621
Aldh3a2	894.667	0.0879951	0.0816777	1.07735	0.281326	0.999621
Aldh3b1	32.688	-0.104517	0.0855082	-1.2223	0.221593	0.999621
Aldh3b2	27.5542	0.0941786	0.0818525	1.15059	0.249901	0.999621
Aldh3b3	0.942019	0.0146288	0.0199429	0.733534	0.463233	0.999621
Aldh4a1	207.728	-0.0416742	0.0971673	-0.428891	0.668002	0.999621
Aldh5a1	1227.32	0.0512807	0.0832695	0.61584	0.538	0.999621
Aldh6a1	1280.62	0.00917713	0.0881549	0.104102	0.917088	0.999621
Aldh7a1	404.662	-0.13063	0.0928845	-1.40637	0.159614	0.999621
Aldh8a1	1.53339	0.00741814	0.0241433	0.307254	0.75865	0.999621
Aldh9a1	400.388	-0.0163054	0.0857316	-0.190191	0.849159	0.999621
Aldoa	33037.5	0.0818298	0.0967683	0.845627	0.397761	0.999621
Aldoart1	4.05424	0.0311294	0.046586	0.668215	0.503997	0.999621
Aldoart2	7.20772	0.0784962	0.0596562	1.31581	0.188238	0.999621
Aldob	26.1597	0.0172919	0.0794066	0.217764	0.827613	0.999621
Aldoc	19273.8	0.0152578	0.0689532	0.221277	0.824877	0.999621
Alg1	231.063	0.0173556	0.0920424	0.188561	0.850437	0.999621
Alg10b	218.354	0.0856041	0.0970928	0.881674	0.377953	0.999621
Alg11	745.63	0.0292131	0.090233	0.323752	0.746126	0.999621
Alg12	216.578	0.100177	0.0927774	1.07975	0.280252	0.999621
Alg13	131.128	0.059502	0.0975392	0.610032	0.541841	0.999621
Alg14	469.934	0.102939	0.0930119	1.10673	0.26841	0.999621
Alg2	3647.71	0.033244	0.0662834	0.501544	0.615988	0.999621
Alg3	424.59	-0.0112057	0.0977292	-0.114661	0.908714	0.999621
Alg5	70.207	0.0102797	0.0898715	0.114382	0.908935	0.999621
Alg6	89.9283	0.0238225	0.0967017	0.246351	0.805411	0.999621
Alg8	150.592	-0.0200868	0.0964536	-0.208254	0.835031	0.999621
Alg9	423.181	0.0312003	0.0894105	0.348956	0.727122	0.999621
Alk	104.007	0.0265986	0.096443	0.275796	0.782705	0.999621
Alkbh1	57.801	-0.0251733	0.0937212	-0.268597	0.78824	0.999621
Alkbh2	34.2832	0.0231538	0.0892494	0.259428	0.795305	0.999621
Alkbh3	312.484	0.171249	0.0933872	1.83376	0.06669	0.999621
Alkbh4	45.6473	-0.073808	0.0898327	-0.821615	0.411296	0.999621
Alkbh5	442.317	0.0146346	0.0943948	0.155036	0.876793	0.999621
Alkbh6	623.058	-0.00202611	0.0963376	-0.0210313	0.983221	0.999621
Alkbh7	122.806	-0.0711476	0.0972947	-0.731259	0.464621	0.999621
Alkbh8	42.4138	0.0770269	0.0862071	0.89351	0.371584	0.999621
Allc	0.229912	-0.0033984	0.01078	-0.315249	0.752573	0.999621
Alms1	123.926	0.078457	0.0977215	0.802863	0.422054	0.999621
Alms1-ps2	0.251282	0.00557845	0.0109527	0.509324	0.610525	0.999621
Alox12	23.1562	-0.0624128	0.0640911	-0.973814	0.330149	0.999621
Alox12b	26.1021	0.000624049	0.0819079	0.00761892	0.993921	0.999621
Alox12e	0.357984	0.00407889	0.0121599	0.335437	0.737295	0.999621
Alox15	5.03202	0.00814207	0.0443674	0.183515	0.854394	0.999621
Alox5	12.0842	-0.0547588	0.0703887	-0.777948	0.4366	0.999621
Alox5ap	246.293	-0.00667978	0.0975106	-0.0685031	0.945385	0.999621
Alox8	242.103	0.0297888	0.0977203	0.304837	0.76049	0.999621
Aloxe3	46.5523	0.0614401	0.0928784	0.661511	0.508285	0.999621
Alpi	0.108538	-0.00119793	0.01078	-0.111125	0.911517	0.999621
Alpk1	25.0193	-0.0683507	0.0796826	-0.857788	0.39101	0.999621
Alpk2	4.05103	0.021289	0.0427494	0.497994	0.618488	0.999621
Alpk3	5.44841	0.0244301	0.0376573	0.648748	0.516502	0.999621
Alpl	293.894	-0.0262681	0.0963957	-0.272503	0.785235	0.999621
Als2	188.927	-0.0693754	0.0913466	-0.759475	0.447569	0.999621
Als2cl	146.462	-0.0164827	0.0962246	-0.171294	0.863992	0.999621
Als2cr11	0.464051	-0.0109524	0.0131348	-0.833847	0.404367	0.999621
Als2cr12	0.45899	0.00581881	0.0111854	0.520216	0.602913	0.999621
Alx1	0.229495	0.003203	0.01078	0.297123	0.766372	0.999621
Alx4	2.85989	0.0181922	0.0401801	0.452766	0.650717	0.999621
Alyref	61.7495	0.0186755	0.0952717	0.196023	0.844592	0.999621
Alyref2	11.5033	0.0454357	0.0649587	0.699455	0.484268	0.999621
Amacr	71.8266	0.16131	0.0967816	1.66674	0.0955658	0.999621
Ambp	0.217076	-0.0033984	0.01078	-0.315249	0.752573	0.999621
Ambra1	566.709	-0.00859802	0.0925124	-0.0929391	0.925952	0.999621
Amdhd1	0.259535	0.00540347	0.01078	0.501247	0.616197	0.999621
Amdhd2	67.0549	0.00784353	0.0938029	0.0836172	0.933361	0.999621
Amer1	254.293	0.147405	0.0949223	1.5529	0.120446	0.999621
Amer2	206.281	-0.00545258	0.0970797	-0.056166	0.95521	0.999621
Amer3	168.66	-0.0629921	0.0943451	-0.667678	0.504339	0.999621
Amfr	1373.01	-0.0187164	0.0753627	-0.248351	0.803863	0.999621
Amh	12.7125	0.0283811	0.0687929	0.412559	0.679929	0.999621
Amhr2	41.4225	0.0295886	0.0916774	0.322747	0.746887	0.999621
Amica1	0.753845	0.0201334	0.0160422	1.25503	0.209469	0.999621
Amigo1	638.619	0.0567601	0.081812	0.693787	0.487816	0.999621
Amigo2	197.288	-0.161045	0.0967517	-1.66452	0.0960083	0.999621
Amigo3	12.5321	0.0258587	0.0657973	0.393005	0.694316	0.999621
Ammecr1	9.02321	-0.0948929	0.059243	-1.60176	0.109209	0.999621
Ammecr1l	402.541	-0.00722044	0.0930407	-0.0776051	0.938142	0.999621
Amn	13.8931	0.10346	0.0704514	1.46853	0.141961	0.999621
Amn1	100.117	-0.0949289	0.0909789	-1.04342	0.296755	0.999621
Amot	325.858	0.023499	0.0915036	0.25681	0.797326	0.999621
Amotl1	412.981	-0.0186584	0.090416	-0.206362	0.836508	0.999621
Amotl2	367.679	-0.00442135	0.0841537	-0.052539	0.958099	0.999621
Ampd2	1059.1	-0.0517261	0.0841694	-0.614548	0.538854	0.999621
Ampd3	772.706	-0.00408612	0.091143	-0.044832	0.964241	0.999621
Amph	1694.99	0.0479603	0.0747891	0.641274	0.521345	0.999621
Amt	47.7817	-0.0684893	0.0917433	-0.746532	0.455346	0.999621
Amtn	0.213273	-0.0033984	0.01078	-0.315249	0.752573	0.999621
Amy1	53.816	0.0217792	0.0872607	0.249587	0.802906	0.999621
Amz1	18.8638	0.0847537	0.0750261	1.12966	0.258621	0.999621
Amz2	595.742	0.124858	0.0825844	1.51189	0.130562	0.999621
Anapc1	836.705	0.0125354	0.0794238	0.15783	0.874591	0.999621
Anapc10	117.319	0.156824	0.0971275	1.61463	0.106392	0.999621
Anapc11	1897.78	0.0455544	0.0901628	0.505247	0.613386	0.999621
Anapc13	568.056	-0.019609	0.097603	-0.200906	0.840772	0.999621
Anapc15	101.392	0.0879424	0.0974193	0.90272	0.366674	0.999621
Anapc16	792.588	0.0534221	0.0855805	0.624233	0.532475	0.999621
Anapc2	777.05	0.00676966	0.087105	0.0777183	0.938052	0.999621
Anapc4	225.002	-0.022188	0.0977322	-0.227029	0.820401	0.999621
Anapc5	1308.29	-0.0262355	0.0821636	-0.319308	0.749493	0.999621
Anapc7	124.061	0.00670605	0.0944571	0.0709957	0.943401	0.999621
Ang	67.1948	-0.169717	0.0959817	-1.76822	0.0770242	0.999621
Ang2	0.129768	0.003203	0.01078	0.297123	0.766372	0.999621
Angel1	306.394	-0.021486	0.0939554	-0.228683	0.819115	0.999621
Angel2	439.657	-0.0126352	0.0873743	-0.14461	0.885018	0.999621
Angpt1	82.9444	-0.0805085	0.0940513	-0.856006	0.391994	0.999621
Angpt2	14.1715	-0.10727	0.0701327	-1.52952	0.126135	0.999621
Angpt4	3.23826	0.0284881	0.0408554	0.697293	0.48562	0.999621
Angptl1	14.4775	0.0361497	0.0626162	0.577322	0.563722	0.999621
Angptl2	91.6914	-0.139667	0.0954247	-1.46363	0.143294	0.999621
Angptl3	9.87379	0.0476561	0.0580386	0.82111	0.411583	0.999621
Angptl4	11.5646	-0.153429	0.0691304	-2.21941	0.0264587	0.999621
Angptl6	19.0643	-0.105387	0.0784488	-1.34339	0.179145	0.999621
Angptl7	2.63201	0.0377272	0.0335536	1.12438	0.26085	0.999621
Ank	5640.13	0.0575483	0.0699381	0.822846	0.410595	0.999621
Ank1	2176.26	-0.0627762	0.0766644	-0.818844	0.412875	0.999621
Ank2	5970.83	0.0345687	0.0701337	0.492897	0.622085	0.999621
Ank3	6331.71	-0.0216585	0.0653598	-0.331373	0.740363	0.999621
Ankdd1b	5.54607	0.000706367	0.0542809	0.0130132	0.989617	0.999621
Ankef1	9.8635	-0.0108018	0.0538138	-0.200725	0.840914	0.999621
Ankfn1	44.6467	0.0221999	0.0912505	0.243285	0.807785	0.999621
Ankfy1	653.101	0.0313579	0.0782915	0.400528	0.688768	0.999621
Ankhd1	961.179	-0.0148293	0.0855684	-0.173304	0.862413	0.999621
Ankib1	584.611	-0.0122755	0.0958442	-0.128077	0.898088	0.999621
Ankk1	1.40464	-0.00475952	0.0216873	-0.219461	0.826291	0.999621
Ankle1	1.55874	-0.000840845	0.0223161	-0.0376789	0.969944	0.999621
Ankle2	312.763	0.00835178	0.0971053	0.0860075	0.93146	0.999621
Ankmy1	2.70775	-0.0328887	0.0339167	-0.969689	0.332201	0.999621
Ankmy2	479.027	0.00512119	0.0872937	0.0586662	0.953218	0.999621
Ankra2	208.869	-0.0687324	0.0958156	-0.71734	0.473164	0.999621
Ankrd10	182.307	-0.0944698	0.0964532	-0.979436	0.327364	0.999621
Ankrd11	1169.48	-0.0141998	0.0800582	-0.177369	0.859219	0.999621
Ankrd12	358.143	0.0454124	0.0971085	0.467646	0.640038	0.999621
Ankrd13a	968.96	-0.027803	0.0854349	-0.325429	0.744856	0.999621
Ankrd13b	448.852	-0.0889634	0.0977036	-0.910544	0.362536	0.999621
Ankrd13c	686.109	-0.00558533	0.0837244	-0.0667109	0.946812	0.999621
Ankrd13d	415.899	-0.0717861	0.088153	-0.814336	0.415453	0.999621
Ankrd16	134.603	-0.0897996	0.0971648	-0.924199	0.355383	0.999621
Ankrd17	1988.6	0.0263057	0.0838739	0.313634	0.753799	0.999621
Ankrd2	7.44539	-0.0590485	0.0597403	-0.98842	0.322947	0.999621
Ankrd22	1.47026	-0.0195278	0.0284545	-0.686282	0.492535	0.999621
Ankrd23	37.4116	0.0637241	0.0798241	0.798307	0.424692	0.999621
Ankrd24	153.15	-0.160329	0.0969103	-1.6544	0.0980456	0.999621
Ankrd26	65.9674	0.0883018	0.0852335	1.036	0.300203	0.999621
Ankrd27	395.755	-0.0297374	0.0892403	-0.333228	0.738962	0.999621
Ankrd28	653.957	0.00376713	0.0948536	0.0397152	0.96832	0.999621
Ankrd29	391.84	0.201665	0.0975162	2.06802	0.0386381	0.999621
Ankrd32	58.5426	0.00170035	0.0930937	0.018265	0.985427	0.999621
Ankrd33	13.3446	0.014156	0.0738699	0.191634	0.848029	0.999621
Ankrd33b	21.5336	0.0777987	0.0831529	0.93561	0.349474	0.999621
Ankrd34a	722.719	0.0206862	0.097727	0.211674	0.832362	0.999621
Ankrd34b	609.727	0.0572371	0.0953601	0.600221	0.548359	0.999621
Ankrd34c	188.382	0.110269	0.097557	1.1303	0.25835	0.999621
Ankrd35	63.3259	-0.0276605	0.0932058	-0.296768	0.766644	0.999621
Ankrd36	0.389303	0.00760394	0.01078	0.705372	0.480579	0.999621
Ankrd37	29.7762	0.0139395	0.0856463	0.162757	0.87071	0.999621
Ankrd39	130.36	-0.0979262	0.0967799	-1.01184	0.311612	0.999621
Ankrd40	2332.92	-0.00625467	0.0686743	-0.0910774	0.927431	0.999621
Ankrd42	46.3975	-0.0327329	0.0956749	-0.342126	0.732256	0.999621
Ankrd44	169.465	0.0711914	0.0940096	0.757278	0.448883	0.999621
Ankrd45	699.305	0.109863	0.0912468	1.20403	0.22858	0.999621
Ankrd46	1356.42	0.00560544	0.0876188	0.0639753	0.94899	0.999621
Ankrd49	91.0702	0.0073	0.0971445	0.0751459	0.940099	0.999621
Ankrd50	484.62	0.0267748	0.0892756	0.299912	0.764245	0.999621
Ankrd52	1090.91	-0.0354019	0.0960359	-0.368632	0.712402	0.999621
Ankrd54	109.455	-0.0473777	0.0975126	-0.485863	0.627065	0.999621
Ankrd55	492.343	0.0683715	0.0934786	0.731414	0.464527	0.999621
Ankrd6	718.159	0.022009	0.0785468	0.280202	0.779322	0.999621
Ankrd60	0.108538	-0.00119793	0.01078	-0.111125	0.911517	0.999621
Ankrd61	2.32332	0.0206152	0.0325684	0.63298	0.526747	0.999621
Ankrd63	0.565487	-0.00116517	0.0156614	-0.0743978	0.940694	0.999621
Ankrd66	19.2216	-0.0225996	0.0757103	-0.298501	0.765321	0.999621
Ankrd7	0.104519	0.003203	0.01078	0.297123	0.766372	0.999621
Ankrd9	91.2716	0.0778886	0.0976968	0.797248	0.425307	0.999621
Anks1	725.409	-0.00327844	0.090181	-0.036354	0.971	0.999621
Anks1b	1435.66	0.1235	0.088219	1.39992	0.161536	0.999621
Anks3	167.656	-0.136251	0.0958397	-1.42166	0.155126	0.999621
Anks6	126.708	-0.0750066	0.0971851	-0.771791	0.440238	0.999621
Ankub1	43.6542	0.0405189	0.0863435	0.469276	0.638872	0.999621
Ankzf1	145.327	-0.0862317	0.097163	-0.887495	0.374812	0.999621
Anln	1975.57	0.0505814	0.0941538	0.537221	0.591115	0.999621
Ano1	88.6289	-0.12638	0.0972933	-1.29896	0.193959	0.999621
Ano10	504.23	0.0850327	0.0831709	1.02239	0.306599	0.999621
Ano2	1.35374	-0.00782224	0.024324	-0.321585	0.747767	0.999621
Ano3	826.159	0.0967206	0.0958753	1.00882	0.313063	0.999621
Ano4	562.386	0.103276	0.0962919	1.07253	0.283481	0.999621
Ano5	38.7923	0.108531	0.0929477	1.16765	0.242946	0.999621
Ano6	507.103	-0.108885	0.0923045	-1.17962	0.23815	0.999621
Ano7	25.2033	-0.0789596	0.0847759	-0.931392	0.351651	0.999621
Ano8	141.061	-0.102557	0.096753	-1.05999	0.289148	0.999621
Ano9	0.226249	0.00100254	0.01078	0.0929992	0.925904	0.999621
Anp32a	1336.81	-0.0762771	0.0954036	-0.79952	0.423989	0.999621
Anp32b	331.886	-0.157833	0.0943795	-1.67233	0.0944597	0.999621
Anp32e	503.969	-0.050791	0.0968217	-0.524582	0.599873	0.999621
Anpep	59.9059	-0.00142776	0.0873186	-0.0163512	0.986954	0.999621
Antxr1	541.341	-0.0667883	0.0943635	-0.707776	0.479084	0.999621
Antxr2	35.4653	-0.0864372	0.0851272	-1.01539	0.309921	0.999621
Anxa1	77.9653	-0.0770827	0.0756663	-1.01872	0.308336	0.999621
Anxa10	0.964578	0.0286169	0.0215806	1.32605	0.184824	0.999621
Anxa11	120.072	0.055405	0.0961325	0.57634	0.564386	0.999621
Anxa2	1015.17	0.01573	0.0973559	0.161573	0.871642	0.999621
Anxa3	105.582	-0.0772327	0.0971291	-0.795155	0.426523	0.999621
Anxa4	232.185	0.0871742	0.0965062	0.903301	0.366366	0.999621
Anxa5	1954.28	0.00717227	0.0840292	0.0853545	0.93198	0.999621
Anxa6	2255.82	0.0115683	0.0833037	0.138869	0.889554	0.999621
Anxa7	1210.79	0.027672	0.0812816	0.340445	0.733521	0.999621
Anxa8	5.03142	0.00616652	0.0401951	0.153415	0.878071	0.999621
Anxa9	14.3567	-0.0646133	0.0720715	-0.896517	0.369977	0.999621
Aoah	17.0394	0.0415495	0.0682698	0.608608	0.542784	0.999621
Aoc1	0.673669	-0.00659393	0.0186116	-0.354291	0.723121	0.999621
Aoc2	24.6602	-0.0458198	0.087289	-0.524921	0.599638	0.999621
Aoc3	14.7497	-0.067148	0.0598933	-1.12113	0.262234	0.999621
Aox1	88.7832	-0.0599129	0.097405	-0.615091	0.538495	0.999621
Aox2	0.116365	-0.00119793	0.01078	-0.111125	0.911517	0.999621
Aox3	7.25895	-0.0873189	0.0584228	-1.4946	0.135018	0.999621
Aox4	19.3355	0.0157072	0.0797254	0.197016	0.843815	0.999621
Ap1ar	585.584	-0.00393597	0.0923576	-0.0426166	0.966007	0.999621
Ap1b1	1875.79	-0.0213287	0.0803104	-0.265579	0.790564	0.999621
Ap1g1	1446.04	0.04542	0.076655	0.592525	0.553499	0.999621
Ap1g2	67.8625	-0.0495666	0.0968192	-0.511951	0.608686	0.999621
Ap1m1	1283.8	0.0189435	0.096979	0.195336	0.84513	0.999621
Ap1m2	7.19132	0.00531377	0.0574807	0.0924444	0.926345	0.999621
Ap1s1	768.195	0.0825383	0.0952637	0.866419	0.38626	0.999621
Ap1s2	1964.78	0.0962028	0.0828627	1.16099	0.245646	0.999621
Ap1s3	20.3304	0.0795662	0.0828335	0.960555	0.336776	0.999621
Ap2a1	2163.92	0.027153	0.0925958	0.293243	0.769337	0.999621
Ap2a2	1596.98	-0.0438651	0.0805756	-0.544397	0.586168	0.999621
Ap2b1	3382.7	0.0619712	0.0732268	0.846291	0.39739	0.999621
Ap2m1	2661.24	0.0648951	0.0714415	0.908367	0.363685	0.999621
Ap2s1	2237.95	0.0283242	0.092887	0.304932	0.760418	0.999621
Ap3b1	594.013	0.0287756	0.0849094	0.338897	0.734687	0.999621
Ap3b2	1983.57	-0.00299128	0.0786542	-0.0380307	0.969663	0.999621
Ap3d1	1672.77	-0.0123519	0.081399	-0.151745	0.879388	0.999621
Ap3m1	1278.03	0.0685484	0.0910704	0.752697	0.451632	0.999621
Ap3m2	624.595	-0.102398	0.0919368	-1.11379	0.265369	0.999621
Ap3s1	539.037	0.0998025	0.0968132	1.03088	0.302599	0.999621
Ap3s2	1314.19	-0.0107927	0.0808227	-0.133535	0.89377	0.999621
Ap4b1	100.101	0.0805825	0.0977387	0.824469	0.409673	0.999621
Ap4e1	68.2418	0.0565731	0.0968915	0.583881	0.5593	0.999621
Ap4m1	53.537	-0.228294	0.0927684	-2.4609	0.013859	0.999621
Ap4s1	360.445	0.0453198	0.0972982	0.465783	0.641371	0.999621
Ap5b1	38.4244	0.0652629	0.0930594	0.701304	0.483113	0.999621
Ap5m1	324.272	0.039511	0.0934551	0.422781	0.672455	0.999621
Ap5s1	325.005	0.0475623	0.0961257	0.494793	0.620746	0.999621
Ap5z1	250.068	0.0160635	0.0953319	0.168501	0.86619	0.999621
Apaf1	63.2549	0.0504275	0.0969554	0.520111	0.602987	0.999621
Apba1	3086.28	0.00881693	0.0824506	0.106936	0.91484	0.999621
Apba2	1078.74	-0.0136104	0.0898653	-0.151453	0.879618	0.999621
Apba3	179.592	-0.0433154	0.0976319	-0.44366	0.657288	0.999621
Apbb1	2965.43	0.0193209	0.0834501	0.231526	0.816906	0.999621
Apbb1ip	178.609	0.088953	0.0977085	0.910392	0.362616	0.999621
Apbb2	2548.95	0.0590403	0.0828778	0.712377	0.476231	0.999621
Apbb3	281.281	0.0655168	0.0870373	0.752744	0.451604	0.999621
Apc	4142.91	0.00318261	0.0909981	0.0349744	0.9721	0.999621
Apc2	1335.22	-0.0396587	0.0968387	-0.409534	0.682148	0.999621
Apcdd1	195.656	-0.0993059	0.0973673	-1.01991	0.307771	0.999621
Apeh	234.681	0.016534	0.0946853	0.17462	0.861378	0.999621
Apela	9.82574	0.0500292	0.0649926	0.769768	0.441438	0.999621
Apex1	407.668	0.126015	0.091869	1.37168	0.170162	0.999621
Apex2	68.3068	0.0263569	0.0935565	0.281722	0.778157	0.999621
Aph1a	164.739	-0.0256805	0.0947837	-0.270938	0.786439	0.999621
Aph1b	332.764	0.0456497	0.0942954	0.484114	0.628305	0.999621
Aph1c	237.359	0.148788	0.0920147	1.617	0.105878	0.999621
Api5	688.527	0.0203596	0.096514	0.210949	0.832927	0.999621
Apip	125.825	0.0455269	0.0977271	0.465857	0.641318	0.999621
Apitd1	5.84609	-0.0212004	0.052339	-0.405059	0.685434	0.999621
Aplf	64.7861	0.14012	0.0972556	1.44074	0.149659	0.999621
Apln	1380.88	0.0729655	0.0761719	0.957907	0.33811	0.999621
Aplnr	205.496	0.0516752	0.0966906	0.534439	0.593038	0.999621
Aplp1	23486.7	0.0865697	0.0970318	0.892178	0.372297	0.999621
Aplp2	10166.4	0.00393406	0.0801812	0.0490646	0.960868	0.999621
Apmap	362.514	-0.0790036	0.0972908	-0.812035	0.416771	0.999621
Apoa1	33.6962	-0.0203092	0.0897175	-0.226368	0.820915	0.999621
Apoa1bp	1971.85	0.0751503	0.094541	0.794897	0.426674	0.999621
Apoa2	22.6001	0.0396698	0.0797054	0.497705	0.618692	0.999621
Apoa4	0.223494	-0.0033984	0.01078	-0.315249	0.752573	0.999621
Apoa5	0.116365	-0.00119793	0.01078	-0.111125	0.911517	0.999621
Apob	1.26482	0.0177985	0.0192366	0.925237	0.354843	0.999621
Apobec1	79.0094	-0.0275654	0.0967145	-0.285018	0.77563	0.999621
Apobec2	13.4568	0.0382924	0.0443759	0.86291	0.388187	0.999621
Apobec3	118.117	-0.191527	0.0976916	-1.96052	0.0499346	0.999621
Apobec4	0.104735	-0.00119793	0.01078	-0.111125	0.911517	0.999621
Apobr	10.2602	0.0186993	0.0689551	0.271181	0.786252	0.999621
Apoc1	167.077	0.150237	0.0975757	1.5397	0.123634	0.999621
Apoc3	5.83293	0.11321	0.0446438	2.53585	0.0112176	0.999621
Apoc4	0.563508	0.0123428	0.0137213	0.89954	0.368365	0.999621
Apod	32788.1	-0.0648307	0.0965072	-0.67177	0.50173	0.999621
Apoe	13184.7	-0.027986	0.0906008	-0.308894	0.757402	0.999621
Apof	1.26664	0.0122747	0.0241015	0.509292	0.610547	0.999621
Apoh	10.8046	0.0290082	0.0636374	0.455835	0.648509	0.999621
Apol10a	0.108538	-0.00119793	0.01078	-0.111125	0.911517	0.999621
Apol10b	1.4603	-0.0140006	0.0250915	-0.557981	0.576857	0.999621
Apol11a	0.349459	-0.00197853	0.0138402	-0.142955	0.886325	0.999621
Apol11b	12.5544	-0.093483	0.0549467	-1.70134	0.0888791	0.999621
Apol6	7.70859	-0.028058	0.0541399	-0.518251	0.604283	0.999621
Apol7a	0.549329	-0.021468	0.0178873	-1.20018	0.23007	0.999621
Apol7c	0.682902	-0.00930117	0.0166738	-0.557831	0.57696	0.999621
Apol7d	0.350651	0.00530958	0.0138655	0.382935	0.701768	0.999621
Apol7e	0.669574	-0.00491402	0.0168012	-0.29248	0.76992	0.999621
Apol8	22.4198	0.00715815	0.0829518	0.0862929	0.931234	0.999621
Apol9a	4.59425	-0.0209679	0.0451325	-0.464586	0.642228	0.999621
Apol9b	4.09811	0.0517701	0.0462818	1.11859	0.263317	0.999621
Apold1	93.5229	-0.0641548	0.0798917	-0.803022	0.421962	0.999621
Apom	0.23273	-0.0033984	0.01078	-0.315249	0.752573	0.999621
Apoo	60.5912	-0.0230304	0.0871764	-0.264181	0.79164	0.999621
Apool	77.3616	0.0273881	0.0969607	0.282466	0.777586	0.999621
Apopt1	284.595	0.0224359	0.0935106	0.239929	0.810386	0.999621
App	22400.1	-0.0272612	0.0570632	-0.477737	0.632838	0.999621
Appbp2	355.626	0.0454447	0.0970845	0.468094	0.639717	0.999621
Appbp2os	2.13128	-0.00368846	0.0306231	-0.120447	0.904129	0.999621
Appl1	639.849	-0.00807885	0.0938244	-0.0861061	0.931382	0.999621
Appl2	718.867	-0.0540795	0.0911049	-0.593596	0.552782	0.999621
Aprt	382.736	0.0832906	0.0931381	0.89427	0.371177	0.999621
Aptx	227.483	-0.0228647	0.0969093	-0.235939	0.81348	0.999621
Aqp1	27.4867	-0.0902082	0.0613968	-1.46927	0.141761	0.999621
Aqp11	181.02	0.118293	0.0924222	1.27992	0.200574	0.999621
Aqp2	1.37587	-0.0109421	0.0221679	-0.493602	0.621587	0.999621
[truncated: 22,422 more rows]

## Sheet: Legend
Dataset EV2: Differential gene expression of WT-PBS vs. WT-OVA-(GA)10 spinal cord using DESeq2
