# Supplementary material for: Active poly‐GA vaccination prevents microglia activation and motor deficits in a C9orf72 mouse model
Source: EMBO Mol Med. 2019 Dec 20;12(2):e10919. doi: 10.15252/emmm.201910919 (PMC7005532; doi:10.15252/emmm.201910919)
Supplement: Supplementary file 5 — Dataset EV3 [file EMMM-12-e10919-s005.xlsx]

## Sheet: EV3 WT-PBS vs TG-PBS
Dataset EV3: Differential gene expression of WT-PBS vs. TG-PBS spinal cord using DESeq2
GeneID	WT_PBSvsTG_PBS_Basemean	WT_PBSvsTG_PBS_LFC	WT_PBSvsTG_PBS_StdErr	WT_PBSvsTG_PBS_WaldStats	WT_PBSvsTG_PBS_Pvalue	WT_PBSvsTG_PBS_Padj
Cd68	1832	2.87274	0.123786	23.2073	3.84683e-119	5.93988e-115
C3	2523.25	1.99279	0.0890377	22.3814	5.97228e-111	4.6109e-107
Lgals3	674.515	2.77547	0.131112	21.1687	1.85422e-99	9.54366e-96
C4b	2008.46	2.0071	0.0955806	20.999	6.70157e-98	2.58697e-94
C1qc	2722.35	1.99004	0.102191	19.4738	1.83274e-84	5.65986e-81
Clec7a	329.839	2.93445	0.151847	19.325	3.30742e-83	8.51165e-80
Vim	3318.71	1.52717	0.0850591	17.9542	4.44586e-72	9.80693e-69
Gfap	16500	1.19469	0.0665824	17.943	5.44038e-72	1.05006e-68
Mmp12	118.081	3.43246	0.195389	17.5674	4.38074e-69	7.5159e-66
Laptm5	1657.33	1.62535	0.0931024	17.4577	3.01058e-68	4.64863e-65
Lgals3bp	1314.84	1.62498	0.0964086	16.8551	9.61943e-64	1.35031e-60
Mpeg1	1152.28	1.99935	0.122096	16.3753	2.87124e-60	3.69457e-57
Fcrls	460.746	2.00674	0.12424	16.1521	1.09745e-58	1.30352e-55
C1qb	2976.46	1.71785	0.106625	16.1112	2.12924e-58	2.3484e-55
Grn	2044.18	1.31018	0.0831308	15.7605	5.81914e-56	5.99022e-53
C1qa	1020.39	1.82804	0.11608	15.7481	7.07713e-56	6.63439e-53
C3ar1	368.477	2.13558	0.135626	15.7461	7.30423e-56	6.63439e-53
Ccl3	115.803	2.6005	0.176629	14.723	4.58953e-49	3.93705e-46
Hexb	4418.4	1.25901	0.0862505	14.5971	2.93009e-48	2.38123e-45
Gpnmb	1290.46	2.91281	0.204716	14.2286	6.09313e-46	4.7042e-43
Ctsd	10390.3	1.58972	0.112777	14.0961	4.01427e-45	2.95164e-42
Fyb	308.731	1.67962	0.119795	14.0208	1.1632e-44	8.16407e-42
Trem2	433.722	1.9197	0.137737	13.9375	3.75064e-44	2.51798e-41
Cd52	521.076	1.80959	0.134718	13.4325	3.90125e-41	2.50997e-38
Cd109	247.416	1.89451	0.141835	13.3571	1.0771e-40	6.6526e-38
Serpina3n	5386.06	2.16801	0.163313	13.2752	3.22456e-40	1.91502e-37
Cd22	76.4559	2.48407	0.188615	13.1701	1.30466e-39	7.46121e-37
Csf3r	512.626	1.73094	0.13452	12.8676	6.8529e-38	3.77913e-35
A2m	1697.53	1.46163	0.115551	12.6492	1.13043e-36	6.01895e-34
Cd44	904.051	1.24187	0.0992161	12.5168	6.03903e-36	3.10829e-33
Dhrs1	2117.78	0.992115	0.0792989	12.5111	6.49393e-36	3.23461e-33
Ly86	930.862	1.40101	0.113169	12.3798	3.36122e-35	1.62189e-32
Fcgr3	579.253	1.45592	0.120142	12.1182	8.455e-34	3.95617e-31
Csf1r	2030.7	1.01996	0.0851785	11.9744	4.83736e-33	2.19687e-30
Cd84	165.868	1.81661	0.1518	11.9671	5.28384e-33	2.33108e-30
Itgb2	411.563	1.69474	0.146793	11.5451	7.81094e-31	3.35024e-28
Hvcn1	150.964	1.73737	0.151514	11.4667	1.93866e-30	8.0905e-28
Pld4	629.247	1.21399	0.105965	11.4565	2.18116e-30	8.86299e-28
Cx3cr1	773.163	1.14985	0.101504	11.3282	9.51747e-30	3.76819e-27
Fxyd1	2851.44	1.12974	0.0999576	11.3022	1.27982e-29	4.94044e-27
Slc14a1	2039.82	0.940824	0.0832951	11.2951	1.38802e-29	5.22742e-27
Cd48	130.288	1.84837	0.164747	11.2194	3.27302e-29	1.2033e-26
Cst7	346.691	2.32566	0.207795	11.192	4.4601e-29	1.56618e-26
Osmr	366.723	1.41016	0.125998	11.192	4.46291e-29	1.56618e-26
Ctsz	1100.59	1.29493	0.116941	11.0733	1.69035e-28	5.80015e-26
Abca1	829.699	1.24557	0.113355	10.9882	4.35436e-28	1.46164e-25
Ifi30	367.883	1.33441	0.122497	10.8934	1.23868e-27	4.06948e-25
Tyrobp	3219.92	1.85396	0.170221	10.8915	1.26559e-27	4.07125e-25
Tnfrsf1a	757.184	1.00966	0.0929254	10.8653	1.68683e-27	5.31559e-25
Ccl4	60.7735	2.14737	0.198221	10.8332	2.39525e-27	7.39701e-25
Blnk	181.436	1.52871	0.142517	10.7265	7.64021e-27	2.31318e-24
Tmem176b	1950.07	0.982228	0.0923594	10.6348	2.05176e-26	6.09255e-24
Ctss	1321.75	1.15969	0.11024	10.5197	7.00685e-26	2.04137e-23
Man2b1	1009.45	1.00253	0.0958002	10.4648	1.25351e-25	3.58435e-23
AF251705	107.419	1.77848	0.172535	10.3079	6.48883e-25	1.80124e-22
Apobec1	183.764	1.53995	0.149404	10.3073	6.53259e-25	1.80124e-22
Tlr2	158.17	1.5415	0.149678	10.2988	7.13635e-25	1.92807e-22
Wisp2	60.9548	2.06955	0.200979	10.2974	7.24227e-25	1.92807e-22
Slc15a3	77.7416	1.84381	0.179157	10.2916	7.69084e-25	2.01278e-22
Tmem176a	815.922	1.14842	0.112906	10.1714	2.66001e-24	6.84554e-22
Fcgr2b	208.168	1.63189	0.160715	10.1539	3.18273e-24	8.05649e-22
Ly9	73.8818	1.83904	0.18369	10.0116	1.35496e-23	3.37451e-21
Unc93b1	465.25	1.18626	0.118998	9.96879	2.08763e-23	5.11669e-21
Tagln2	493.692	0.99116	0.100306	9.88138	5.01393e-23	1.20969e-20
Cd180	212.8	1.6511	0.167195	9.87533	5.32568e-23	1.26514e-20
Mylk	339.892	1.13175	0.115662	9.78494	1.30674e-22	3.05718e-20
Cd37	226.244	1.46688	0.149986	9.78012	1.37043e-22	3.15832e-20
P2ry6	181.184	1.55745	0.160053	9.73083	2.22759e-22	5.05826e-20
Msn	2322.49	0.836786	0.086772	9.6435	5.23708e-22	1.17197e-19
Nckap1l	273.292	1.30546	0.135413	9.64058	5.3884e-22	1.1886e-19
S1pr3	318.169	1.16101	0.121447	9.55975	1.18037e-21	2.56705e-19
Inpp5d	339.603	1.1999	0.125669	9.54815	1.32032e-21	2.83153e-19
Clu	30354.2	0.868602	0.0911439	9.53	1.57276e-21	3.32671e-19
Timp1	262.871	1.95615	0.207622	9.42167	4.43957e-21	9.26371e-19
Ctsa	4261.99	0.828669	0.0886346	9.34927	8.82556e-21	1.81701e-18
Slc11a1	126.816	1.61451	0.173884	9.28501	1.61691e-20	3.28508e-18
Prdx6	10834.7	0.910121	0.0990894	9.18485	4.12096e-20	8.26387e-18
Cdsn	32.1153	1.88345	0.207719	9.06731	1.21992e-19	2.41498e-17
Lag3	183.759	1.37221	0.151801	9.03952	1.57361e-19	3.07571e-17
Cyp51	864.214	-1.02319	0.114537	-8.93332	4.13401e-19	7.97916e-17
Tlr7	100.213	1.55045	0.173712	8.92542	4.44004e-19	8.46403e-17
Fcer1g	2346.54	1.52418	0.17143	8.89095	6.0591e-19	1.14096e-16
Il2rg	128.713	1.42338	0.160929	8.84476	9.17292e-19	1.70649e-16
AI607873	80.0518	1.69837	0.192379	8.82827	1.06306e-18	1.95414e-16
Cd33	258.799	1.23578	0.1401	8.82068	1.13764e-18	2.06662e-16
Olfml3	1306.15	1.03162	0.117889	8.75075	2.11936e-18	3.80524e-16
Ftl1	5351.72	0.965563	0.110378	8.74775	2.1765e-18	3.86291e-16
Spi1	106.429	1.45868	0.166812	8.74448	2.24046e-18	3.93124e-16
Cyba	303.313	1.32391	0.152721	8.66883	4.36568e-18	7.5742e-16
Lcp2	161.95	1.23343	0.142659	8.64595	5.33584e-18	9.15453e-16
Ms4a7	42.1339	1.76401	0.204229	8.6374	5.75085e-18	9.75813e-16
Csf1	1077.51	0.746491	0.0867897	8.60114	7.89259e-18	1.32467e-15
Dock2	209.932	1.31996	0.153743	8.58548	9.04565e-18	1.50187e-15
Apbb1ip	293.318	1.11009	0.130208	8.52551	1.52136e-17	2.49907e-15
1700084C01Rik	702.183	0.891786	0.104776	8.51133	1.71947e-17	2.79478e-15
Lpl	165.592	1.55658	0.182924	8.50944	1.74776e-17	2.81117e-15
Cd53	391.91	1.05983	0.125125	8.47014	2.451e-17	3.90164e-15
Tgfb1	309.031	1.06285	0.1257	8.45539	2.78148e-17	4.38253e-15
Csf2rb	66.3293	1.55038	0.185558	8.35526	6.52868e-17	1.01828e-14
Tlr13	102.882	1.38939	0.167013	8.31908	8.86484e-17	1.36882e-14
Apoc1	291.527	1.24446	0.150437	8.27227	1.31427e-16	2.00928e-14
Plau	62.8042	1.58795	0.192209	8.26155	1.43799e-16	2.17686e-14
Tsc22d4	3242.67	0.643989	0.07809	8.24676	1.62752e-16	2.43985e-14
Socs3	63.6394	1.50212	0.183908	8.16781	3.14044e-16	4.66264e-14
Hmox1	477.311	0.967482	0.118777	8.14539	3.78077e-16	5.55989e-14
Ctsh	443.667	1.04839	0.129213	8.11366	4.91159e-16	7.1547e-14
Tgfbr2	642.959	0.819146	0.10108	8.1039	5.32257e-16	7.68091e-14
Itgam	305.365	0.963883	0.119004	8.09957	5.51523e-16	7.88524e-14
Ly6e	4801.43	0.723121	0.0895236	8.07742	6.61488e-16	9.37067e-14
Pik3cg	163.231	1.20108	0.148922	8.06514	7.31512e-16	1.02684e-13
4632428N05Rik	447.549	0.888596	0.110553	8.03772	9.15266e-16	1.27321e-13
Shisa5	1017.65	0.760918	0.0949173	8.01665	1.08671e-15	1.49821e-13
Csf2rb2	61.6423	1.48775	0.186287	7.98634	1.39003e-15	1.89943e-13
Fcgr1	124.398	1.25789	0.157766	7.97315	1.54675e-15	2.09503e-13
Lyn	251.1	0.98118	0.123114	7.96971	1.59041e-15	2.13544e-13
Cd14	152.102	1.33522	0.16777	7.95865	1.73927e-15	2.31517e-13
Hspb6	636.827	0.959825	0.121591	7.89389	2.92908e-15	3.83288e-13
P4ha3	284.62	0.972244	0.123156	7.89439	2.9175e-15	3.83288e-13
Cnn3	4343.95	0.599582	0.0760148	7.8877	3.07806e-15	3.99398e-13
P2ry13	293.093	0.996002	0.126311	7.88531	3.13753e-15	4.03721e-13
Glipr1	70.3115	1.46211	0.185576	7.87878	3.30593e-15	4.21875e-13
Cxcl16	213.13	1.13963	0.145167	7.85046	4.14505e-15	5.24621e-13
Tmem106a	115.224	1.23356	0.157648	7.82479	5.08497e-15	6.38349e-13
Hspb1	1090.61	1.4248	0.183105	7.78131	7.1776e-15	8.93784e-13
Cyth4	164.412	1.20159	0.154747	7.76489	8.17142e-15	1.0094e-12
Plek	296.895	1.02359	0.132181	7.74389	9.64211e-15	1.18162e-12
Zfp36l1	973.145	0.801396	0.104315	7.68249	1.56022e-14	1.89696e-12
Icam1	136.838	1.17671	0.15411	7.63554	2.24868e-14	2.71264e-12
Lxn	3529.65	0.722193	0.0951496	7.59008	3.19706e-14	3.8268e-12
Msmo1	1742.3	-0.875211	0.115703	-7.56431	3.89925e-14	4.63141e-12
Irf8	112.951	1.21167	0.160657	7.54196	4.62964e-14	5.45697e-12
S100a6	586.569	0.92092	0.122193	7.5366	4.82397e-14	5.64295e-12
B2m	15438	0.808382	0.1073	7.53383	4.92735e-14	5.72054e-12
C5ar1	127.781	1.30951	0.174822	7.4905	6.86104e-14	7.90607e-12
Nnat	2460.52	0.767116	0.102609	7.47609	7.65642e-14	8.75724e-12
Itgax	143.807	1.50852	0.202337	7.45549	8.95373e-14	1.01658e-11
Irf5	114.883	1.25706	0.168649	7.45367	9.07793e-14	1.02316e-11
Lair1	190.139	1.08225	0.145407	7.44292	9.84818e-14	1.10193e-11
Rasal3	88.7978	1.31099	0.176853	7.4129	1.2357e-13	1.37269e-11
Cd72	38.7116	1.51401	0.20475	7.3944	1.42052e-13	1.56673e-11
Papss2	319.428	0.824873	0.112144	7.35551	1.90203e-13	2.08292e-11
Bcl3	69.842	1.42168	0.193689	7.33999	2.13616e-13	2.32285e-11
Sel1l3	449.21	0.779504	0.106447	7.32297	2.42551e-13	2.61904e-11
Ggt5	88.1516	1.33264	0.182185	7.31478	2.57798e-13	2.76434e-11
Sirpa	2712.64	0.51824	0.071163	7.28244	3.27832e-13	3.49107e-11
Cmtm3	408.824	0.797867	0.109587	7.28067	3.32162e-13	3.51296e-11
Gpsm3	204.13	1.08725	0.149396	7.2776	3.3982e-13	3.5695e-11
Naglu	203.41	0.945603	0.130762	7.23149	4.77737e-13	4.98428e-11
Man2b2	944.7	0.640101	0.0891704	7.1784	7.05313e-13	7.30922e-11
Ctsb	12593.7	0.647801	0.0918187	7.05522	1.7233e-12	1.77396e-10
Naip2	51.2731	1.3612	0.193078	7.04999	1.78928e-12	1.82969e-10
Mt2	17812.2	1.1726	0.167884	6.98457	2.85739e-12	2.9027e-10
Igf1	396.563	1.04372	0.149741	6.9702	3.16484e-12	3.194e-10
Axl	1300.6	0.687372	0.0988951	6.95051	3.63957e-12	3.64926e-10
Tgif1	147.958	1.08965	0.157007	6.9401	3.91813e-12	3.90322e-10
Ppp1r18	271.176	0.983257	0.142131	6.91799	4.58107e-12	4.53438e-10
Gns	2612.52	0.489526	0.0708834	6.90607	4.98264e-12	4.90044e-10
Postn	47.9776	1.38227	0.201302	6.86667	6.57193e-12	6.42261e-10
Dnase2a	115.073	1.14485	0.167985	6.81521	9.41279e-12	9.14106e-10
Flnc	216.353	0.992893	0.146099	6.79601	1.07558e-11	1.03641e-09
Slc7a8	594.879	0.723564	0.10648	6.79533	1.08064e-11	1.03641e-09
Lilrb4a	195.613	1.40622	0.207238	6.78552	1.15667e-11	1.10248e-09
Tbxas1	59.5157	1.26273	0.186231	6.78045	1.19799e-11	1.13486e-09
Myo1f	103.064	1.21219	0.179109	6.76787	1.30689e-11	1.23047e-09
Thy1	14241.8	0.446188	0.0659583	6.76471	1.33578e-11	1.25005e-09
Prrx2	65.1201	1.24732	0.185115	6.73808	1.60493e-11	1.49287e-09
Cd9	1781.23	0.537655	0.0800471	6.71673	1.85842e-11	1.71831e-09
H2-D1	736.717	0.662642	0.0987136	6.71278	1.9095e-11	1.75503e-09
Aard	266.546	-0.878132	0.131644	-6.67051	2.5492e-11	2.32912e-09
Gnai1	1372.28	-0.605309	0.0908112	-6.66557	2.63632e-11	2.39455e-09
Gpx1	2463.42	0.655043	0.0984525	6.6534	2.86406e-11	2.58619e-09
Zfp579	474.541	0.733345	0.110245	6.65193	2.89271e-11	2.59688e-09
Spp1	3082.39	0.671779	0.101244	6.63525	3.23961e-11	2.89149e-09
Gpr84	49.9955	1.30155	0.196648	6.61869	3.62398e-11	3.21597e-09
Agt	5456.38	0.762193	0.115232	6.61441	3.73041e-11	3.2915e-09
Psmd12	752.729	-0.739079	0.111769	-6.61257	3.77709e-11	3.31375e-09
Hsd11b1	696.357	-0.710694	0.108413	-6.55543	5.54819e-11	4.84009e-09
Denr	231.91	-0.871155	0.133828	-6.50949	7.54039e-11	6.54108e-09
Prkcd	468.887	0.748123	0.115128	6.4982	8.12884e-11	7.01214e-09
Abi3	116.547	1.05754	0.1629	6.49197	8.47201e-11	7.26757e-09
Capg	182.926	0.975068	0.150238	6.49014	8.57564e-11	7.31583e-09
Ccdc3	626.392	0.694092	0.107239	6.47238	9.64716e-11	8.18471e-09
Upf2	399.631	-0.736973	0.114193	-6.45377	1.09102e-10	9.2057e-09
Cotl1	1222.15	0.575066	0.0892044	6.44662	1.14375e-10	9.59818e-09
Pcp4	5579.05	-0.484879	0.0752654	-6.44225	1.17715e-10	9.82504e-09
Mt1	38842.7	1.06026	0.165163	6.41947	1.36746e-10	1.13522e-08
Sbno2	185.35	0.885852	0.138614	6.39077	1.65047e-10	1.36283e-08
Mafb	426.732	0.783938	0.122855	6.38102	1.75917e-10	1.44486e-08
Atf3	47.5852	1.28444	0.20138	6.37821	1.79167e-10	1.46377e-08
Cacybp	656.963	-0.690645	0.108528	-6.36377	1.96861e-10	1.59148e-08
Tcirg1	526.48	0.729302	0.114598	6.36401	1.96552e-10	1.59148e-08
Itga5	93.0206	1.12937	0.177881	6.349	2.16713e-10	1.74284e-08
Ikzf1	147.975	0.991664	0.156954	6.31818	2.64658e-10	2.1174e-08
Ctsc	227.512	0.904978	0.1433	6.31525	2.69717e-10	2.14676e-08
Dock8	141.921	1.03658	0.164374	6.30626	2.85858e-10	2.26355e-08
Ncf2	73.0468	1.13982	0.180925	6.29996	2.97727e-10	2.34551e-08
Runx1	87.7351	1.10571	0.175561	6.29813	3.0126e-10	2.3613e-08
Gpr183	69.0441	1.1411	0.181567	6.28473	3.28421e-10	2.54832e-08
Lcat	1094.86	0.663805	0.10562	6.28485	3.28175e-10	2.54832e-08
Slamf7	19.5031	1.29081	0.205746	6.27379	3.52373e-10	2.7205e-08
Tpp1	3816.11	0.622611	0.0993875	6.26448	3.74074e-10	2.87367e-08
Fdps	527.881	-0.69929	0.111667	-6.26226	3.79432e-10	2.88611e-08
Nfe2l2	1027.81	0.620055	0.0990104	6.26253	3.78791e-10	2.88611e-08
Csf2ra	433.524	0.755018	0.120719	6.25432	3.99255e-10	3.02201e-08
Igfbp5	4177.97	0.675268	0.108284	6.23607	4.48713e-10	3.3798e-08
Rab32	108.864	0.973935	0.156242	6.23351	4.56098e-10	3.41874e-08
Fosl1	15.9043	1.24855	0.200339	6.2322	4.59918e-10	3.43072e-08
Selplg	1348.62	0.745744	0.119715	6.22933	4.68439e-10	3.47749e-08
Tmem37	79.0866	1.13457	0.182608	6.21315	5.19332e-10	3.83685e-08
Cebpd	143.77	1.03769	0.167448	6.19708	5.75204e-10	4.22939e-08
Arhgap25	39.9928	1.25991	0.203811	6.18176	6.33899e-10	4.63888e-08
Psmc5	1117.8	-0.698391	0.113292	-6.16451	7.07028e-10	5.14964e-08
Srebf1	1129.74	0.519174	0.0846787	6.13111	8.727e-10	6.32646e-08
Ch25h	59.8135	1.23851	0.202453	6.11753	9.50369e-10	6.85731e-08
Sox9	1120.33	0.55973	0.0916675	6.1061	1.02098e-09	7.33252e-08
Emp3	192.511	0.914766	0.149965	6.09986	1.06159e-09	7.58891e-08
Dync1li2	1284.4	-0.638497	0.104795	-6.09282	1.10939e-09	7.89407e-08
Itgb5	638.585	0.700099	0.115023	6.0866	1.15332e-09	8.16898e-08
Atp6v0d2	20.1403	1.23696	0.203331	6.08345	1.17626e-09	8.29347e-08
Fam227b	49.4586	-1.22562	0.201939	-6.06926	1.28501e-09	9.01902e-08
Abhd4	3492.21	0.560623	0.092437	6.06492	1.32022e-09	9.18975e-08
Nefm	10843.7	-0.720832	0.118855	-6.06479	1.32124e-09	9.18975e-08
Cfap126	239.756	0.85589	0.141175	6.06261	1.33926e-09	9.27335e-08
Ptprc	108.032	0.967567	0.160008	6.04699	1.47576e-09	1.01729e-07
Ms4a6d	52.571	1.21677	0.202091	6.0209	1.73453e-09	1.19035e-07
Scnn1a	146.568	0.944322	0.156861	6.02011	1.74301e-09	1.19088e-07
Apln	1286.28	-0.490808	0.081717	-6.00619	1.89932e-09	1.29196e-07
Plce1	635.12	0.547071	0.0912881	5.9928	2.06263e-09	1.39689e-07
Cyp4f18	29.6879	1.23429	0.206261	5.98411	2.1757e-09	1.46703e-07
Olfr111	9.38931	1.11182	0.185819	5.98333	2.18616e-09	1.46767e-07
Usmg5	1821.62	-0.626093	0.105046	-5.96017	2.51983e-09	1.68436e-07
Tlr1	56.4759	1.14086	0.192354	5.93107	3.00974e-09	2.00317e-07
Adgre1	119.776	0.989569	0.167604	5.90422	3.5432e-09	2.34809e-07
Fgr	52.1199	1.13035	0.191794	5.89357	3.77942e-09	2.49393e-07
Dhcr24	2398.71	-0.517091	0.0879857	-5.87699	4.17805e-09	2.73362e-07
Pou2f2	108.551	0.955907	0.162648	5.87715	4.17385e-09	2.73362e-07
Lat2	88.4422	1.02803	0.175032	5.87341	4.26933e-09	2.78155e-07
Tbca	809.368	-0.782938	0.133355	-5.87107	4.32994e-09	2.80919e-07
Ccl6	176.209	1.04229	0.177598	5.86883	4.38889e-09	2.83552e-07
Lyz2	1373.01	1.21919	0.207817	5.86667	4.44643e-09	2.86072e-07
Kctd9	403.258	-0.745909	0.127226	-5.86284	4.55006e-09	2.91525e-07
Ecm1	278.278	0.766488	0.130988	5.85159	4.86899e-09	3.1067e-07
Rpl22l1	514.302	-0.835489	0.142947	-5.84474	5.07362e-09	3.22394e-07
Smyd1	242.373	-0.872095	0.149242	-5.8435	5.11165e-09	3.2348e-07
Tfcp2l1	23.7352	1.21026	0.207632	5.82889	5.57976e-09	3.51662e-07
Cd200r4	13.3368	1.15415	0.198443	5.81601	6.02696e-09	3.77115e-07
Naaa	800.677	0.54276	0.0933242	5.81586	6.03247e-09	3.77115e-07
Tmem173	170.946	0.838568	0.144233	5.81397	6.1008e-09	3.79849e-07
Kif5b	1228.42	-0.587896	0.1012	-5.80927	6.27471e-09	3.89108e-07
Gpr65	39.193	1.17834	0.203052	5.80314	6.50846e-09	4.01988e-07
Apoe	23182.9	0.973474	0.167919	5.7973	6.73922e-09	4.12937e-07
Siglec1	43.8007	1.18388	0.204208	5.79741	6.73458e-09	4.12937e-07
Kcne1l	385.412	0.642981	0.111047	5.79019	7.0306e-09	4.29089e-07
Elk3	269.658	0.766615	0.132489	5.78627	7.19682e-09	4.37504e-07
Eif4ebp1	168.545	0.935349	0.161821	5.78014	7.46366e-09	4.51946e-07
Itpkb	1649.77	0.480238	0.0831416	5.77615	7.64279e-09	4.60161e-07
Kif5c	2921.55	-0.508077	0.0879666	-5.7758	7.65892e-09	4.60161e-07
Sqle	1089.97	-0.648333	0.112916	-5.74174	9.37101e-09	5.60844e-07
Parvg	105.172	0.997465	0.17415	5.72761	1.01858e-08	6.07253e-07
Zfp36l2	653.787	0.645137	0.112787	5.71996	1.06547e-08	6.32767e-07
Crip2	1296.9	0.594685	0.104249	5.70447	1.16702e-08	6.87787e-07
Pdpn	357.647	0.687495	0.120506	5.70509	1.16283e-08	6.87787e-07
Cebpa	159.557	0.924422	0.162209	5.69896	1.20538e-08	7.07689e-07
Slc7a7	70.3471	1.0381	0.182181	5.6982	1.21077e-08	7.08165e-07
Pik3ap1	65.1699	1.11088	0.19569	5.67671	1.37312e-08	8.00088e-07
Skp1a	2283.77	-0.517647	0.0912614	-5.67213	1.41031e-08	8.18669e-07
Glis3	153.319	0.86017	0.151921	5.66196	1.49657e-08	8.62256e-07
Hspb8	833.401	0.514545	0.0908735	5.66222	1.4943e-08	8.62256e-07
Lgals9	551.055	0.729892	0.129118	5.6529	1.57766e-08	9.05599e-07
Samsn1	36.3095	1.13956	0.201821	5.6464	1.63839e-08	9.36975e-07
Nek6	501.06	0.555271	0.098382	5.64403	1.66112e-08	9.46469e-07
Cxcr4	126.994	0.936567	0.165976	5.64278	1.67325e-08	9.49874e-07
Lgmn	4808.57	0.453998	0.0804824	5.64096	1.69109e-08	9.56486e-07
Tcn2	958.899	0.569381	0.10108	5.63295	1.77153e-08	9.98328e-07
Nfatc1	236.881	0.694942	0.123644	5.62049	1.90413e-08	1.06915e-06
Stk39	1547.01	-0.465691	0.0829856	-5.6117	2.00344e-08	1.12084e-06
Nsdhl	944.819	-0.544338	0.097234	-5.59822	2.16558e-08	1.20717e-06
Rab2a	2374.64	-0.488948	0.0874014	-5.59429	2.21532e-08	1.23046e-06
Ucp2	1641.25	0.603722	0.108283	5.57543	2.46923e-08	1.36657e-06
Ldlr	785.868	-0.686162	0.123114	-5.57337	2.49865e-08	1.37792e-06
Mlxipl	134.717	0.862431	0.154924	5.56679	2.59472e-08	1.42581e-06
Fermt3	89.1275	0.939806	0.169046	5.55948	2.7058e-08	1.48157e-06
Plxnb2	854.871	0.513934	0.0926015	5.54995	2.85752e-08	1.55912e-06
Tnfrsf1b	155.808	0.873261	0.157501	5.54446	2.94858e-08	1.60313e-06
Apobec3	206.693	0.811092	0.146348	5.54222	2.98663e-08	1.61812e-06
Clic1	412.908	0.631735	0.114694	5.50799	3.6295e-08	1.95955e-06
Pafah1b1	3638.2	-0.515635	0.0937209	-5.50182	3.75891e-08	2.02235e-06
Soat1	610.85	0.589225	0.107299	5.49143	3.98696e-08	2.13759e-06
Stat3	1038.36	0.463316	0.0843837	5.49059	4.00599e-08	2.14037e-06
Dynll2	3075.38	-0.648505	0.118195	-5.48675	4.09388e-08	2.17978e-06
Zmiz1	4330.14	0.397955	0.0725666	5.48399	4.1583e-08	2.20647e-06
Acat2	644.359	-0.569639	0.103951	-5.47987	4.25641e-08	2.25079e-06
Gusb	216.491	0.722158	0.132027	5.46978	4.50601e-08	2.37465e-06
Tgfbr1	381.917	0.603596	0.110407	5.46701	4.57686e-08	2.40379e-06
Pirb	74.168	1.0467	0.1916	5.46291	4.68387e-08	2.45165e-06
Fxyd6	1028.73	-0.531021	0.0972469	-5.46054	4.74682e-08	2.4762e-06
Tlr9	62.7013	1.08026	0.197874	5.45933	4.77946e-08	2.48483e-06
Lrp1	5493.86	0.3867	0.0708792	5.45576	4.87649e-08	2.52678e-06
Naip5	46.0692	1.07719	0.197619	5.45083	5.01355e-08	2.5891e-06
Guk1	347.746	-0.654663	0.120316	-5.4412	5.2924e-08	2.724e-06
Calm2	4111.99	-0.454891	0.0836817	-5.43597	5.45003e-08	2.79581e-06
Mtss1l	3446.76	0.370585	0.068266	5.42854	5.68172e-08	2.90502e-06
Fdft1	1445.93	-0.540649	0.0996971	-5.42292	5.86345e-08	2.98804e-06
Fblim1	88.9881	0.969588	0.179092	5.41392	6.16589e-08	3.13183e-06
Tifab	110.514	0.879169	0.162646	5.40541	6.46609e-08	3.27354e-06
Cyp2d22	2085.42	0.492662	0.0911996	5.40203	6.58924e-08	3.32498e-06
Napb	2826.63	-0.420036	0.0778645	-5.39445	6.87333e-08	3.45704e-06
Gpr34	256.017	0.7376	0.136789	5.39223	6.95872e-08	3.48862e-06
Gmfb	1214.75	-0.487752	0.0905571	-5.38612	7.19931e-08	3.59756e-06
Ndufb2	703.589	-0.568154	0.105626	-5.3789	7.49425e-08	3.73286e-06
Ampd3	1026.84	0.527284	0.098155	5.37195	7.78903e-08	3.86722e-06
Rnd2	661.852	-0.654512	0.122011	-5.36438	8.1228e-08	4.02e-06
Cox7a2	1863.2	-0.642366	0.119844	-5.36004	8.32055e-08	4.10472e-06
Camk2n1	3262.01	-0.475008	0.0887913	-5.34972	8.80896e-08	4.33182e-06
Fkbp3	312.32	-0.781475	0.146125	-5.348	8.8932e-08	4.35936e-06
Fnta	696.394	-0.553458	0.103515	-5.34663	8.96074e-08	4.37857e-06
F3	1043.37	0.545529	0.102076	5.34434	9.07492e-08	4.41296e-06
Sulf1	338.652	0.650258	0.121678	5.34407	9.08827e-08	4.41296e-06
Zfp703	782.494	0.494194	0.0926138	5.33608	9.49789e-08	4.5974e-06
Sacm1l	786.506	-0.546321	0.10244	-5.33307	9.65683e-08	4.65972e-06
Slc6a8	2498.29	0.399631	0.0750578	5.32431	1.01338e-07	4.87464e-06
Glipr2	229.5	0.737911	0.138686	5.32075	1.03341e-07	4.95557e-06
Nfam1	88.2754	0.938805	0.176978	5.30463	1.129e-07	5.3972e-06
Gfpt2	99.7875	0.882508	0.166617	5.29661	1.17971e-07	5.62219e-06
Cybb	210.123	1.09695	0.2077	5.28143	1.28182e-07	6.09e-06
Polr2a	2142.44	0.476972	0.0903326	5.28018	1.29058e-07	6.11285e-06
Plekho1	330.139	0.62827	0.119117	5.27439	1.33197e-07	6.28959e-06
Slamf9	93.5914	0.925094	0.17557	5.26908	1.37108e-07	6.45453e-06
Rnf7	746.114	-0.518129	0.0984003	-5.26553	1.39788e-07	6.56067e-06
Fam189a2	353.633	0.606239	0.1153	5.25795	1.45668e-07	6.81593e-06
Cox7b	2689.3	-0.489957	0.0932726	-5.25297	1.4967e-07	6.9728e-06
Hexa	476.829	0.603806	0.114953	5.25265	1.49924e-07	6.9728e-06
Tmem86a	348.868	0.605362	0.115268	5.25179	1.50625e-07	6.98438e-06
Pld3	3845.04	0.465764	0.0886965	5.25121	1.51105e-07	6.98568e-06
Chd3os	933.753	-0.611419	0.116608	-5.24338	1.57657e-07	7.26682e-06
Farp1	1122.41	0.544651	0.104154	5.22926	1.70191e-07	7.79797e-06
Igsf10	244.046	0.714594	0.136643	5.22964	1.69842e-07	7.79797e-06
Tmeff1	279.252	-0.686962	0.131578	-5.22093	1.78023e-07	8.13269e-06
Ndufa4	6839.74	-0.39642	0.0760621	-5.2118	1.8702e-07	8.5185e-06
Plp2	225.161	0.757891	0.145437	5.21113	1.87696e-07	8.52417e-06
Cd151	785.807	0.532364	0.102228	5.20759	1.91305e-07	8.66257e-06
Ndufa6	2568.72	-0.438466	0.0843079	-5.20077	1.98467e-07	8.96063e-06
Atp1b2	77906.6	0.476026	0.0915539	5.1994	1.9993e-07	9.00034e-06
Asah2	859.296	-0.482519	0.0928308	-5.19783	2.01625e-07	9.02405e-06
Rnf122	191.454	0.759667	0.14615	5.19785	2.01601e-07	9.02405e-06
Drp2	1496.28	-0.423084	0.0816085	-5.18432	2.16807e-07	9.6755e-06
Asb13	820.083	-0.50915	0.098244	-5.18251	2.1892e-07	9.74161e-06
Bace2	494.821	0.567397	0.109538	5.17991	2.21994e-07	9.85003e-06
Ndufs1	845.644	-0.505589	0.0979495	-5.16173	2.4468e-07	1.07974e-05
Thbs2	263.75	0.690806	0.133833	5.16168	2.44743e-07	1.07974e-05
Plcg2	202.257	0.761642	0.147873	5.15066	2.59573e-07	1.1419e-05
Eif4a2	3136.87	-0.479799	0.0932015	-5.14798	2.63311e-07	1.14856e-05
Sept7	4192.58	-0.449805	0.0873751	-5.14797	2.63317e-07	1.14856e-05
Sulf2	3148.81	0.36772	0.0714202	5.14869	2.62313e-07	1.14856e-05
Atp5j	745.719	-0.597448	0.116077	-5.14701	2.64672e-07	1.15121e-05
Slc44a2	1184.74	0.410635	0.0798242	5.14425	2.68591e-07	1.16498e-05
Dab2	809.777	0.56587	0.110064	5.1413	2.72837e-07	1.18008e-05
Pcdhgc5	155.22	0.736827	0.143589	5.13151	2.87425e-07	1.2397e-05
Scamp2	853.813	0.46349	0.0904587	5.12378	2.99475e-07	1.28808e-05
Mbd6	1518.18	0.519364	0.101416	5.12111	3.03737e-07	1.30278e-05
Aqp4	5622.13	0.452585	0.0884841	5.11487	3.13957e-07	1.34288e-05
Lpcat3	616.906	0.550863	0.107918	5.10444	3.31767e-07	1.41514e-05
Ssc5d	86.5835	0.904367	0.177425	5.09717	3.44769e-07	1.46655e-05
Naga	441.561	0.548501	0.10766	5.09476	3.49182e-07	1.48124e-05
Abhd14b	740.544	0.450746	0.0885316	5.09136	3.55507e-07	1.50394e-05
Serpinb1a	326.081	-0.644247	0.126576	-5.08981	3.58418e-07	1.51211e-05
Arsb	2377.01	0.566616	0.111343	5.08892	3.60102e-07	1.51508e-05
Nap1l2	1578.48	-0.474318	0.093298	-5.08391	3.69749e-07	1.55144e-05
Tapbp	792.28	0.466377	0.0917657	5.08225	3.72986e-07	1.56078e-05
Arl11	31.6561	1.04577	0.206009	5.07632	3.84822e-07	1.60596e-05
Icosl	271.944	0.727044	0.143319	5.07291	3.91772e-07	1.63055e-05
Prelp	1607.94	0.928208	0.183089	5.06972	3.98406e-07	1.65371e-05
Elf4	112.779	0.842938	0.166411	5.06541	4.07522e-07	1.6825e-05
Fgf9	384.024	-0.588159	0.11611	-5.06555	4.07233e-07	1.6825e-05
Hey2	285.587	0.632876	0.124954	5.06488	4.08668e-07	1.68273e-05
Mylip	194.52	0.67091	0.132594	5.05988	4.1953e-07	1.72286e-05
E230029C05Rik	117.456	0.898405	0.177577	5.05923	4.20957e-07	1.72414e-05
Cd81	16981.1	0.418828	0.0828587	5.05472	4.31014e-07	1.76066e-05
Cd34	604.205	0.530194	0.105025	5.04827	4.45818e-07	1.81633e-05
Pabpc1	2780.24	0.400683	0.0795254	5.03843	4.69369e-07	1.90725e-05
Fez1	1415.33	-0.420309	0.0836002	-5.02762	4.96614e-07	2.01045e-05
Sash3	57.0223	0.954502	0.189863	5.02732	4.97373e-07	2.01045e-05
Bin2	116.355	0.854152	0.170149	5.02002	5.16657e-07	2.08295e-05
Arpc1b	225.797	0.711249	0.141722	5.01863	5.20422e-07	2.09267e-05
Metap2	971.656	-0.495795	0.0988234	-5.01698	5.24887e-07	2.10514e-05
Itih3	1433.76	-0.504926	0.100697	-5.0143	5.32269e-07	2.12604e-05
Pfdn2	156.986	-0.839329	0.167394	-5.01409	5.32853e-07	2.12604e-05
Rere	3892.51	0.390853	0.0780095	5.01033	5.43371e-07	2.16242e-05
Hcst	20.1598	1.03761	0.207362	5.00387	5.6191e-07	2.23045e-05
Limd2	281.244	0.636824	0.127341	5.00095	5.70474e-07	2.25286e-05
Slamf6	22.2465	1.03736	0.207425	5.00111	5.70004e-07	2.25286e-05
Ski	2099.11	0.374087	0.0748527	4.99765	5.80334e-07	2.28596e-05
Fbxw7	195.952	-0.720462	0.144229	-4.99526	5.87554e-07	2.3085e-05
B4galt1	134.278	0.821679	0.164797	4.98599	6.16445e-07	2.40976e-05
Purb	4216.31	-0.411265	0.0824831	-4.98605	6.1625e-07	2.40976e-05
St14	19.0221	1.02613	0.205834	4.98522	6.18898e-07	2.41324e-05
Morf4l1	4929.33	-0.386882	0.0776447	-4.98273	6.26938e-07	2.43828e-05
Syngr2	709.209	0.506008	0.101562	4.98225	6.28479e-07	2.43828e-05
Ptbp1	976.775	0.483992	0.0973292	4.97273	6.60157e-07	2.55476e-05
Sv2b	1062.93	-0.438569	0.0882214	-4.97123	6.65296e-07	2.56821e-05
Elovl6	1286.5	-0.43247	0.0870464	-4.96827	6.75541e-07	2.59788e-05
Rhog	2512.99	0.464423	0.0934823	4.96803	6.76348e-07	2.59788e-05
Tor3a	153.447	0.732413	0.147475	4.96634	6.82292e-07	2.61421e-05
Map7d2	3410.95	-0.399362	0.0804649	-4.96318	6.93471e-07	2.65047e-05
Cox6c	533.824	-0.649661	0.131219	-4.95097	7.38459e-07	2.81544e-05
Rasl11a	49.3833	0.998432	0.201755	4.94873	7.46995e-07	2.84097e-05
Col4a3bp	977.177	-0.439927	0.0889944	-4.94331	7.6806e-07	2.90677e-05
Osbpl1a	1826.02	-0.418614	0.084676	-4.94371	7.66478e-07	2.90677e-05
Cd86	61.7138	0.928253	0.18786	4.94119	7.7647e-07	2.93141e-05
Lcp1	1200.29	0.564602	0.114299	4.93971	7.824e-07	2.94659e-05
Idi1	90.2246	-0.916371	0.185577	-4.93796	7.89432e-07	2.96585e-05
Gnai2	6834.49	0.334488	0.0677515	4.93699	7.93395e-07	2.9735e-05
Pfn1	3773.24	0.515734	0.104545	4.93311	8.09302e-07	3.02577e-05
Slc16a2	721.905	0.550722	0.111674	4.93153	8.15899e-07	3.04307e-05
Ptpn6	88.3957	0.879151	0.178331	4.92989	8.22773e-07	3.05094e-05
Slc25a23	6379.22	0.457836	0.0928651	4.93012	8.21782e-07	3.05094e-05
Wfdc17	44.9652	0.975449	0.197875	4.92961	8.23938e-07	3.05094e-05
Slco2b1	396.443	0.616114	0.12528	4.91789	8.7483e-07	3.23164e-05
Cox4i1	5279.2	-0.388961	0.0791202	-4.91608	8.82948e-07	3.25384e-05
Synpo2	132.989	0.74203	0.151378	4.90185	9.49379e-07	3.49033e-05
Rab18	596.337	-0.512355	0.104639	-4.89639	9.76111e-07	3.56315e-05
Rufy3	3691.12	-0.3656	0.0746617	-4.89675	9.74344e-07	3.56315e-05
Srgap1	1442.43	0.447354	0.0913599	4.89661	9.75028e-07	3.56315e-05
Rabep1	387.22	-0.559988	0.114428	-4.89381	9.89007e-07	3.60171e-05
Psma7	1021.36	-0.474264	0.0970421	-4.88719	1.02283e-06	3.71613e-05
Wfs1	1011	0.462425	0.0946708	4.88456	1.03659e-06	3.75727e-05
Pqlc3	98.0801	0.8794	0.180127	4.88212	1.0495e-06	3.79514e-05
Actr2	894.016	-0.493786	0.101172	-4.88066	1.05731e-06	3.81448e-05
Ifi204	27.4893	1.01292	0.207728	4.8762	1.08149e-06	3.89261e-05
Nrros	139.368	0.762865	0.156746	4.86689	1.13368e-06	4.07095e-05
Soga1	1886.76	0.407029	0.0837213	4.86171	1.16374e-06	4.16922e-05
Ccl2	38.8568	0.982347	0.202224	4.85772	1.18743e-06	4.24423e-05
Myeov2	2006.11	-0.547956	0.112905	-4.85323	1.21468e-06	4.3316e-05
Atp5j2	2181.99	-0.495983	0.102271	-4.84969	1.23656e-06	4.39947e-05
Cebpb	105.491	0.778177	0.160493	4.84866	1.24297e-06	4.41055e-05
Hnrnpa0	387.182	-0.678392	0.139924	-4.84828	1.24539e-06	4.41055e-05
Setd3	712.48	-0.489579	0.101008	-4.84691	1.25398e-06	4.43083e-05
Ifitm3	1821.32	0.605809	0.125078	4.84347	1.27593e-06	4.49811e-05
Cript	976.197	-0.481188	0.0994087	-4.84051	1.29509e-06	4.55525e-05
Ndufaf2	130.637	-0.800074	0.165319	-4.83958	1.30112e-06	4.56605e-05
Cd300lb	19.7	0.995594	0.205945	4.83428	1.33629e-06	4.67882e-05
Lsp1	222.986	0.697835	0.144473	4.83022	1.36383e-06	4.76444e-05
Rexo2	349.536	-0.720965	0.149679	-4.81675	1.45912e-06	5.08585e-05
Sub1	575.347	-0.596671	0.124072	-4.80908	1.51629e-06	5.27319e-05
Dcp2	642.18	-0.484241	0.100804	-4.80377	1.55703e-06	5.40273e-05
Matr3	1462.56	-0.484301	0.100897	-4.79995	1.58707e-06	5.4946e-05
Anapc13	543.588	-0.548765	0.114431	-4.79559	1.622e-06	5.60299e-05
Ssx2ip	390.519	-0.575894	0.120197	-4.79127	1.65727e-06	5.71205e-05
Prr13	2075.07	0.553676	0.115577	4.79052	1.66349e-06	5.72069e-05
Trib2	395.044	-0.538988	0.112539	-4.78934	1.67329e-06	5.74161e-05
Necap2	576.691	0.541144	0.113009	4.78851	1.68027e-06	5.75279e-05
Plcb2	61.0629	0.917955	0.191836	4.78511	1.70898e-06	5.83812e-05
Pianp	3317.62	0.449489	0.0939718	4.78324	1.72495e-06	5.87968e-05
Cst3	46324.4	0.493434	0.103326	4.77549	1.79266e-06	6.09702e-05
Nova2	1523.19	0.418528	0.087671	4.77384	1.80745e-06	6.13381e-05
Bmp1	448.111	0.506224	0.10629	4.76267	1.9105e-06	6.46931e-05
Wipf1	705.186	0.474759	0.0997262	4.76063	1.92993e-06	6.52079e-05
Hivep3	531.928	0.50787	0.106698	4.75991	1.93683e-06	6.52983e-05
Ncf1	128.976	0.775353	0.163101	4.75384	1.99592e-06	6.71439e-05
Ghitm	4575.35	-0.378739	0.0797022	-4.75193	2.01482e-06	6.76324e-05
Ndufb5	4101.26	-0.411355	0.0866469	-4.74748	2.05962e-06	6.89861e-05
Trim37	2855.88	-0.330813	0.069752	-4.74271	2.10882e-06	7.04811e-05
Sec62	1661.78	-0.428519	0.0903709	-4.74178	2.11847e-06	7.06509e-05
Hck	99.476	0.824451	0.173937	4.73994	2.13786e-06	7.08491e-05
Sc5d	1044.06	-0.601165	0.126816	-4.74046	2.13232e-06	7.08491e-05
Sox2ot	758.889	-0.479836	0.101233	-4.73991	2.13818e-06	7.08491e-05
Rfx4	664.772	0.561937	0.118588	4.73856	2.15242e-06	7.11683e-05
Agpat1	2215.59	0.378126	0.07985	4.73545	2.18565e-06	7.21125e-05
Rgs1	11.3382	0.885521	0.18703	4.73464	2.19446e-06	7.22488e-05
Rnase4	698.283	0.586013	0.123828	4.73249	2.2178e-06	7.28619e-05
Slc29a3	1271.35	0.447516	0.0946471	4.72826	2.26447e-06	7.42371e-05
Notch2	647.003	0.469857	0.0994623	4.72397	2.31286e-06	7.56628e-05
Il1rn	27.5786	0.961698	0.203622	4.72296	2.32435e-06	7.5718e-05
Notch1	501.483	0.480884	0.101812	4.72326	2.32095e-06	7.5718e-05
Mlc1	2190.5	0.346776	0.0734407	4.72185	2.33707e-06	7.59721e-05
Prx	750.594	-0.88178	0.187124	-4.71228	2.44961e-06	7.89655e-05
Scn4b	2318.4	-0.433847	0.0920523	-4.71304	2.44043e-06	7.89655e-05
Sdc4	1590.56	0.468476	0.0993911	4.71346	2.4354e-06	7.89655e-05
Shc4	110.565	-0.762915	0.161897	-4.71235	2.44875e-06	7.89655e-05
Cryzl1	417.751	-0.563682	0.119687	-4.70965	2.48143e-06	7.98246e-05
Mrps12	829.009	0.533049	0.113203	4.70879	2.49186e-06	7.99935e-05
Sccpdh	1305.08	-0.444759	0.0946215	-4.7004	2.59656e-06	8.31814e-05
Fbxo9	1300.57	-0.428948	0.0912932	-4.69858	2.61979e-06	8.3579e-05
Pcyt1b	1166.62	-0.421365	0.0896762	-4.69873	2.6178e-06	8.3579e-05
Lrp10	675.039	0.470459	0.100152	4.69745	2.63428e-06	8.38679e-05
Cpne2	580.239	0.469196	0.0999955	4.69217	2.70318e-06	8.58843e-05
Far1	558.728	-0.552736	0.118057	-4.68196	2.84141e-06	9.00908e-05
Emc2	566.479	-0.516469	0.110321	-4.68153	2.84744e-06	9.0097e-05
Ypel5	2423.16	-0.331858	0.070909	-4.68006	2.86796e-06	9.05607e-05
Lpxn	55.2054	0.898451	0.192129	4.67629	2.92118e-06	9.18655e-05
Mfap5	299.674	-0.756036	0.161666	-4.67653	2.91769e-06	9.18655e-05
Pdcd4	202.817	-0.691769	0.147973	-4.67498	2.93987e-06	9.22654e-05
Milr1	24.0146	0.970567	0.207827	4.67008	3.01079e-06	9.42995e-05
Cmtm7	196.035	0.698652	0.149636	4.66902	3.02642e-06	9.4597e-05
Anln	1914.89	-0.354281	0.0759004	-4.66771	3.04574e-06	9.50085e-05
Hnrnpm	272.076	-0.65384	0.140269	-4.66133	3.14178e-06	9.78068e-05
Efemp2	412.099	0.528357	0.113426	4.65818	3.19021e-06	9.91149e-05
Pgrmc2	691.695	-0.476894	0.102405	-4.65696	3.20913e-06	9.95025e-05
4833423E24Rik	143.156	0.737204	0.158412	4.6537	3.26029e-06	0.000100684
Atp5h	3728.68	-0.360902	0.0775506	-4.65376	3.2594e-06	0.000100684
Fam46c	47.9468	0.903999	0.194359	4.65117	3.30052e-06	0.000101623
Lgi4	513.273	0.50188	0.107909	4.65096	3.30386e-06	0.000101623
Mmp19	47.351	0.913794	0.196625	4.6474	3.36143e-06	0.000102984
Tubb6	82.1154	0.844681	0.181745	4.64762	3.35783e-06	0.000102984
Anpep	95.407	0.793928	0.170956	4.64405	3.41648e-06	0.000104257
Atp6v1a	4504.17	-0.318374	0.0685533	-4.64418	3.41431e-06	0.000104257
Cops6	1090.73	-0.466924	0.100649	-4.63912	3.49901e-06	0.000106564
Gltscr1	636.226	0.480949	0.103757	4.63533	3.56367e-06	0.00010832
Stra6l	9.1398	0.841844	0.181671	4.63389	3.58855e-06	0.000108862
Cd300a	20.1322	0.960453	0.207389	4.63117	3.63611e-06	0.000109334
Il12rb2	15.4867	0.917425	0.198106	4.63097	3.6395e-06	0.000109334
Pdcd10	204.409	-0.694031	0.149855	-4.63137	3.63261e-06	0.000109334
Shank1	2624.02	0.445081	0.0960985	4.63151	3.63004e-06	0.000109334
Sult4a1	2702.43	-0.350763	0.0757302	-4.63175	3.62596e-06	0.000109334
Psmc2	1122.49	-0.438891	0.095038	-4.61806	3.87341e-06	0.000116135
Aif1l	206.265	-0.642223	0.13909	-4.61732	3.88732e-06	0.000116326
Tead1	1123.35	0.464517	0.100674	4.61408	3.94848e-06	0.000117927
Suox	446.421	0.541277	0.117826	4.59387	4.35099e-06	0.000129698
Rpl23	269.305	-0.677264	0.147457	-4.59297	4.3698e-06	0.000130008
Plaur	36.9272	0.933911	0.203572	4.58763	4.48306e-06	0.000133121
Tagap	31.7925	0.942365	0.205458	4.58665	4.50413e-06	0.00013349
AB124611	40.7673	0.94451	0.206048	4.58394	4.56291e-06	0.000134973
Pgm5	263.167	0.57348	0.125142	4.58262	4.59192e-06	0.000135571
Psap	22518	0.341844	0.0746104	4.58172	4.61167e-06	0.000135895
Vbp1	447.77	-0.55457	0.121287	-4.57238	4.82211e-06	0.000141825
Ccdc47	478.318	-0.517373	0.113196	-4.57059	4.86364e-06	0.000142504
St8sia6	64.0369	0.856024	0.187277	4.5709	4.85639e-06	0.000142504
Mpp6	187.707	-0.712975	0.156065	-4.56844	4.91357e-06	0.000143694
Dennd1c	79.0288	0.83012	0.181727	4.56795	4.92516e-06	0.000143761
Atp5a1	7015.83	-0.302874	0.0663116	-4.56744	4.93719e-06	0.00014384
Lrig1	680.009	0.410858	0.0899834	4.56593	4.97286e-06	0.000144606
Ndufb6	606.617	-0.497148	0.10893	-4.56393	5.02053e-06	0.00014554
Sdha	2464.35	-0.467809	0.102505	-4.56379	5.0238e-06	0.00014554
Ktn1	449.072	-0.540071	0.118425	-4.56044	5.10462e-06	0.000147604
Snrnp27	458.739	-0.487395	0.107002	-4.55502	5.23799e-06	0.0001509
Uqcrb	787.585	-0.624497	0.137101	-4.55502	5.23815e-06	0.0001509
Tceb1	903.134	-0.500375	0.109907	-4.55273	5.29538e-06	0.000152264
Sorbs3	1846.55	0.420075	0.0923951	4.54651	5.45426e-06	0.000156541
Sh3pxd2b	926.078	0.419255	0.0922258	4.54596	5.46854e-06	0.00015666
Snca	702.439	-0.475985	0.104838	-4.5402	5.62014e-06	0.000160705
Cldn19	230.036	-0.753039	0.166197	-4.53099	5.87065e-06	0.000167558
Psmc1	1317.15	-0.488069	0.107749	-4.52966	5.90776e-06	0.000168306
Secisbp2l	1656.94	-0.369463	0.0816373	-4.52566	6.02077e-06	0.000171209
Il1r1	125.883	0.726465	0.160581	4.52397	6.06906e-06	0.000171949
Pmp2	64.1622	-0.898919	0.198695	-4.52412	6.06471e-06	0.000171949
Ppa1	843.099	-0.455363	0.100684	-4.52268	6.10613e-06	0.000172683
Nrn1	1275.03	-0.467453	0.103508	-4.51609	6.29921e-06	0.000177817
Apoc4	7.63578	0.734346	0.162816	4.51029	6.47396e-06	0.000182417
Fam167a	84.8942	0.832653	0.184841	4.50469	6.64696e-06	0.00018695
Entpd1	215.104	0.595436	0.132498	4.49394	6.99187e-06	0.000196294
Nae1	222.529	-0.64143	0.142921	-4.488	7.18945e-06	0.000201474
Bola2	329.733	-0.56713	0.126395	-4.48697	7.22427e-06	0.000201875
Fgfrl1	599.254	0.472066	0.105216	4.48662	7.23617e-06	0.000201875
Hnrnpul2	633.761	-0.488514	0.108887	-4.48642	7.24298e-06	0.000201875
Cgnl1	480.136	-0.479572	0.10705	-4.47987	7.4687e-06	0.000207791
Kank4	331.894	-0.521928	0.116523	-4.4792	7.49236e-06	0.00020807
Ltbr	211.929	0.572321	0.127784	4.47882	7.50567e-06	0.00020807
Sh3bgrl3	4447.28	0.735203	0.164599	4.46664	7.94576e-06	0.000219875
Sec11c	816.435	-0.487842	0.109319	-4.46256	8.0988e-06	0.000223709
Iqgap3	23.2204	0.926804	0.207809	4.45988	8.20041e-06	0.000226112
Tgtp2	45.5212	-0.925453	0.207733	-4.45502	8.38838e-06	0.000230882
Oxct1	1342.08	-0.530608	0.119279	-4.44845	8.64913e-06	0.000237636
Clec5a	34.7681	0.92252	0.207434	4.44729	8.69585e-06	0.000238495
Sema6d	3848.03	0.395123	0.0889146	4.44384	8.83663e-06	0.000241926
Fam98b	185.274	-0.661904	0.149074	-4.4401	8.99187e-06	0.000245741
Spop	933.692	-0.411105	0.0926095	-4.43912	9.03265e-06	0.000246419
Slc39a1	186.055	0.616879	0.139243	4.43024	9.41273e-06	0.000256335
Atpif1	1754.97	-0.383866	0.0866801	-4.42854	9.48732e-06	0.000257911
Flna	1066.67	0.451134	0.10195	4.42504	9.64265e-06	0.000261673
Rgma	1755.75	0.417555	0.0944394	4.42141	9.80585e-06	0.000265635
Mme	353.614	-0.534278	0.120864	-4.42049	9.84786e-06	0.000266306
Tnfaip3	70.7123	0.816922	0.185013	4.41549	1.00779e-05	0.000272051
Akna	96.9463	0.754845	0.171047	4.41308	1.01913e-05	0.00027463
Mrps18c	268.728	-0.56211	0.127386	-4.41267	1.02105e-05	0.00027467
Gng11	315.217	-0.576254	0.130884	-4.40278	1.06872e-05	0.000286495
Rarres1	135.229	0.707771	0.160755	4.40278	1.06871e-05	0.000286495
Zfhx2	1084.71	0.438633	0.0996685	4.40092	1.07793e-05	0.000288463
Fam213b	481.649	-0.599089	0.13618	-4.39924	1.08628e-05	0.000290195
Pcgf2	581.396	0.467853	0.106377	4.39807	1.09217e-05	0.000291265
Plat	464.642	0.47938	0.109039	4.3964	1.1006e-05	0.000293005
Tubb2b	479.041	-0.469842	0.106938	-4.3936	1.11487e-05	0.000296295
Glrx5	536.002	-0.499213	0.113721	-4.3898	1.13457e-05	0.000301012
Ndufa5	403.736	-0.603257	0.137457	-4.38868	1.1404e-05	0.000302039
Creg1	752.449	0.42764	0.0974538	4.38813	1.1433e-05	0.000302289
Mospd1	142.5	-0.647465	0.147642	-4.38537	1.15787e-05	0.000305245
Sh3bp2	103.744	0.749484	0.17091	4.38527	1.15843e-05	0.000305245
Uchl5	160.817	-0.715205	0.163129	-4.38429	1.16364e-05	0.000306094
Bcl6	841.073	0.420637	0.0959594	4.38349	1.16794e-05	0.000306703
Sms	1460.06	-0.345905	0.0789489	-4.38139	1.17926e-05	0.000309151
Psmc3	1093.87	-0.428892	0.0979521	-4.37859	1.19451e-05	0.000312618
Slc37a2	51.1789	0.894827	0.204671	4.37202	1.23101e-05	0.000321625
Dnajc21	214.987	-0.602963	0.137966	-4.37037	1.24038e-05	0.000323526
Il10rb	318.882	0.522187	0.119543	4.3682	1.25276e-05	0.000326204
Slc17a6	3036.71	-0.33333	0.0763598	-4.36525	1.26979e-05	0.000330082
Oas2	52.4484	0.842064	0.192951	4.36414	1.27622e-05	0.000331194
Arhgdib	599.873	0.860035	0.197345	4.35804	1.31234e-05	0.000339428
Gpbp1	458.034	-0.463221	0.106284	-4.35833	1.3106e-05	0.000339428
Abhd17c	465.425	0.528986	0.121508	4.35349	1.33986e-05	0.000345636
Tmem41b	509.086	-0.447975	0.102904	-4.35334	1.34082e-05	0.000345636
Hexim1	224.489	-0.557245	0.128398	-4.33998	1.42493e-05	0.000366705
Fam213a	1608.69	-0.488914	0.112706	-4.33798	1.438e-05	0.00036884
Prss23	140.408	0.759453	0.175059	4.33826	1.43612e-05	0.00036884
Txnip	1129.37	0.4402	0.101495	4.33717	1.44328e-05	0.000369581
Psme1	1162.82	0.378144	0.0872461	4.33423	1.46274e-05	0.000373944
Shfm1	417.005	-0.563569	0.130056	-4.33329	1.46897e-05	0.000374916
Trim36	286.975	-0.536074	0.123781	-4.33083	1.48548e-05	0.000378504
Bcl2a1b	23.1119	0.898107	0.207482	4.3286	1.50061e-05	0.000381728
Ggta1	74.206	0.771984	0.178363	4.32815	1.50366e-05	0.000381874
Sgpl1	514.668	0.466617	0.107852	4.32645	1.51533e-05	0.000384208
Calb2	1844.95	-0.42369	0.0979448	-4.3258	1.51976e-05	0.000384699
Echdc1	337.293	-0.518779	0.119997	-4.32327	1.53736e-05	0.000388516
Akap13	584.978	0.448155	0.103782	4.31825	1.5727e-05	0.000396799
Bcap29	406.624	-0.50267	0.116494	-4.31499	1.59607e-05	0.000401383
Lrrc3	114.005	0.687254	0.159267	4.31512	1.59519e-05	0.000401383
Fndc5	1210.28	-0.358445	0.0831681	-4.30988	1.63342e-05	0.000410108
Nadk2	283.469	-0.505456	0.117353	-4.30716	1.65365e-05	0.000414514
Dynlt3	1511.49	-0.362376	0.0841968	-4.30392	1.67801e-05	0.000419939
Gcc2	811.12	-0.386127	0.0897981	-4.29995	1.70839e-05	0.000425958
Plin2	273.325	0.610468	0.14198	4.29969	1.71034e-05	0.000425958
Tlr3	700.966	0.5029	0.116961	4.29972	1.71016e-05	0.000425958
Gsap	109.714	0.679121	0.158276	4.29073	1.78086e-05	0.000442807
Themis2	49.1346	0.842235	0.196373	4.28896	1.79508e-05	0.000445625
Slc16a3	38.1051	0.884423	0.206344	4.28615	1.81793e-05	0.000450572
Pacs1	1161.88	0.368813	0.08615	4.28105	1.8601e-05	0.000460285
Api5	662.678	-0.429721	0.100446	-4.27814	1.88464e-05	0.000464867
B230118H07Rik	245.301	-0.628332	0.146858	-4.27849	1.88165e-05	0.000464867
Eml2	438.917	-0.530499	0.124159	-4.27272	1.93101e-05	0.000475545
Ttc3	6619.66	-0.29296	0.0685748	-4.27212	1.9362e-05	0.000476064
Lrpprc	729.271	-0.487065	0.114056	-4.2704	1.95126e-05	0.000478245
Rara	263.991	0.554009	0.129725	4.27064	1.94912e-05	0.000478245
Utrn	1300.9	-0.376204	0.0881317	-4.26865	1.96658e-05	0.000481235
Dmpk	612.922	0.441832	0.103523	4.26798	1.97255e-05	0.000481933
Pdlim4	202.233	0.60536	0.141933	4.2651	1.99812e-05	0.000487408
Alox5ap	348.725	0.618254	0.145206	4.25777	2.06477e-05	0.000502872
Slc1a3	1566.33	0.411083	0.0966878	4.25165	2.12199e-05	0.000515995
Cmas	607.424	-0.500776	0.117861	-4.24886	2.14863e-05	0.000521652
Ang	117.653	0.726902	0.171123	4.24784	2.15839e-05	0.000523198
Ifnar2	661.814	0.428377	0.100857	4.24739	2.16275e-05	0.000523432
Id3	624.658	0.422626	0.0995818	4.244	2.19568e-05	0.000528915
Rela	593.065	0.428911	0.101053	4.24441	2.19167e-05	0.000528915
Rpl35a	454.459	-0.565391	0.133213	-4.24426	2.19317e-05	0.000528915
Palld	140.271	0.635588	0.149775	4.24362	2.19938e-05	0.000528982
Hacd2	1104.94	0.382686	0.0901908	4.24308	2.20476e-05	0.000529451
Arhgap1	1240.76	0.393833	0.0928537	4.24143	2.22095e-05	0.000532512
Actb	24950.5	0.285078	0.0672439	4.23946	2.24055e-05	0.000536378
Igsf6	54.5312	0.844746	0.199422	4.23596	2.27573e-05	0.000543956
Rsrc1	822.49	-0.390679	0.0922451	-4.23523	2.28321e-05	0.000544899
Gprasp2	1728.94	-0.393999	0.0930705	-4.23334	2.30245e-05	0.00054808
Ptma	1848.72	0.507174	0.119808	4.23323	2.30363e-05	0.00054808
Fam133b	239.219	-0.522504	0.123455	-4.23236	2.31253e-05	0.00054865
Tomm7	360.527	-0.589148	0.139203	-4.2323	2.31314e-05	0.00054865
Gdpd2	369.233	0.5566	0.131593	4.2297	2.34005e-05	0.00055361
Sh3bgr	148.756	-0.69507	0.164335	-4.22959	2.34122e-05	0.00055361
Lrrc55	548.475	0.518349	0.122584	4.22854	2.35214e-05	0.000555342
Serpinf2	6.18406	0.710658	0.168132	4.22679	2.3705e-05	0.000558823
Hcls1	71.2483	0.771002	0.182581	4.2228	2.41287e-05	0.000567944
Aldh1l2	192.162	0.565764	0.134088	4.21935	2.45003e-05	0.000575644
Tnfaip8l2	41.744	0.835819	0.198105	4.21908	2.45304e-05	0.000575644
Spock3	795.61	-0.486406	0.115415	-4.21442	2.50416e-05	0.00058675
Chst11	654.148	0.427741	0.101513	4.21366	2.51265e-05	0.000586957
Ppp2r2c	1923.12	-0.378215	0.0897581	-4.21371	2.51206e-05	0.000586957
Armcx1	542.722	-0.459849	0.109157	-4.21274	2.52291e-05	0.000588462
Pnpla7	139.753	0.688281	0.163514	4.20932	2.5614e-05	0.000596325
Ralgds	2079.31	0.375206	0.0891424	4.20906	2.56434e-05	0.000596325
Ndufa9	959.205	-0.410738	0.0977177	-4.20332	2.63032e-05	0.000610749
Slc41a1	3427.78	0.317136	0.0754647	4.20244	2.64054e-05	0.000612201
Ggnbp2	452.946	-0.469831	0.111853	-4.20043	2.66408e-05	0.000616732
Hmgcs1	1376.06	-0.755319	0.180021	-4.19574	2.71986e-05	0.000628703
Pnpla2	762.524	0.430252	0.102597	4.19363	2.7453e-05	0.000633635
Adgrg1	2175.99	0.394539	0.0941436	4.19082	2.77943e-05	0.000640554
Tulp3	646.406	0.411498	0.0982291	4.18916	2.79987e-05	0.000644304
Eif3m	693.8	-0.412131	0.0983885	-4.18881	2.80416e-05	0.00064433
Muc1	68.1679	0.748786	0.178848	4.18671	2.83033e-05	0.000649378
Olr1	7.33109	0.74154	0.177739	4.17207	3.01842e-05	0.000691504
Gpam	597.822	0.455143	0.109132	4.17057	3.03834e-05	0.000695037
Atp1b1	20706.4	-0.293482	0.0704912	-4.16339	3.13562e-05	0.000715171
Cox11	188.736	-0.602773	0.144773	-4.16358	3.13299e-05	0.000715171
Fnip2	198.357	0.569337	0.136814	4.16139	3.16322e-05	0.000720403
Bex2	464.437	-0.550724	0.132359	-4.16084	3.17079e-05	0.000721063
Serinc1	6536.61	-0.365115	0.0877628	-4.16025	3.17899e-05	0.000721864
Klk6	3127.18	0.437829	0.105308	4.15762	3.21583e-05	0.000729158
5730455P16Rik	427.559	-0.498039	0.119824	-4.15642	3.23274e-05	0.000731916
Csde1	2204.19	-0.347025	0.08354	-4.154	3.26718e-05	0.000738631
Rbm47	27.0751	0.862259	0.207827	4.14892	3.3405e-05	0.000754103
Chgb	1963.34	-0.42341	0.102088	-4.14751	3.36117e-05	0.000754357
Dld	487.578	-0.520922	0.125581	-4.14809	3.35259e-05	0.000754357
Retnla	26.9365	-0.858428	0.206952	-4.14796	3.35451e-05	0.000754357
Tarsl2	387.081	-0.49311	0.11889	-4.14764	3.35926e-05	0.000754357
Adamtsl4	788.734	0.398988	0.0963494	4.14106	3.45712e-05	0.000774765
Naa30	211.193	-0.581484	0.140456	-4.13998	3.4734e-05	0.000777287
Tmem52	62.9812	0.790536	0.191012	4.13868	3.49309e-05	0.000780561
Cyr61	566.066	0.847696	0.205049	4.13411	3.56325e-05	0.000795089
Etv6	494.192	0.414187	0.100222	4.13271	3.58503e-05	0.000798758
Ppard	643.647	0.42219	0.102166	4.13239	3.59004e-05	0.000798758
Slc30a9	940.901	-0.391942	0.0948711	-4.13131	3.60702e-05	0.000801381
Akt3	1089.77	-0.340622	0.0825538	-4.12606	3.69026e-05	0.000818698
Vegfa	757.504	-0.385045	0.0933533	-4.1246	3.71375e-05	0.000822726
Uba5	272.855	-0.542496	0.131558	-4.12362	3.72963e-05	0.000825061
Spag9	1953.63	-0.369067	0.0895198	-4.12274	3.74397e-05	0.000827048
Crtc2	726.918	0.390373	0.0947187	4.12139	3.76594e-05	0.000830712
Mertk	170.3	0.590595	0.143425	4.11781	3.82498e-05	0.000841331
Vgf	1852.48	0.449471	0.109153	4.11781	3.82491e-05	0.000841331
Nme1	833.948	-0.416795	0.101248	-4.11657	3.84548e-05	0.000844638
Ncstn	1680.09	0.435829	0.105881	4.11622	3.85137e-05	0.000844731
Serpine1	55.4284	0.787784	0.191452	4.11478	3.87551e-05	0.000848819
Sumo1	399.715	-0.490713	0.119277	-4.11408	3.88733e-05	0.000850203
Nav2	1222.85	0.344883	0.083857	4.11276	3.9096e-05	0.000853862
Mamdc2	55.4888	0.792886	0.192924	4.10984	3.95932e-05	0.000863501
Lrrc49	1839.24	-0.322704	0.0786287	-4.10415	4.05797e-05	0.000883767
Sfrp1	713.816	-0.382107	0.0931148	-4.10361	4.06757e-05	0.000884611
Med25	730.368	0.398601	0.0971633	4.10238	4.08915e-05	0.000888053
Tln1	1139.53	0.368859	0.0899473	4.10083	4.1167e-05	0.00089278
Cadm4	629.537	-0.511293	0.124744	-4.09873	4.15421e-05	0.000897933
Kdelr1	1618.63	0.407496	0.0994131	4.09902	4.14906e-05	0.000897933
Psmd14	697.134	-0.432081	0.105424	-4.09853	4.15791e-05	0.000897933
Cdc123	664.174	-0.450909	0.110132	-4.09424	4.23548e-05	0.000913409
AI427809	13.1355	0.81353	0.198729	4.09366	4.24622e-05	0.000914448
Hipk1	2506.96	0.410892	0.100385	4.09317	4.25514e-05	0.000915092
Mapk1ip1l	365.776	0.436531	0.106661	4.09269	4.26402e-05	0.000915726
Tor1aip1	1590.84	0.378896	0.0926385	4.09004	4.31291e-05	0.000924939
Tomm70a	933.775	-0.395721	0.0968001	-4.08803	4.35059e-05	0.000931727
Calm1	38895.2	-0.270056	0.0660876	-4.08634	4.38237e-05	0.000935935
Dnajc7	864.802	-0.470154	0.115054	-4.08639	4.38138e-05	0.000935935
Ndufa13	801.517	-0.442437	0.108549	-4.07593	4.58302e-05	0.000977438
Pfdn1	365.438	-0.500639	0.122854	-4.07507	4.60004e-05	0.000979712
Myrf	3394.95	0.314886	0.0772797	4.07462	4.60888e-05	0.000980243
Zfp36	507.522	0.575888	0.141383	4.07325	4.63609e-05	0.000984675
Stmn4	618.527	-0.480618	0.118132	-4.06848	4.73205e-05	0.00100368
Ldhb	4685.9	-0.36397	0.0894918	-4.06708	4.76059e-05	0.00100834
Snapc5	388.035	-0.560146	0.137754	-4.06629	4.77678e-05	0.00101039
Micu3	745.202	-0.459261	0.113	-4.06426	4.81856e-05	0.0010172
Zc3h15	633.185	-0.412334	0.101458	-4.06408	4.82216e-05	0.0010172
Cox6b2	123.976	0.622092	0.153209	4.06042	4.89853e-05	0.0010319
Cic	2127.31	0.331409	0.0816764	4.05759	4.95826e-05	0.00104229
Pros1	246.208	0.500191	0.123287	4.05712	4.96811e-05	0.00104229
Slc25a33	454.211	-0.457328	0.112715	-4.05739	4.96251e-05	0.00104229
Dlat	1210.22	-0.36851	0.0908748	-4.05514	5.01041e-05	0.00104974
Irf9	247.734	0.615953	0.151934	4.05407	5.03332e-05	0.00105311
Ano6	669.883	0.37351	0.0921742	4.05222	5.07348e-05	0.00106008
Lss	490.815	-0.522509	0.128993	-4.05068	5.10682e-05	0.0010656
Sema4d	1634.26	0.355729	0.0878596	4.04883	5.14742e-05	0.00107262
S100b	8510.72	-0.309223	0.0764237	-4.04617	5.20619e-05	0.00108341
Glmp	1133.29	0.367058	0.0908482	4.04035	5.33721e-05	0.00110918
Atp6v1d	2096	-0.378246	0.0936395	-4.03939	5.359e-05	0.00111221
Hsd17b7	564.813	-0.450993	0.111667	-4.03873	5.3741e-05	0.00111385
Slc7a2	1262.12	0.365958	0.0906393	4.03752	5.40189e-05	0.0011181
Pja2	3447.93	-0.348124	0.08624	-4.03669	5.42108e-05	0.00112057
Zfp414	957.906	0.415149	0.102943	4.03283	5.51103e-05	0.00113764
Zcrb1	476.604	-0.431651	0.107064	-4.0317	5.53737e-05	0.00114156
Tmem150a	328.513	0.487701	0.121039	4.02929	5.59448e-05	0.00115026
Usp47	501.919	-0.441632	0.109604	-4.02934	5.59343e-05	0.00115026
Pltp	3745.12	0.336381	0.0836314	4.02219	5.76595e-05	0.00118394
Chmp4b	2065.82	-0.41274	0.102631	-4.02159	5.78078e-05	0.00118541
Prr14	807.188	0.417011	0.103726	4.02029	5.81261e-05	0.00119035
Ttyh3	2497.43	0.336413	0.0837175	4.01844	5.85856e-05	0.00119817
Slc36a2	100.946	-0.758096	0.188672	-4.01807	5.86765e-05	0.00119844
Anp32e	501.493	-0.489313	0.121798	-4.01742	5.88383e-05	0.00119966
Cyp4v3	364.615	0.495205	0.123271	4.01721	5.88916e-05	0.00119966
Entpd2	421.257	0.519242	0.12929	4.0161	5.91703e-05	0.00120375
Dpcd	519.537	-0.433105	0.107868	-4.01513	5.94142e-05	0.00120396
Igfbpl1	10.8132	0.736102	0.183319	4.01541	5.93429e-05	0.00120396
Serpini1	751.72	-0.398801	0.0993143	-4.01555	5.93081e-05	0.00120396
Kmt2d	2092.1	0.428402	0.106707	4.01476	5.95061e-05	0.00120424
C1ql3	312.147	-0.528089	0.131673	-4.0106	6.05647e-05	0.00122053
Cntnap4	260.373	-0.517201	0.128976	-4.01005	6.07065e-05	0.00122053
Dnaja1	1133.71	-0.466374	0.116272	-4.01107	6.04447e-05	0.00122053
Ramp2	754.845	0.396085	0.0987588	4.01063	6.05564e-05	0.00122053
Smim13	1258.58	-0.349337	0.0871102	-4.01029	6.06451e-05	0.00122053
Ppp3ca	6176.48	-0.268786	0.0670468	-4.00893	6.09943e-05	0.00122472
Cox17	806.226	-0.484542	0.120948	-4.0062	6.17029e-05	0.00123574
Hcar2	11.8708	0.778699	0.194358	4.00651	6.16232e-05	0.00123574
Klc1	4837.57	-0.404552	0.100997	-4.00559	6.18624e-05	0.00123733
Crtac1	853.505	-0.3746	0.0935831	-4.00285	6.25829e-05	0.00125012
Glb1	645.435	0.420417	0.105052	4.002	6.28105e-05	0.00125143
Paip2	2160.36	-0.346201	0.0865069	-4.002	6.28086e-05	0.00125143
Stard4	98.93	-0.719979	0.180099	-3.99768	6.39658e-05	0.0012728
Stpg1	75.578	0.708787	0.177527	3.99256	6.53638e-05	0.00129895
Ptafr	24.438	0.825351	0.206776	3.99153	6.5649e-05	0.00130294
Il10ra	90.2238	0.659983	0.165483	3.98822	6.65704e-05	0.00131784
Naa50	394.087	-0.46248	0.115953	-3.9885	6.64912e-05	0.00131784
Ap5b1	56.7242	0.739054	0.185703	3.97975	6.89864e-05	0.00136392
Ifngr1	408.677	0.415467	0.104491	3.97612	7.0049e-05	0.00138316
Cfap36	446.474	-0.535031	0.134631	-3.97405	7.06618e-05	0.00139347
Minos1	1397.81	-0.395777	0.0996585	-3.97133	7.14729e-05	0.00140767
Bcl2l11	148.015	0.584836	0.147417	3.96721	7.27196e-05	0.0014304
Ubap2l	2585.65	0.343096	0.0864902	3.96688	7.28208e-05	0.00143057
Vcl	1088.27	0.412952	0.104145	3.96515	7.33497e-05	0.00143913
Fkbp2	568.411	-0.581906	0.146883	-3.9617	7.44181e-05	0.00145824
Dhx58	46.9201	0.787448	0.198816	3.96068	7.47356e-05	0.00146075
Foxp4	701.699	0.428299	0.108133	3.96084	7.46864e-05	0.00146075
Acat1	687.799	-0.406295	0.102607	-3.9597	7.50443e-05	0.00146308
Slc46a1	553.883	0.416271	0.105122	3.95989	7.49853e-05	0.00146308
Luc7l3	513.144	-0.514392	0.130009	-3.95659	7.6028e-05	0.00148039
Evi5	460.497	-0.48598	0.122862	-3.95549	7.6378e-05	0.00148533
Pcdhgc3	586.585	0.415395	0.105051	3.95423	7.67825e-05	0.00149132
Aspg	39.5327	0.809108	0.204677	3.9531	7.71454e-05	0.00149648
Adap2	73.227	0.727069	0.184008	3.9513	7.7729e-05	0.00150591
Slirp	478.375	-0.459998	0.116506	-3.94826	7.87212e-05	0.00152323
Rbx1	884.679	-0.357799	0.0906488	-3.94709	7.9106e-05	0.00152876
Pcnp	378.8	-0.46159	0.117097	-3.94195	8.08219e-05	0.00155996
Mapkapk3	66.4924	0.717916	0.182201	3.94024	8.13987e-05	0.00156913
Tmem131	2686.64	0.368746	0.0936061	3.93934	8.17062e-05	0.0015731
Slc25a4	2284.51	-0.345495	0.0877278	-3.93826	8.20754e-05	0.00157824
Mrgprf	65.7807	0.74523	0.189243	3.93796	8.21785e-05	0.00157826
Athl1	85.2728	0.674874	0.171516	3.93476	8.32797e-05	0.00159742
Npas2	314.577	0.527777	0.134225	3.93205	8.42253e-05	0.00161355
Bbip1	453.824	-0.497898	0.126638	-3.93166	8.43612e-05	0.00161415
Ik	1326.25	-0.362369	0.0921754	-3.9313	8.44887e-05	0.00161459
Tgfb1i1	271.062	0.484501	0.123259	3.93077	8.46755e-05	0.00161616
Ctdnep1	983.49	0.3376	0.0859197	3.92925	8.52123e-05	0.0016244
Dennd1a	1356.4	0.346517	0.0882733	3.9255	8.65498e-05	0.00164786
Arhgap17	294.923	0.523507	0.133498	3.92144	8.80203e-05	0.00167379
Snhg8	120.745	-0.696847	0.177781	-3.91969	8.86642e-05	0.00168397
B430306N03Rik	21.5991	0.810999	0.207041	3.9171	8.96203e-05	0.00169863
Hsph1	1072.77	-0.395782	0.101042	-3.917	8.96565e-05	0.00169863
Snx25	135.885	-0.594538	0.151815	-3.9162	8.99556e-05	0.00170221
Klhl4	273.697	-0.56195	0.143535	-3.91507	9.03796e-05	0.00170814
1700017B05Rik	175.402	0.59255	0.151422	3.91322	9.10727e-05	0.00171914
Dap	510.764	0.451851	0.11549	3.91248	9.13515e-05	0.00172229
Man1c1	523.334	0.417552	0.106785	3.91023	9.22088e-05	0.00173634
Parvb	581.965	0.386822	0.0991127	3.90285	9.50656e-05	0.00178795
Dnali1	90.0181	0.673495	0.172681	3.90023	9.60998e-05	0.00180301
Rhoc	242.87	0.489444	0.125481	3.90053	9.59837e-05	0.00180301
Jakmip2	205.853	-0.505244	0.129581	-3.89907	9.65645e-05	0.00180953
Osbpl3	205.865	0.506669	0.130088	3.89482	9.82704e-05	0.00183926
Sptssa	508.749	-0.43824	0.112565	-3.89321	9.89276e-05	0.00184932
Rabgap1l	987.742	-0.322065	0.0827716	-3.89101	9.98271e-05	0.00186388
B3gnt7	26.279	0.806715	0.20738	3.89004	0.000100229	0.00186913
Cacna2d3	637.118	-0.408248	0.105016	-3.88749	0.000101286	0.00188655
Atp5b	11643.9	-0.270819	0.069711	-3.88488	0.000102379	0.00190462
Golga4	250.443	-0.526139	0.135508	-3.88272	0.000103296	0.00191937
Lpar1	987.44	-0.400866	0.103301	-3.88058	0.000104209	0.00193401
Tagln	236.486	0.498664	0.12872	3.87402	0.000107054	0.00198441
Dhx36	667.596	-0.424839	0.109712	-3.8723	0.000107813	0.00199608
Psmd2	833.083	-0.401955	0.103829	-3.87133	0.000108242	0.00200164
Ep300	1595.46	0.355795	0.0919136	3.87097	0.000108405	0.00200224
Myc	112.783	0.60194	0.155587	3.86884	0.000109354	0.00201736
Git1	4163.61	0.339457	0.087753	3.86833	0.000109584	0.0020192
Ugt8a	3089.12	-0.428798	0.110913	-3.86608	0.000110597	0.00203543
Crlf2	108.142	0.619712	0.160342	3.86495	0.000111112	0.00204248
Mfsd1	415.231	0.445365	0.115252	3.86427	0.00011142	0.0020457
Clip3	19823.5	0.346555	0.0897172	3.86276	0.000112115	0.00205358
Ppid	414.57	-0.448429	0.11609	-3.86277	0.000112107	0.00205358
Junb	108.687	0.617633	0.160006	3.86006	0.00011336	0.00206818
Skiv2l2	396.295	-0.430819	0.11159	-3.86073	0.000113047	0.00206818
Smarca5	160.996	-0.584327	0.151385	-3.85987	0.000113448	0.00206818
Sucla2	621.265	-0.4634	0.120046	-3.86019	0.000113297	0.00206818
S100a11	102.417	0.662427	0.171685	3.85838	0.00011414	0.00207834
Slc25a39	2163.46	0.348596	0.0903769	3.85714	0.00011472	0.00208644
Snap25	26882.9	-0.247685	0.0642268	-3.85641	0.000115063	0.00209023
Ufsp2	664.73	-0.381779	0.0990177	-3.85566	0.000115419	0.00209423
Nefl	8561.73	-0.301398	0.0781806	-3.85515	0.00011566	0.00209613
Gal3st4	129.74	0.627839	0.162904	3.85403	0.00011619	0.00210327
Mgst1	441.962	0.502803	0.130545	3.85157	0.000117365	0.00212183
Steap2	1490.91	-0.353237	0.0917188	-3.8513	0.00011749	0.00212183
Orc4	429.383	-0.432481	0.112487	-3.8447	0.000120699	0.00217724
Ptgr2	283.737	-0.469321	0.122115	-3.84326	0.000121412	0.00218754
Plp1	99081.4	-0.316558	0.0823735	-3.84296	0.000121559	0.00218763
Stra13	486.574	0.429829	0.111858	3.84264	0.000121717	0.00218794
Cycs	243.47	-0.552564	0.143853	-3.84117	0.00012245	0.00219854
Atxn2l	3852.35	0.285053	0.074284	3.83734	0.000124376	0.00222795
Tm2d1	326.752	-0.533034	0.138903	-3.83746	0.000124311	0.00222795
Pla2g16	790.514	-0.330611	0.0861951	-3.83562	0.00012525	0.00224101
Gmfg	61.0539	0.737429	0.192292	3.83495	0.000125592	0.00224453
1110007C09Rik	585.388	0.395863	0.103273	3.83319	0.000126493	0.00225137
Psmd1	2100.65	-0.395208	0.103113	-3.83278	0.000126704	0.00225137
Ptk2b	158.744	0.601027	0.156801	3.83304	0.000126568	0.00225137
Sorbs2	1377.01	0.383385	0.1	3.83384	0.00012616	0.00225137
Zdhhc20	970.974	-0.34789	0.0907557	-3.83325	0.000126459	0.00225137
Selk	865.795	-0.376736	0.0983189	-3.83178	0.000127221	0.00225795
Dnaja2	1122.31	-0.355746	0.0928624	-3.83089	0.00012768	0.00226349
Brcc3	457.215	-0.420311	0.109742	-3.82997	0.000128157	0.00226934
Egr1	1721.71	0.440556	0.115153	3.82583	0.000130335	0.00230263
Pdyn	280.87	0.53356	0.139456	3.82602	0.000130234	0.00230263
Prkar2b	384.357	-0.493653	0.129088	-3.82415	0.000131226	0.00231572
Lypd6b	380.716	-0.426046	0.111593	-3.81787	0.000134608	0.00236999
Tspo	119.055	0.640473	0.167755	3.8179	0.000134595	0.00236999
Nrep	600.972	-0.407088	0.106636	-3.81756	0.000134778	0.00237029
Rpl36al	706.371	-0.419318	0.109863	-3.81673	0.000135232	0.00237556
Gls	2517.48	-0.320408	0.0839666	-3.81589	0.000135692	0.00238092
Mog	3664.64	-0.354106	0.0928243	-3.8148	0.000136293	0.00238876
Kmt2b	756.107	0.363715	0.0953559	3.81429	0.000136577	0.00239103
Gpr37l1	9093.45	0.340311	0.0892601	3.81257	0.000137528	0.00240495
Car5b	277.532	0.516152	0.135439	3.81094	0.000138438	0.00241812
Cyb5r3	1847.91	0.326591	0.085707	3.81055	0.000138658	0.00241922
Gpx3	606.249	0.527725	0.13853	3.80946	0.000139269	0.00242715
Rps2	1953.19	0.409162	0.107441	3.80824	0.000139961	0.00243645
Anxa4	300.353	0.547848	0.14388	3.80768	0.000140276	0.00243919
Efr3a	2287.54	-0.286643	0.0752987	-3.80675	0.000140807	0.00244567
Psma2	913.838	-0.438132	0.115141	-3.80519	0.000141695	0.00245282
Psma6	1025.65	-0.359866	0.0945659	-3.80545	0.000141544	0.00245282
Synpo	265.027	0.491466	0.129139	3.80571	0.000141395	0.00245282
Orai1	310.099	0.463683	0.122078	3.79826	0.000145718	0.00251963
Pigb	273.884	0.505967	0.133277	3.79636	0.000146834	0.00253467
Ptp4a1	312.637	-0.461826	0.121654	-3.79623	0.000146916	0.00253467
Bsn	2177.01	0.331921	0.0874434	3.79584	0.000147147	0.00253581
Naip6	12.8091	0.7584	0.199842	3.795	0.000147641	0.00254151
Vasn	170.873	0.606804	0.160012	3.79223	0.000149301	0.00256722
Ddx1	654.772	-0.391568	0.103271	-3.79166	0.000149641	0.0025702
Aven	131.49	-0.600439	0.158445	-3.78958	0.000150901	0.00258609
Mgst3	1349.65	-0.329756	0.0870116	-3.78979	0.000150776	0.00258609
Lamtor5	665.95	-0.412647	0.109042	-3.78428	0.000154152	0.00263887
Ttc28	608.981	0.362213	0.0957317	3.78363	0.000154557	0.00264288
Lpgat1	1707.01	-0.346727	0.0916503	-3.78315	0.000154853	0.00264501
Gltscr1l	1620.34	0.304508	0.0805311	3.78124	0.000156047	0.00266245
Gpr17	376.092	0.51921	0.137338	3.78054	0.00015649	0.00266707
Srp9	295.447	-0.490266	0.129718	-3.77947	0.000157163	0.00267558
Pomp	1032.56	-0.389704	0.10312	-3.77912	0.000157386	0.00267642
Rb1cc1	412.376	-0.409344	0.108403	-3.77613	0.000159285	0.00270574
Ndufaf1	346.208	-0.513313	0.135962	-3.77541	0.000159746	0.0027106
Naa15	340.269	-0.472112	0.125087	-3.77427	0.000160475	0.00271997
Nrsn1	4064.95	-0.287402	0.0761827	-3.77253	0.000161599	0.00273602
Ms4a6c	41.5522	0.765894	0.203136	3.77035	0.00016302	0.00275705
Kif5a	14013.8	-0.344845	0.0914714	-3.76998	0.000163264	0.00275816
Ermn	3105.09	-0.367414	0.0974703	-3.7695	0.000163573	0.00276037
Tmx3	422.239	-0.433087	0.114989	-3.76632	0.000165672	0.00279274
Rhoj	257.978	0.585812	0.155556	3.76592	0.000165939	0.00279418
Serinc3	5782.61	0.291711	0.0774745	3.76525	0.000166383	0.0027986
Lrrc8a	1364.65	0.343885	0.0913442	3.76472	0.000166735	0.00280148
Glod4	542.584	-0.372337	0.0989762	-3.76189	0.000168634	0.0028303
Lrrc25	22.0507	0.781093	0.207761	3.75957	0.000170203	0.00285353
1810058I24Rik	817.052	0.418318	0.111304	3.75833	0.00017105	0.00286462
Gnpda1	438.096	0.4814	0.128174	3.75583	0.000172767	0.00289025
Rpp14	148.881	-0.604641	0.16102	-3.75506	0.000173299	0.002896
Trex1	313.86	0.449672	0.119796	3.75364	0.000174282	0.00290929
Nkiras1	850.271	-0.407792	0.108655	-3.7531	0.00017466	0.00291245
Kif21a	1631.26	-0.359411	0.0957993	-3.75171	0.00017563	0.00292546
Npc2	2129.49	0.322553	0.0859889	3.7511	0.000176059	0.00292794
Rgs19	408.362	0.478414	0.127544	3.75096	0.000176158	0.00292794
Ifitm2	574.603	0.483013	0.128964	3.74532	0.000180162	0.00299127
Strbp	1134.87	-0.346967	0.0926829	-3.74359	0.00018141	0.00300876
Msrb1	1450.99	0.408986	0.109285	3.74238	0.000182282	0.00301998
Hsf1	767.373	0.410498	0.10977	3.73962	0.000184297	0.00305008
Cdkn1b	431.833	-0.382958	0.102522	-3.73538	0.000187433	0.00309866
Ticam2	21.4942	0.774333	0.207319	3.73498	0.00018773	0.00310025
Aplnr	266.014	0.502689	0.134692	3.73214	0.000189861	0.00313209
BC003331	257.516	-0.538705	0.144395	-3.73077	0.000190892	0.00314575
Fgfr1	2005.66	0.312001	0.0837633	3.72479	0.000195477	0.00321787
Zer1	2692.57	0.296705	0.0796735	3.72401	0.000196086	0.00322446
Pfdn4	131.588	-0.646889	0.173741	-3.7233	0.000196639	0.00323011
Exoc3	632.131	-0.384464	0.103358	-3.71973	0.000199434	0.00327254
Gyg	1249.03	0.366245	0.0984931	3.71849	0.00020042	0.00328523
Snn	1642.7	-0.29601	0.079624	-3.7176	0.000201124	0.00329327
D030056L22Rik	216.591	-0.534047	0.143676	-3.71702	0.000201586	0.00329385
Gstm1	11807	0.41002	0.110305	3.71714	0.00020149	0.00329385
Abhd2	380.605	0.428255	0.115356	3.71247	0.000205248	0.00335015
Esf1	144.682	-0.570354	0.153651	-3.71201	0.000205618	0.00335263
Slc22a4	296.512	0.429305	0.115757	3.70867	0.000208351	0.00339362
Usp11	2508.99	0.332663	0.0897265	3.70753	0.000209292	0.00340534
Tceal5	103.859	-0.689128	0.186051	-3.70397	0.000212252	0.00344988
Fxyd5	748.37	0.694808	0.187611	3.70346	0.000212681	0.00345321
Sall1	1052.87	0.401438	0.108421	3.70259	0.000213413	0.00346147
Hnrnpu	964.385	-0.397877	0.107473	-3.70213	0.0002138	0.00346409
Bag1	865.75	-0.376437	0.101747	-3.69972	0.000215834	0.00349339
Tmem179b	296.194	0.445726	0.120512	3.69861	0.000216781	0.00350503
Mcf2l	899.999	-0.373812	0.101108	-3.69716	0.000218028	0.00352151
Hipk2	2575.87	0.369427	0.0999363	3.69662	0.000218485	0.00352521
Eid1	723.188	-0.415645	0.112588	-3.69175	0.000222716	0.00358972
Ermp1	1300.35	-0.310203	0.0840584	-3.69033	0.000223966	0.00360611
Sec63	525.124	-0.407678	0.110521	-3.68868	0.000225419	0.00362572
Hprt	2067.76	-0.301045	0.0816191	-3.68841	0.000225657	0.00362578
Gpr146	512.738	0.398225	0.108026	3.68637	0.000227472	0.00365114
Efna1	88.254	0.638159	0.17314	3.68579	0.000227992	0.00365568
Elovl7	885.362	-0.369109	0.1002	-3.68371	0.000229865	0.00367808
Rgs20	151.972	0.529314	0.143686	3.68382	0.000229769	0.00367808
Adarb1	1948.96	-0.315689	0.0857281	-3.68244	0.000231013	0.00369262
Vamp8	352.385	0.420695	0.114297	3.68073	0.000232569	0.00371365
Dusp18	211.061	0.511862	0.13911	3.67956	0.000233641	0.00372508
Sumo3	937.579	-0.355216	0.0965482	-3.67915	0.000234008	0.00372508
Tmsb10	6633.29	0.365077	0.0992241	3.67931	0.000233863	0.00372508
Acsl3	1021.82	-0.361044	0.098238	-3.67519	0.00023767	0.00377755
Kif19a	58.8413	-0.691246	0.188091	-3.67506	0.000237794	0.00377755
Hmgcr	322.694	-0.529997	0.144285	-3.67327	0.00023947	0.00380026
Mlph	69.3289	0.652974	0.177843	3.67163	0.000241005	0.00382069
Igfbp7	660.216	0.424369	0.115671	3.66877	0.000243719	0.00385976
Bag3	791.746	0.354478	0.0966346	3.66823	0.000244236	0.00386398
Golm1	216.781	0.484355	0.132171	3.66459	0.000247732	0.00390751
Slc5a5	478.603	0.389497	0.106287	3.66458	0.000247746	0.00390751
Stxbp2	207.968	0.479886	0.130952	3.6646	0.000247727	0.00390751
Parva	2401	-0.30112	0.0822346	-3.66172	0.000250528	0.00394735
Anxa3	155.288	0.55804	0.15245	3.66049	0.000251731	0.00396226
Fam98a	401.686	-0.44172	0.120753	-3.65804	0.000254154	0.00399633
Il13ra1	161.858	0.539648	0.147618	3.65571	0.000256467	0.00402859
Nxn	275.247	0.461415	0.126288	3.65368	0.000258505	0.00405648
Hivep1	1646.63	0.324587	0.0888562	3.65295	0.000259244	0.00406394
Sema3b	332.726	-0.531789	0.1457	-3.64989	0.000262355	0.00410854
Eml1	687.71	-0.352538	0.0966237	-3.64856	0.000263711	0.00412559
Pafah1b2	3555.52	-0.259884	0.0712408	-3.64797	0.000264323	0.00413099
Cldn11	5534.68	0.251688	0.0690126	3.64699	0.00026533	0.00414252
Hspa12a	3124.07	-0.257375	0.0705863	-3.64625	0.000266092	0.00415023
Elmsan1	407.512	0.395079	0.108404	3.6445	0.000267917	0.00417097
Nucb1	2090.85	0.351336	0.0964074	3.64428	0.000268136	0.00417097
Slu7	922.164	-0.319079	0.0875581	-3.64419	0.000268232	0.00417097
Snw1	474.924	-0.412743	0.113305	-3.64277	0.000269721	0.00418989
Tmem179	450.563	-0.440243	0.120869	-3.64233	0.000270185	0.00419289
Pilra	35.7348	0.752752	0.206789	3.64019	0.000272435	0.00422356
Ugp2	943.848	-0.35349	0.0971723	-3.63777	0.000275013	0.00425926
Akr1b8	91.1326	0.615155	0.16913	3.63717	0.000275646	0.00426478
Tmem175	1065	0.3003	0.082578	3.63656	0.000276304	0.00427068
Psmb1	1964.16	-0.294218	0.0809208	-3.63587	0.000277039	0.00427777
Ccnc	438.972	-0.442554	0.12174	-3.63523	0.000277733	0.00428419
Acsf2	496.312	0.44463	0.122358	3.63386	0.000279212	0.00430271
Gps2	709.74	0.373814	0.1029	3.63278	0.000280379	0.00431638
Mvd	177.138	-0.572583	0.157632	-3.63241	0.00028079	0.0043184
Nsg1	2266.67	-0.334513	0.0922119	-3.62765	0.000286008	0.00439428
Miat	860.783	-0.462656	0.127636	-3.62482	0.000289165	0.00443716
Sod1	1766.08	-0.35	0.0965617	-3.62463	0.000289374	0.00443716
Actr3	1298.4	-0.320328	0.0884388	-3.62203	0.000292301	0.00447317
Slc20a1	1534.45	-0.278658	0.0769293	-3.62227	0.000292032	0.00447317
Gdap1	597.873	-0.434336	0.119935	-3.62143	0.000292979	0.00447909
Fam214b	764.081	0.353878	0.0977408	3.62058	0.000293948	0.00448947
Pdap1	445.021	-0.525701	0.145221	-3.62002	0.000294582	0.0044947
Rpl14	3021.14	-0.263959	0.0729591	-3.61791	0.000296996	0.00452707
Plin4	48.3327	0.751641	0.207801	3.61711	0.000297906	0.00453646
Tep1	126.188	0.562508	0.155539	3.6165	0.000298619	0.00454283
Tfam	282.076	-0.456682	0.126335	-3.61484	0.000300537	0.00456751
Epb4.1l3	8225.49	-0.24525	0.0678835	-3.6128	0.000302909	0.00459904
2410004P03Rik	91.2947	0.6244	0.172884	3.61167	0.000304232	0.00461458
Arhgdia	4470.17	0.30168	0.0835812	3.60942	0.000306884	0.00465024
Pphln1	847.689	-0.350279	0.0970744	-3.60835	0.00030815	0.00466485
Wasf2	617.579	0.348828	0.0967394	3.60585	0.000311129	0.00470532
Spred1	1590.68	-0.301257	0.0835624	-3.60518	0.000311939	0.00471296
Cap1	3830.38	0.337259	0.0935864	3.60371	0.000313703	0.00473264
Hspa13	380.47	-0.432575	0.12004	-3.60359	0.000313854	0.00473264
Gm2a	3451.63	0.341646	0.0948156	3.60327	0.000314234	0.00473375
Maml2	525.794	0.386349	0.107291	3.60094	0.00031707	0.00476781
Mettl5	246.401	0.465626	0.129308	3.6009	0.000317113	0.00476781
Dnajc15	205.369	-0.525619	0.14598	-3.60062	0.000317464	0.00476845
Ptms	2818.52	0.301916	0.0838983	3.5986	0.000319937	0.00480092
Tfe3	696.708	0.366427	0.101862	3.59731	0.000321531	0.00482015
Eif1	12757.4	0.374296	0.104064	3.59678	0.000322175	0.00482153
Trp53bp2	635.973	0.332016	0.0923107	3.59673	0.000322247	0.00482153
Cspg4	146.891	0.565267	0.157195	3.59597	0.000323187	0.00483091
Whsc1	478.061	-0.382105	0.106354	-3.59277	0.000327182	0.00488589
Abcc3	55.9797	0.686657	0.191189	3.59151	0.000328765	0.00490006
Hoxc8	2498.54	0.398183	0.110861	3.59174	0.000328482	0.00490006
Senp5	635.782	-0.370366	0.103148	-3.59062	0.000329896	0.00491217
Taf13	189.394	-0.581889	0.162097	-3.58977	0.000330969	0.0049234
A930006I01Rik	41.907	-0.744565	0.207508	-3.58813	0.000333055	0.00494967
Sorbs1	2574.21	0.276783	0.0771944	3.58553	0.000336391	0.00499443
Ilk	1295.34	0.300934	0.0839545	3.58449	0.000337735	0.00499997
Plod3	563.31	0.419164	0.116925	3.58488	0.000337228	0.00499997
Slc12a2	1911.66	-0.294837	0.0822485	-3.58471	0.000337449	0.00499997
Oas1a	23.0806	0.74377	0.207534	3.58385	0.000338573	0.00500757
Igip	979.625	-0.386941	0.108013	-3.58235	0.000340513	0.00502663
Slc25a45	141.261	0.593197	0.165587	3.58239	0.000340468	0.00502663
Clcn4-2	1871.43	-0.309794	0.0864904	-3.58183	0.0003412	0.00503196
Kcnab1	1605.45	-0.301238	0.0841084	-3.58154	0.000341575	0.00503269
Nacc2	4045.64	-0.302278	0.0844085	-3.58114	0.000342099	0.0050356
Cyp4f13	194.498	0.472629	0.132041	3.57941	0.000344368	0.00506417
Mzt1	789.387	-0.332735	0.0930082	-3.57748	0.000346918	0.00509682
Abca5	634.782	-0.386591	0.10811	-3.57591	0.000349015	0.00512275
Gars	1798.34	-0.287557	0.080424	-3.57551	0.000349539	0.00512558
Pcyt2	542.684	-0.460516	0.128822	-3.57484	0.000350446	0.005134
Ndufs6	303.283	-0.563352	0.157613	-3.57427	0.00035121	0.00513845
Wdfy4	45.5652	0.693711	0.194093	3.57411	0.000351415	0.00513845
Ndufa1	610.213	-0.414102	0.115874	-3.57373	0.000351931	0.00514112
Zfp445	519.495	-0.419116	0.117289	-3.57334	0.000352451	0.00514386
Ctf1	60.2668	0.665147	0.186176	3.57268	0.000353351	0.00515211
Ier3ip1	197.683	-0.563478	0.157765	-3.57164	0.000354759	0.00516777
Cacna2d1	788.646	-0.344416	0.0965369	-3.56772	0.000360105	0.0052407
Slc39a14	557.034	0.372664	0.104508	3.56589	0.000362626	0.00527242
Cox7c	954.399	-0.412753	0.115919	-3.56071	0.000369851	0.0053439
Cystm1	512.768	0.460915	0.129445	3.56069	0.000369878	0.0053439
Ndfip2	659.44	-0.35373	0.099341	-3.56077	0.000369773	0.0053439
Psmd7	535.94	-0.396996	0.111483	-3.56104	0.000369387	0.0053439
Psrc1	17.9339	0.735621	0.206573	3.56107	0.000369348	0.0053439
Rps3a1	1694.54	-0.383435	0.107687	-3.56063	0.000369965	0.0053439
Ssh3	406.857	0.384303	0.107924	3.56088	0.000369617	0.0053439
Usp18	60.3288	0.735598	0.206695	3.55886	0.000372462	0.00537494
Hars	411.462	-0.494224	0.138886	-3.55848	0.000373007	0.00537778
Rin3	92.8645	0.649103	0.182523	3.55628	0.000376148	0.00541801
Cct2	1753.22	-0.288654	0.0812071	-3.55455	0.000378629	0.00544866
Dazap2	5841.88	0.326324	0.0918997	3.55087	0.00038396	0.00551699
Fes	61.7519	0.657706	0.185229	3.55078	0.000384092	0.00551699
Nbl1	740.074	0.445208	0.125504	3.54738	0.000389089	0.00558357
Prpf19	2052.57	-0.286812	0.0808721	-3.54649	0.000390405	0.00559725
Rfx2	143.621	0.559499	0.157773	3.54623	0.000390791	0.00559759
Tra2a	453.759	-0.416131	0.117362	-3.54572	0.000391546	0.00560181
Ttll7	2743.09	-0.302404	0.0852915	-3.54554	0.000391811	0.00560181
Atp6v0b	1047.07	-0.325485	0.0918988	-3.54178	0.000397439	0.00567702
Ppdpf	667.202	0.406924	0.114919	3.54096	0.000398679	0.00568947
Mdfic	51.8591	0.692563	0.195613	3.54048	0.000399398	0.00569447
Cdk14	2035.33	-0.296383	0.0837389	-3.53937	0.000401084	0.00569745
Rab37	301.137	-0.470459	0.132898	-3.54001	0.000400115	0.00569745
Smc3	205.228	-0.502125	0.141868	-3.53939	0.000401047	0.00569745
Trp53	684.798	0.350086	0.0989018	3.53973	0.00040053	0.00569745
Ctnnal1	163.271	-0.563208	0.159265	-3.53628	0.000405797	0.00575382
Dusp23	321.615	0.441823	0.124931	3.53652	0.00040543	0.00575382
Atp6v1h	1253.12	-0.299095	0.0846697	-3.5325	0.000411653	0.0058315
Plekha4	229.815	-0.580425	0.164326	-3.53216	0.000412183	0.00583366
Copz2	219.261	0.446444	0.126412	3.53165	0.00041298	0.00583958
Lamtor3	418.645	-0.408473	0.115749	-3.52894	0.000417228	0.00589425
Trim2	3961.27	-0.240947	0.068297	-3.52792	0.000418837	0.00591157
Dpagt1	690.183	0.342155	0.096997	3.52748	0.000419538	0.00591289
Pamr1	227.545	0.498985	0.141461	3.52738	0.000419696	0.00591289
Hspa5	1452.66	-0.324802	0.0921264	-3.52561	0.000422511	0.00594712
Glmn	82.2209	-0.624705	0.177216	-3.52511	0.00042331	0.00595294
Ehd2	253.868	0.452218	0.128367	3.52286	0.000426915	0.00598743
Nkrf	460.054	-0.396423	0.112521	-3.52312	0.000426504	0.00598743
Sod3	793.484	0.386648	0.109754	3.52285	0.000426926	0.00598743
Gabra3	2239.23	-0.256397	0.0728022	-3.52183	0.000428583	0.00600521
C1ql1	478.513	0.422532	0.120013	3.52073	0.000430367	0.00602226
Plscr2	119.416	0.608848	0.172951	3.52036	0.000430969	0.00602226
Rps29	6038.93	-0.341871	0.097108	-3.52052	0.000430701	0.00602226
Tmem198b	376.646	0.403063	0.114522	3.51953	0.000432307	0.00603549
Zwint	12912.1	-0.259987	0.0738889	-3.51861	0.000433806	0.00605095
Rsrc2	140.531	-0.609932	0.173444	-3.5166	0.000437111	0.00609154
Pcmtd1	422.321	-0.428651	0.121971	-3.51436	0.000440811	0.00613756
Prmt10	173.533	-0.484348	0.137832	-3.51404	0.000441349	0.00613953
Igsf1	189.683	0.547653	0.155868	3.51356	0.000442145	0.00613953
Rexo1	475.969	0.349207	0.0993882	3.51356	0.000442138	0.00613953
Foxo1	668.519	0.33784	0.096171	3.51291	0.000443227	0.00614903
Osbpl9	899.543	-0.30531	0.0869357	-3.51191	0.000444904	0.00616675
Fat1	1910.57	0.285074	0.0812391	3.50908	0.000449662	0.00622711
Gpr160	36.9746	0.707924	0.201781	3.50838	0.00045085	0.00623797
Gabarapl1	4462.08	-0.279891	0.079803	-3.50727	0.000452725	0.00625406
Ubxn2a	545.384	-0.42064	0.119936	-3.50721	0.000452823	0.00625406
Abce1	1023.58	-0.310245	0.0884869	-3.50611	0.000454701	0.00627438
Mdh1	10061.6	-0.234061	0.0667687	-3.50554	0.000455678	0.00628225
Peg10	2011.59	0.361615	0.103227	3.5031	0.000459878	0.0063345
H2-Oa	25.0743	0.727149	0.207716	3.50069	0.000464051	0.00638629
Adam8	65.7753	0.696907	0.199128	3.4998	0.000465615	0.0064021
Slc35f6	996.767	0.338646	0.0967708	3.49947	0.000466185	0.00640423
Parp4	408.205	0.386674	0.110575	3.49693	0.000470649	0.00645982
Ctxn1	629.404	0.358935	0.102655	3.49654	0.000471342	0.00646358
Mcf2	212.115	-0.449578	0.128762	-3.49155	0.000480234	0.00657967
Slc39a4	11.1973	0.673652	0.193014	3.49017	0.000482714	0.0066078
Idua	364.668	0.395237	0.113256	3.48978	0.000483423	0.00661163
Papd4	253.478	0.460117	0.131898	3.48845	0.000485837	0.00663877
Tnfaip2	77.7818	0.656877	0.188413	3.48637	0.000489619	0.00668453
Pcbp2	9015.93	0.301232	0.0864227	3.48557	0.000491095	0.00668716
Psma3	357.099	-0.432493	0.124079	-3.48563	0.000490975	0.00668716
Zfand6	497.746	-0.38076	0.109239	-3.48556	0.000491111	0.00668716
Cfap221	13.1182	0.703664	0.201925	3.48477	0.000492552	0.00669927
Mphosph8	303.464	-0.451599	0.129598	-3.4846	0.000492868	0.00669927
0610010K14Rik	912.057	0.355545	0.102048	3.48411	0.000493785	0.00670087
Rtn4	5408.29	-0.28681	0.0823204	-3.48407	0.000493854	0.00670087
Usp33	906.923	-0.312819	0.0898344	-3.48218	0.000497357	0.00674249
Pld2	522.278	0.410251	0.117992	3.47693	0.000507185	0.00686367
St6galnac4	416.29	0.384965	0.110715	3.47708	0.000506911	0.00686367
Arglu1	121.087	-0.60222	0.173224	-3.47654	0.000507937	0.00686674
Ndst2	349.871	0.375383	0.107982	3.47634	0.000508301	0.00686674
Scamp1	1676.52	-0.320776	0.0923233	-3.47448	0.00051184	0.0069085
Ergic1	2180.53	0.286424	0.0824535	3.47377	0.000513198	0.00692078
Fam195b	732.186	0.369885	0.106496	3.47324	0.000514221	0.00692852
Psma5	613.145	-0.356996	0.102802	-3.47266	0.000515328	0.00693738
Fyttd1	904.456	-0.345691	0.0995608	-3.47216	0.000516289	0.00694426
Tesk1	910.696	0.324973	0.0936422	3.47036	0.000519755	0.0069848
Hhex	48.911	0.671486	0.193512	3.46999	0.000520477	0.00698842
Nxpe3	619.304	-0.336307	0.0969337	-3.46945	0.000521523	0.00699639
Dnajb11	443.443	-0.385921	0.111364	-3.46539	0.000529461	0.0070967
Slc35f3	155.625	-0.594918	0.171737	-3.46413	0.000531951	0.0071239
Lsm6	448.523	-0.40555	0.117083	-3.46378	0.000532644	0.00712699
Stx4a	233.759	-0.513609	0.148492	-3.45882	0.000542539	0.00724684
Tm9sf3	940.943	-0.33367	0.0964672	-3.4589	0.000542396	0.00724684
Aspa	977.99	-0.364954	0.105527	-3.45841	0.000543384	0.00725185
Exoc1	345.796	-0.412073	0.119171	-3.45784	0.000544525	0.0072608
Lgals1	1664.59	0.405532	0.11729	3.45751	0.000545198	0.0072635
Csnk1a1	777.488	-0.371693	0.10759	-3.45471	0.000550882	0.00733291
Nckap1	5142.59	-0.243162	0.0704102	-3.45351	0.000553339	0.00735927
Hps1	176.37	0.482196	0.139815	3.44882	0.000563052	0.00747557
Nudc	580.702	-0.358625	0.103979	-3.449	0.000562662	0.00747557
Chga	3662.53	-0.239667	0.0695531	-3.44581	0.000569347	0.00754768
Eif2s1	250.722	-0.436763	0.126754	-3.44576	0.000569461	0.00754768
Psmd10	117.746	-0.57882	0.16801	-3.44514	0.000570756	0.00755835
Zc3h12a	39.0353	0.681397	0.197828	3.4444	0.000572335	0.00757277
Ubald1	2205.42	0.296191	0.0860007	3.44406	0.000573055	0.0075758
Arntl	211.079	0.52056	0.151195	3.44297	0.000575364	0.00759982
Zranb2	864.972	-0.373653	0.108538	-3.44261	0.00057613	0.00760343
Rpl7l1	361.13	-0.437432	0.127216	-3.43851	0.000584915	0.00771279
Cln6	375.002	0.391229	0.11385	3.43636	0.000589586	0.00776112
Irf2	424.557	0.369965	0.10766	3.43643	0.000589433	0.00776112
Gcnt2	202.873	0.442422	0.12886	3.43337	0.000596137	0.00784067
Jarid2	291.109	-0.402852	0.117481	-3.42909	0.000605611	0.00795174
Zyg11b	1711.07	-0.283713	0.082737	-3.4291	0.000605594	0.00795174
Iqcb1	218.118	-0.457953	0.133584	-3.4282	0.000607591	0.00797095
Neto2	1024.24	0.404764	0.118101	3.42727	0.000609685	0.00799164
1600010M07Rik	6.9742	0.601029	0.175451	3.42563	0.000613386	0.0080288
Cep290	82.4618	-0.644498	0.188144	-3.42555	0.00061356	0.0080288
Arsg	704.237	-0.366579	0.107073	-3.42363	0.000617911	0.00806562
Pls3	1835.02	-0.263803	0.0770473	-3.42391	0.000617261	0.00806562
Slc9a6	1713.74	-0.255373	0.0745917	-3.42362	0.000617941	0.00806562
Exoc2	811.796	-0.353147	0.10319	-3.4223	0.000620934	0.00809784
Casp12	99.2261	0.570663	0.166787	3.42151	0.000622747	0.00811181
Mocs2	337.707	-0.45045	0.131658	-3.42137	0.000623056	0.00811181
Tbcb	758.956	-0.349461	0.102236	-3.41819	0.00063039	0.00820039
Hibch	99.8981	-0.565446	0.165442	-3.41779	0.000631308	0.00820541
Dock6	373.582	0.382188	0.111897	3.41553	0.000636578	0.00826695
Dnajb6	133.365	-0.585235	0.171411	-3.41422	0.000639656	0.00829298
Tspan4	190.074	0.466389	0.136595	3.4144	0.000639234	0.00829298
Oasl1	18.3642	0.693843	0.203256	3.41365	0.000640987	0.00830325
Il4ra	87.108	0.614088	0.179921	3.4131	0.000642285	0.00831309
Treml2	20.669	0.69894	0.204803	3.41275	0.000643108	0.00831678
Armc1	496.635	-0.384306	0.112647	-3.41158	0.000645877	0.0083456
Pdcd5	331.942	-0.473133	0.138718	-3.41075	0.00064785	0.00836409
St8sia2	278.402	0.438247	0.128519	3.40998	0.000649668	0.00838055
Sar1a	669.626	-0.376733	0.110496	-3.40947	0.000650899	0.00838943
Psmc6	516.658	-0.38571	0.113194	-3.4075	0.000655599	0.00844296
Galr3	6.97306	0.598524	0.175847	3.40365	0.00066491	0.00855573
Smco3	244.448	-0.433727	0.12748	-3.40231	0.000668177	0.00859061
Gngt2	57.6328	0.648283	0.19061	3.40109	0.000671172	0.00862194
Csrnp1	114.633	0.555769	0.163479	3.39965	0.000674732	0.00866046
Park7	691.497	-0.463873	0.136486	-3.3987	0.000677079	0.00868337
Frrs1	20.4845	0.702249	0.206708	3.39729	0.000680566	0.00872085
Bri3	533.787	0.3557	0.104709	3.39704	0.000681181	0.00872149
Cmklr1	91.5194	0.5714	0.168231	3.39651	0.000682503	0.00873117
Gm13031	39.8746	0.677004	0.199342	3.39619	0.000683305	0.00873419
Xrcc2	142.663	-0.49917	0.147049	-3.39459	0.000687322	0.00877828
Polr2h	126.312	-0.515838	0.151991	-3.39388	0.000689099	0.00879371
Matk	174.306	-0.477251	0.140691	-3.39218	0.00069338	0.00884103
Fmnl3	184.487	0.491684	0.144972	3.39158	0.000694908	0.0088532
Vamp4	492.158	-0.359194	0.105917	-3.39129	0.000695656	0.00885542
Fbxo6	354.376	0.37933	0.11187	3.39082	0.00069684	0.00886319
Col11a1	325.312	-0.414475	0.122254	-3.39027	0.000698229	0.00887354
Snrpa	1151.19	0.434789	0.128261	3.38988	0.000699238	0.00887906
Fbxo33	355.604	-0.395104	0.116607	-3.38833	0.000703194	0.00892179
Gpr179	57.5987	0.664121	0.196015	3.38811	0.000703759	0.00892179
Tax1bp1	1562.97	-0.3087	0.0912238	-3.38399	0.000714419	0.0090495
Tmem231	352.448	0.42107	0.124481	3.38261	0.000718001	0.00908742
Higd1a	271.915	-0.469259	0.13896	-3.37693	0.00073301	0.00926978
Anp32a	1391.26	-0.342807	0.10153	-3.3764	0.000734401	0.00927237
Lonrf1	240.472	-0.45543	0.134895	-3.37617	0.000735016	0.00927237
Ndufb11	2195.72	-0.274057	0.08117	-3.37633	0.000734599	0.00927237
Gpc5	340.154	-0.403251	0.119512	-3.37416	0.000740423	0.00933295
Ndufc1	655.879	-0.362579	0.107551	-3.37124	0.000748312	0.0094247
Rps21	2387.66	-0.370025	0.109795	-3.37014	0.000751309	0.00945474
Tuba8	161.461	0.530785	0.157518	3.36968	0.000752554	0.00946269
Phf12	926.434	0.317689	0.094318	3.36827	0.000756413	0.00950348
Hsp90aa1	2948.36	-0.255002	0.0757355	-3.36701	0.000759867	0.00953911
Rbfox2	2089.37	-0.251782	0.0748249	-3.36495	0.000765573	0.00960294
Fgfr1op2	360.467	-0.391259	0.116307	-3.36402	0.000768164	0.00962761
Pon3	68.0684	0.602616	0.179213	3.36257	0.000772218	0.00967058
Snrnp25	106.963	-0.56911	0.169281	-3.36192	0.00077403	0.00968541
Hoxb5	1150.88	0.298601	0.0888349	3.3613	0.000775759	0.00969919
Gm4944	57.0074	-0.641836	0.190974	-3.36087	0.000776986	0.00970666
Mcam	691.69	0.339925	0.101189	3.35929	0.00078142	0.009745
N6amt1	136.411	-0.523766	0.155911	-3.35939	0.000781142	0.009745
Slfn8	31.2411	0.691059	0.205727	3.35911	0.000781948	0.009745
Tmem104	588.66	0.342979	0.102208	3.35568	0.000791704	0.00985708
Tnfsf8	14.1318	0.676097	0.201489	3.3555	0.000792218	0.00985708
Dpp7	519.758	0.377322	0.112477	3.35467	0.000794608	0.00987886
Ubqln2	5364.92	0.317274	0.0945915	3.35415	0.000796088	0.0098893
Ccnk	921.205	0.31724	0.09459	3.35384	0.00079698	0.00989241
Gm17455	34.7358	0.683954	0.203981	3.35303	0.000799318	0.00990551
Ncl	1809.08	-0.366435	0.109281	-3.35314	0.000799006	0.00990551
Hoxd8	1025.97	-0.325713	0.0971833	-3.35153	0.00080367	0.00995145
AI467606	40.0238	0.679777	0.202879	3.35066	0.000806194	0.00997471
Scand1	264.781	0.414357	0.123689	3.34999	0.000808147	0.00999088
Capza2	1720.98	-0.317556	0.0948086	-3.34945	0.000809735	0.0100025
Anxa2	1262.54	0.374154	0.111797	3.34673	0.00081771	0.0100849
Cpsf2	380.176	-0.374837	0.111996	-3.34687	0.00081729	0.0100849
Il6st	1158.32	0.296112	0.0885063	3.34566	0.000820871	0.0101158
Gcnt4	120.023	-0.519941	0.155506	-3.34353	0.000827183	0.0101854
Hspa2	243.599	0.412573	0.123409	3.34314	0.000828366	0.0101919
Pik3r5	78.0742	0.59674	0.178549	3.34216	0.000831293	0.0102038
Rps6kb1	376.821	-0.372369	0.111415	-3.34218	0.000831218	0.0102038
Slc2a4	122.035	0.59626	0.178406	3.34215	0.000831322	0.0102038
Ackr3	254.101	0.495443	0.148282	3.34122	0.000834102	0.0102298
Mt3	9751.82	0.338016	0.101202	3.34002	0.000837709	0.0102659
Pofut2	471.385	0.332196	0.099466	3.3398	0.000838389	0.0102661
B4galnt1	1101.59	0.313646	0.0939377	3.33887	0.000841191	0.0102923
Nudt3	1784.41	-0.27449	0.0822196	-3.3385	0.00084232	0.0102979
Rragb	1077.56	-0.302286	0.0905515	-3.33828	0.000842985	0.0102979
Mad2l2	462.056	0.342305	0.102578	3.33701	0.000846854	0.010337
Prrc2a	4270.09	0.293006	0.0878182	3.33651	0.000848387	0.0103475
Spsb1	796.137	0.359012	0.107621	3.33588	0.000850287	0.0103625
Tmx1	107.443	-0.587401	0.176171	-3.33426	0.000855256	0.0104148
Cherp	1316.89	0.289401	0.0868262	3.3331	0.000858832	0.0104501
Hk2	36.888	0.678287	0.203567	3.33201	0.000862216	0.010483
Aup1	1110.35	0.303941	0.0912281	3.33165	0.000863313	0.0104881
Tppp3	2348.55	0.327754	0.0983867	3.33128	0.000864479	0.010494
Hepacam	3601.3	0.246783	0.0741047	3.33019	0.000867869	0.0105269
Hpse	20.1769	0.669149	0.200976	3.3295	0.000870015	0.0105447
Ttll3	252.113	0.495044	0.148708	3.32897	0.000871663	0.0105564
Sik3	3528.85	0.264825	0.0795635	3.32848	0.000873227	0.010567
Slc12a7	117.271	0.535558	0.160935	3.32779	0.000875381	0.0105848
Slc24a4	127.403	0.599078	0.180108	3.32621	0.000880352	0.0106366
Cgrrf1	504.732	-0.344415	0.103639	-3.32321	0.000889878	0.0107349
Pdcd6ip	1926.66	0.272325	0.0819413	3.32341	0.00088923	0.0107349
Gng5	644.893	0.395818	0.119145	3.32216	0.000893219	0.0107583
Nfic	6565.78	0.260562	0.0784301	3.32221	0.000893059	0.0107583
Ctbp1	2267.49	-0.27147	0.0817343	-3.32137	0.000895772	0.0107807
Edem3	358.352	-0.389013	0.117172	-3.32003	0.000900086	0.0108242
Nucks1	1561.39	-0.325398	0.0980817	-3.31762	0.000907891	0.0109095
Rab30	111.355	-0.540529	0.162954	-3.31706	0.000909696	0.0109227
Senp6	512.162	-0.343107	0.103446	-3.31676	0.000910681	0.0109261
Hddc2	223.376	-0.465437	0.140368	-3.31583	0.000913705	0.0109538
Pik3ca	758.842	-0.325171	0.0981135	-3.31423	0.000918961	0.0110083
Mgea5	727.554	-0.375641	0.113398	-3.3126	0.000924333	0.011064
Arrdc4	89.2482	0.551279	0.166462	3.31173	0.000927197	0.0110897
H13	1230.72	0.319287	0.0965102	3.30832	0.000938572	0.0112171
Rac2	457.584	0.681852	0.206176	3.30713	0.000942565	0.0112561
Tgm1	29.0866	0.498183	0.150656	3.30677	0.00094379	0.011262
Strap	741.378	-0.350679	0.106102	-3.3051	0.000949412	0.0113116
Zc3hav1	82.297	0.563449	0.170475	3.30516	0.000949211	0.0113116
Cdc42se1	832.489	0.360088	0.108964	3.30465	0.000950952	0.0113212
Rab3il1	253.465	0.431663	0.130758	3.30124	0.000962589	0.011451
Nap1l5	7860.48	-0.234551	0.0710561	-3.30093	0.000963645	0.0114547
Pak1ip1	244.131	-0.462657	0.140179	-3.30049	0.000965176	0.0114641
Lamtor2	417.068	-0.425276	0.128888	-3.29957	0.000968314	0.0114925
Kat2b	594.221	-0.362483	0.109899	-3.29833	0.000972605	0.0115025
Npdc1	3032.54	0.307556	0.0932469	3.2983	0.000972719	0.0115025
Snrpa1	112.22	-0.579055	0.175563	-3.29828	0.000972803	0.0115025
Vav1	32.9968	0.669762	0.203066	3.29825	0.000972883	0.0115025
Vps29	1321.15	-0.276274	0.0837549	-3.2986	0.000971683	0.0115025
Acad9	425.523	-0.362167	0.109816	-3.29796	0.000973916	0.0115034
Agpat4	446.267	-0.431091	0.130721	-3.2978	0.00097445	0.0115034
Sptbn1	7018.51	-0.268104	0.0813069	-3.29743	0.000975733	0.0115098
Pvr	124.476	0.510431	0.154808	3.2972	0.000976544	0.0115105
Emc7	980.297	-0.320305	0.0971703	-3.29633	0.000979585	0.0115278
Snrpe	129.646	-0.518875	0.157419	-3.29614	0.000980244	0.0115278
Tmem107	305.434	0.444985	0.134989	3.29644	0.000979173	0.0115278
Eef1a1	19606.1	0.255068	0.0773928	3.29576	0.000981571	0.0115297
Txnl4a	1537.03	-0.299439	0.0908587	-3.29566	0.0009819	0.0115297
Il3ra	49.0037	0.657885	0.199732	3.29383	0.000988311	0.0115961
Dvl3	844.062	0.324697	0.0985934	3.2933	0.000990199	0.0116095
Ninj1	615.169	0.419073	0.127322	3.29143	0.000996777	0.0116777
Pccb	334.161	-0.379545	0.115325	-3.29109	0.000998002	0.0116832
Dtx3	3532.42	0.279075	0.0848271	3.28992	0.00100215	0.0117228
Cln3	489.779	0.404539	0.123057	3.28742	0.00101111	0.0118187
Auh	681.871	-0.368184	0.112018	-3.28683	0.00101322	0.0118344
Cct6a	781.885	-0.308446	0.0938964	-3.28496	0.00101997	0.0119043
Kcnj2	198.4	0.455684	0.13874	3.28446	0.00102178	0.0119164
Shisa7	1172.61	0.319235	0.0972147	3.28382	0.00102411	0.0119346
Rpl37a	1380.11	-0.339777	0.103488	-3.28326	0.00102613	0.011949
Tns1	1793.03	0.270127	0.0822823	3.28292	0.00102737	0.0119544
Atoh8	48.9045	0.63728	0.194145	3.28249	0.00102894	0.0119638
Il18bp	155.277	0.538933	0.164382	3.27854	0.00104344	0.0121233
Ndn	2989.68	0.384929	0.117491	3.27626	0.00105192	0.0122126
Zdhhc9	2744.33	0.29029	0.0886181	3.27575	0.00105383	0.0122255
Pitpnm2	1451.82	0.313094	0.0956218	3.2743	0.00105925	0.0122792
Abcd2	507.511	-0.354092	0.108181	-3.27314	0.00106358	0.0123109
Slc50a1	984.579	0.296928	0.0907129	3.27327	0.00106309	0.0123109
Kcns3	162.716	-0.46739	0.142806	-3.2729	0.0010645	0.0123123
Atp2b4	1571.02	0.273083	0.0834639	3.27186	0.00106841	0.0123206
Klhdc2	1221.52	-0.290147	0.0886792	-3.27187	0.0010684	0.0123206
Magohb	49.2988	-0.653906	0.199847	-3.27203	0.00106776	0.0123206
Unc13d	12.5135	0.656205	0.200521	3.2725	0.00106602	0.0123206
Itpr1	654.993	-0.336885	0.103	-3.27074	0.00107268	0.0123583
Ttyh1	5931.88	0.245211	0.0749748	3.27058	0.00107328	0.0123583
Bzw1	705.31	-0.333919	0.102157	-3.26868	0.00108049	0.0124321
Dnm2	1210.3	0.291443	0.0891789	3.26807	0.00108282	0.0124496
Rp9	253.624	-0.412457	0.126275	-3.26633	0.0010895	0.0125114
Tmem206	275.47	0.411736	0.126058	3.26625	0.00108982	0.0125114
Birc3	44.68	0.639975	0.195978	3.26555	0.00109252	0.0125331
Nfix	4157.57	0.266181	0.0815342	3.26465	0.00109598	0.0125635
Rpl7	2174.12	-0.280523	0.0859338	-3.26441	0.00109693	0.0125651
Scara5	41.6615	-0.67377	0.206498	-3.26284	0.00110303	0.0126256
Lipa	536.617	0.322087	0.0987582	3.26137	0.00110876	0.0126817
Phf20	532.374	-0.337573	0.103515	-3.26111	0.00110977	0.0126839
Tnrc18	681.988	0.307228	0.0942461	3.25984	0.00111473	0.0127312
Lmf1	447.971	0.402801	0.123635	3.25799	0.00112204	0.0128052
Gm13446	112.16	-0.585074	0.179596	-3.25772	0.00112313	0.0128081
Clgn	251.109	-0.418015	0.128331	-3.25732	0.00112471	0.0128167
Gm10684	93.638	-0.547769	0.168245	-3.25578	0.00113082	0.0128769
Astn1	3378.18	0.262711	0.0807402	3.25378	0.00113879	0.0129581
Golim4	330.053	-0.393855	0.121101	-3.25227	0.00114487	0.0130176
Ppp1r14b	303.006	0.420898	0.129433	3.25186	0.00114651	0.0130267
Mkrn1	697.38	-0.318115	0.0978426	-3.25129	0.00114881	0.0130432
Lrg1	35.4793	0.675495	0.207785	3.25093	0.00115027	0.0130501
Ahsa2	209.613	-0.482252	0.148369	-3.25034	0.00115265	0.0130676
Ccdc32	196.626	-0.44534	0.137038	-3.24977	0.00115499	0.0130846
Apmap	375.368	-0.381641	0.11746	-3.24912	0.00115762	0.0130951
Safb	262.609	-0.435519	0.134034	-3.24931	0.00115687	0.0130951
Ctnnd2	1885.55	0.248788	0.0766637	3.24518	0.00117376	0.0132679
Idh1	385.666	-0.377724	0.116423	-3.2444	0.00117697	0.0132803
Myof	95.0168	0.565855	0.174425	3.24412	0.00117815	0.0132803
Rpn2	2689.52	0.261099	0.0804784	3.24433	0.00117725	0.0132803
Tsc22d1	8300.9	-0.230936	0.0711867	-3.24408	0.00117829	0.0132803
Gsta4	1724.27	-0.308118	0.09504	-3.24199	0.00118699	0.0133686
Pdrg1	345.094	-0.407908	0.125831	-3.24171	0.00118814	0.0133718
D5Ertd579e	364.355	-0.351674	0.108495	-3.24137	0.00118957	0.0133781
Agtr2	86.8361	-0.558547	0.172434	-3.2392	0.00119867	0.0134706
Atp5c1	4467.38	-0.248704	0.0768873	-3.23465	0.00121792	0.0136763
Fbxl16	2152.21	0.277149	0.0856864	3.23446	0.00121875	0.0136763
Copg2	1247.56	-0.277917	0.0859691	-3.23275	0.00122605	0.0137483
Alox5	24.5005	0.670969	0.207601	3.23201	0.00122924	0.0137741
Ctdsp1	737.605	0.309908	0.0959209	3.23087	0.00123414	0.0138089
Paip2b	334.486	-0.374539	0.115923	-3.23093	0.00123389	0.0138089
Myh10	1771.39	-0.30112	0.0932729	-3.22837	0.00124497	0.0139188
Sipa1	237.341	0.415668	0.128762	3.22819	0.00124576	0.0139188
Thrsp	342.815	-0.390826	0.121083	-3.22774	0.00124771	0.0139306
Fgd2	55.4644	0.606766	0.188011	3.2273	0.00124964	0.0139337
Sart1	190.321	-0.516823	0.160143	-3.22726	0.0012498	0.0139337
Tomm20	2041.32	-0.242721	0.0752417	-3.22589	0.00125582	0.0139907
Tmprss5	65.2524	-0.609923	0.189142	-3.22467	0.00126116	0.0140401
Psmd6	301.285	-0.450916	0.139887	-3.22342	0.00126668	0.0140914
Ncbp2	155.886	-0.486815	0.151287	-3.21783	0.00129165	0.0143588
Casp7	54.0988	0.632902	0.196834	3.2154	0.00130262	0.0144495
Ucma	61.0669	0.641237	0.199411	3.21566	0.00130147	0.0144495
Utp11l	221.818	-0.458136	0.142474	-3.21558	0.00130182	0.0144495
Wbp4	254.333	-0.472703	0.147066	-3.21422	0.00130798	0.0144986
Dpysl2	3772.21	-0.263043	0.081853	-3.21361	0.00131078	0.0145157
Rpl38	2909.23	-0.272137	0.0846918	-3.21327	0.00131235	0.0145157
Sspo	47.5189	0.654701	0.203738	3.21345	0.00131153	0.0145157
D16Ertd472e	286.676	-0.383551	0.11941	-3.21204	0.00131794	0.0145671
Mavs	441.26	0.405135	0.126148	3.21158	0.00132007	0.0145802
Calca	645.404	0.451184	0.140532	3.21054	0.00132487	0.0146071
Cct3	562.21	-0.343541	0.107012	-3.2103	0.00132595	0.0146071
Ids	12141.7	0.358537	0.111668	3.21073	0.00132398	0.0146071
Ptn	853.893	-0.393049	0.122436	-3.21023	0.00132629	0.0146071
Glycam1	11.487	0.612797	0.190906	3.20994	0.00132763	0.0146115
Abcb7	381.415	-0.374555	0.116716	-3.20911	0.00133148	0.0146161
Cds1	1582.15	-0.239639	0.0746811	-3.20883	0.00133278	0.0146161
Hmgn5	22.8073	-0.666915	0.207831	-3.20893	0.00133231	0.0146161
Limch1	1459.96	-0.304131	0.0947782	-3.20887	0.00133258	0.0146161
Plagl1	1282.68	0.277964	0.0866108	3.20935	0.00133037	0.0146161
Slamf8	13.9062	0.653958	0.203856	3.20795	0.00133686	0.0146505
Ngdn	140.46	-0.472203	0.14723	-3.20725	0.00134012	0.0146758
Daam2	2290.3	0.304413	0.0949379	3.20645	0.00134386	0.0146958
Fundc1	1046.35	-0.296973	0.0926152	-3.20652	0.0013435	0.0146958
Sf3b2	1509.43	-0.283724	0.0884921	-3.2062	0.00134499	0.0146978
Aldoa	38421.7	0.309056	0.0964104	3.20563	0.00134767	0.0147167
Fam69a	547.446	-0.3513	0.109638	-3.20419	0.00135443	0.0147753
Myadm	2123.95	0.308068	0.0961487	3.20408	0.00135495	0.0147753
Atp6v1c1	1834.91	-0.259629	0.0810427	-3.2036	0.00135719	0.0147893
Pdhb	1696.83	-0.296142	0.0925431	-3.20005	0.00137405	0.0149624
Ncam1	7860.75	0.249579	0.0780655	3.19704	0.00138844	0.0151037
S100a1	1026.15	0.319382	0.0999025	3.19693	0.00138898	0.0151037
Atp6v0a2	1192.59	0.263319	0.0823775	3.19649	0.0013911	0.0151161
Utp3	161.761	-0.529284	0.165598	-3.1962	0.00139251	0.0151208
Hhip	280.35	-0.4002	0.12524	-3.19547	0.00139602	0.0151483
Lrrc8b	737.778	0.418882	0.131169	3.19346	0.00140577	0.0152434
Lilr4b	52.321	0.582228	0.182362	3.1927	0.00140949	0.0152729
Htr2b	5.86357	0.525203	0.164513	3.19247	0.00141062	0.0152744
Raver1	280.5	0.404657	0.126766	3.19216	0.00141214	0.0152802
Serbp1	812.928	-0.34033	0.106646	-3.19121	0.0014168	0.0153199
Rab9b	385.907	-0.362522	0.113627	-3.19046	0.00142048	0.0153489
Fam222b	1277.65	0.301622	0.094558	3.18981	0.00142367	0.0153726
Edem2	581.905	0.321799	0.100913	3.18888	0.00142825	0.0154113
Aoah	27.6134	0.662109	0.207808	3.18616	0.00144173	0.015535
Eif4ebp2	575.514	0.33833	0.106183	3.1863	0.00144107	0.015535
5730559C18Rik	80.3448	0.608012	0.190881	3.18529	0.00144609	0.0155711
Rbms2	604.872	0.336767	0.105738	3.18492	0.00144795	0.0155803
Ticam1	148.203	0.468093	0.147002	3.18425	0.00145129	0.0156054
Cybrd1	110.93	0.526412	0.165387	3.18291	0.00145805	0.0156671
Ier3	321.464	0.400644	0.125889	3.18253	0.00145996	0.0156705
Inadl	648.794	-0.338091	0.106236	-3.18244	0.00146038	0.0156705
Tprn	850.035	0.3033	0.0953201	3.18191	0.00146305	0.0156881
Ing1	175.821	-0.461153	0.144961	-3.18123	0.00146649	0.0157141
Socs1	21.7817	0.645375	0.202911	3.18059	0.00146978	0.0157385
Vps35	1741.12	-0.298669	0.0939271	-3.1798	0.00147378	0.0157704
Rpap3	209.94	-0.431213	0.135637	-3.17918	0.00147694	0.0157933
Deb1	627.379	-0.355522	0.111939	-3.17604	0.00149303	0.0159542
Slc4a5	58.9586	0.614084	0.193365	3.17578	0.00149432	0.015957
Gas1	142.467	-0.583556	0.183838	-3.17429	0.00150202	0.0160059
Mlip	201.837	-0.521734	0.164361	-3.17432	0.00150187	0.0160059
Pcdhga8	157.028	0.458613	0.144477	3.17431	0.00150194	0.0160059
Arid1a	2711.18	0.245411	0.0773228	3.17385	0.00150433	0.0160196
Acvr1c	45.0682	-0.628641	0.198101	-3.17333	0.00150701	0.0160259
R3hdm4	1651.59	0.252958	0.0797122	3.17339	0.00150671	0.0160259
Brix1	219.873	-0.430798	0.135774	-3.17291	0.00150919	0.0160381
Stmn3	3879.06	-0.250271	0.0788856	-3.17258	0.00151089	0.0160452
Gtf3c2	1285.72	0.282006	0.0889093	3.17184	0.00151476	0.0160752
Dixdc1	1358.33	-0.266014	0.0838993	-3.17063	0.0015211	0.0161314
Col1a2	998.908	-0.421049	0.132832	-3.16978	0.00152556	0.016157
Phyhd1	547.548	0.63669	0.200863	3.16977	0.00152561	0.016157
1700063D05Rik	99.5585	-0.587415	0.185333	-3.16952	0.00152691	0.0161597
2700029M09Rik	105.21	-0.54284	0.171312	-3.16872	0.00153114	0.0161862
Pm20d1	320.761	0.356404	0.112478	3.16864	0.00153151	0.0161862
Hypk	454.08	-0.390735	0.12339	-3.16666	0.00154198	0.0162857
Ccdc97	769.849	0.301934	0.0953708	3.1659	0.00154603	0.016301
Nlrp3	24.1277	0.656642	0.207407	3.16596	0.00154575	0.016301
Top1	470.524	-0.329858	0.104194	-3.16579	0.0015466	0.016301
Cir1	19.8414	-0.655555	0.207126	-3.165	0.00155082	0.0163233
Flywch1	1147.2	-0.326142	0.103046	-3.165	0.00155081	0.0163233
Sepn1	739.9	0.293996	0.0929175	3.16406	0.00155585	0.0163651
Rab3b	1302.99	0.40107	0.126774	3.16366	0.00155801	0.0163766
Creb1	320.491	-0.38634	0.122138	-3.16315	0.00156072	0.016394
Bcl2l2	264.754	-0.504577	0.159628	-3.16096	0.00157248	0.0165063
Nfkbid	90.1416	0.59053	0.186836	3.16068	0.00157401	0.0165111
Gna13	1738.51	0.244073	0.0772921	3.1578	0.00158966	0.0166413
Prpf4b	387.748	-0.417939	0.132351	-3.15781	0.00158961	0.0166413
Psmb6	514.498	-0.317672	0.100594	-3.15795	0.00158882	0.0166413
Lrrc73	155.557	0.453846	0.143733	3.15756	0.00159097	0.0166437
Stab1	143.742	0.454021	0.143814	3.15699	0.00159406	0.0166647
Syncrip	276.064	-0.414765	0.131403	-3.15644	0.00159708	0.0166851
Cdadc1	343.344	-0.420803	0.133327	-3.15617	0.00159856	0.0166892
Fbxo22	281.492	-0.404907	0.128338	-3.15501	0.00160492	0.016733
Zfp91	1313.19	-0.266622	0.084504	-3.15514	0.00160423	0.016733
Hdac7	545.454	0.345175	0.109468	3.15319	0.00161497	0.0168264
Impa1	1063.51	-0.299459	0.0949877	-3.15261	0.0016182	0.0168487
Tpt1	10552.8	0.52032	0.16516	3.15039	0.00163051	0.0169655
Btbd10	372.652	-0.375893	0.119391	-3.14842	0.00164155	0.0170574
Rgs10	1031.63	0.307903	0.0977959	3.14843	0.00164153	0.0170574
Dhx9	347.844	-0.476724	0.151493	-3.14683	0.0016505	0.017134
Dnm1l	2443.59	-0.262771	0.0835064	-3.14672	0.00165115	0.017134
Atp6v0e	1010.48	0.36471	0.115934	3.14584	0.00165608	0.0171736
Dpy19l1	1010.16	-0.28772	0.0914856	-3.14497	0.00166103	0.0172134
Ddx58	213.805	0.524006	0.166757	3.14233	0.00167612	0.0173581
Rit2	2885.94	-0.23296	0.0741471	-3.14186	0.00167877	0.0173739
Cfdp1	347.705	-0.373647	0.118947	-3.14129	0.00168204	0.0173961
Slc25a22	1777.35	0.259102	0.0825225	3.13978	0.00169076	0.0174746
Sec14l1	1444.77	0.245299	0.0781372	3.13934	0.00169328	0.0174889
Ndrg4	20504.8	-0.203091	0.0647034	-3.13879	0.00169645	0.0175099
Ciapin1	290.436	-0.389721	0.12418	-3.13837	0.00169892	0.0175121
Syk	80.1654	0.58036	0.184923	3.13839	0.00169877	0.0175121
Crebbp	1615.36	0.353528	0.112674	3.13761	0.00170332	0.0175277
Nfkb2	64.1086	0.576886	0.183848	3.13784	0.00170201	0.0175277
Sae1	322.55	-0.395669	0.126109	-3.13752	0.00170384	0.0175277
Rrp1	828.738	-0.359667	0.114711	-3.13543	0.00171604	0.0176414
Cul3	839.391	-0.335852	0.107188	-3.13331	0.00172849	0.0177576
Dcaf8	896.53	-0.306715	0.0979192	-3.13232	0.0017343	0.0178001
Nostrin	74.9649	-0.556259	0.177593	-3.13221	0.00173494	0.0178001
Lsm2	232.942	0.418658	0.133674	3.13194	0.00173655	0.0178048
Dlg1	873.567	-0.287785	0.0919099	-3.13117	0.00174113	0.0178399
Ddah1	3351.86	0.257849	0.0823628	3.13065	0.00174421	0.0178597
Alg3	549.27	0.415902	0.132863	3.1303	0.00174631	0.0178693
Creb3l2	420.59	0.369775	0.118147	3.12979	0.00174929	0.0178879
Marcksl1	1030.6	0.309713	0.0989753	3.12919	0.00175287	0.0179127
Setd1b	1164.39	0.304545	0.0973464	3.12846	0.00175722	0.0179453
Sgtb	665.389	-0.326476	0.104388	-3.12753	0.0017628	0.0179829
Trnt1	246.499	-0.412884	0.132019	-3.12746	0.00176323	0.0179829
Cnr2	10.3979	0.594512	0.190198	3.12576	0.00177347	0.0180754
Letmd1	939.294	0.286166	0.0915621	3.12537	0.00177581	0.0180873
Mcts1	475.481	-0.344449	0.110286	-3.12324	0.00178869	0.0182065
Pam	1313.9	-0.246616	0.078998	-3.12181	0.00179745	0.0182836
Insl6	8.56065	0.582036	0.18653	3.12034	0.00180641	0.0183416
Mfn1	646.708	-0.287024	0.0919863	-3.12029	0.00180672	0.0183416
Trib1	123.04	0.495514	0.158798	3.1204	0.00180607	0.0183416
Rchy1	480.889	-0.339541	0.108942	-3.11671	0.00182881	0.0185418
Ttc1	715.736	-0.324286	0.104048	-3.11671	0.00182884	0.0185418
Vps16	208.135	-0.45305	0.145376	-3.1164	0.00183073	0.0185488
Gpd1	1113.21	-0.329054	0.105616	-3.11556	0.00183595	0.0185895
Klf1	17.5446	-0.639154	0.205188	-3.11496	0.00183967	0.0186149
Atg3	227.012	-0.401984	0.129119	-3.11329	0.00185017	0.0187089
Rabggtb	254.639	-0.448388	0.144062	-3.11246	0.00185534	0.0187489
Abcf3	439.48	-0.371282	0.119304	-3.11206	0.00185787	0.0187622
Churc1	201.996	-0.418843	0.134615	-3.11142	0.00186191	0.0187907
Rpl11	1983.3	-0.288898	0.0928773	-3.11054	0.00186747	0.0188345
Extl2	1860.14	-0.248755	0.0800273	-3.10837	0.00188119	0.0189605
Ctr9	602.169	-0.314013	0.101045	-3.10764	0.00188587	0.0189952
Cct8	1092.17	-0.282121	0.0907965	-3.10718	0.00188881	0.0190001
Ptbp3	334.671	0.39379	0.126731	3.10729	0.00188812	0.0190001
Atxn7l1	887.847	0.274992	0.0885646	3.10499	0.00190288	0.0191292
Capn3	66.291	0.600357	0.193457	3.10331	0.00191367	0.0192251
Krit1	482.115	-0.31528	0.101622	-3.10249	0.00191902	0.0192543
Smc4	79.427	-0.56718	0.182815	-3.10248	0.00191907	0.0192543
Scamp3	38.1368	0.633256	0.204147	3.10196	0.00192245	0.0192756
Acsl6	1136.39	-0.294061	0.0948666	-3.09974	0.00193692	0.0194082
Mink1	2646.35	0.256352	0.08272	3.09904	0.00194151	0.0194415
Ermap	31.7716	-0.633727	0.204571	-3.09784	0.00194938	0.0194491
Foxj2	555.14	0.36232	0.116962	3.09777	0.00194982	0.0194491
Hoxc6	705.078	0.410756	0.132574	3.09832	0.00194622	0.0194491
Snx5	1815.31	0.272774	0.0880524	3.09786	0.00194925	0.0194491
Sox6	438.014	0.336745	0.1087	3.09792	0.00194882	0.0194491
Unc13c	1865.68	-0.254485	0.0821299	-3.09857	0.00194455	0.0194491
Rps6ka1	391.07	0.345712	0.111616	3.09734	0.00195268	0.0194549
Taf6	603.225	0.321449	0.103784	3.0973	0.00195293	0.0194549
Igsf3	208.154	-0.434651	0.140366	-3.09656	0.00195779	0.0194908
Cldn12	317.125	-0.351631	0.113619	-3.09482	0.0019693	0.0195928
Tmem255a	3696.06	0.279587	0.0903462	3.09462	0.00197063	0.0195934
Kmt2e	3545.24	0.283432	0.0916834	3.09142	0.00199203	0.0197934
Opa1	2003.4	-0.236727	0.0766086	-3.09009	0.00200097	0.0198694
Adcy7	151.036	0.472402	0.152893	3.08975	0.00200328	0.0198796
Gatsl3	207.938	0.470157	0.152321	3.08662	0.00202448	0.0200771
Cd300lf	14.3402	0.623427	0.202092	3.08487	0.0020364	0.0201823
Slc4a1ap	136.664	-0.463126	0.150139	-3.08465	0.00203789	0.0201842
Hnrnpul1	1537.47	0.260173	0.084373	3.08361	0.00204508	0.0202302
Rhoa	3207.9	0.251399	0.0815279	3.08359	0.00204516	0.0202302
Rdh11	260.785	-0.396588	0.128637	-3.083	0.00204928	0.0202579
Gjd2	130.595	-0.476592	0.154601	-3.08273	0.00205115	0.0202634
Actn1	527.054	0.312312	0.10136	3.08122	0.00206152	0.0203398
Frem1	67.1981	-0.606458	0.196822	-3.08125	0.00206135	0.0203398
Uqcrh	4378.94	-0.23284	0.0756002	-3.07988	0.00207082	0.0204186
Ppp1r21	1033.9	-0.272275	0.0884112	-3.07965	0.00207246	0.0204217
Oaf	82.5384	0.526262	0.170974	3.07802	0.00208381	0.0205092
Pdcd1	7.28625	0.552971	0.179653	3.07799	0.00208399	0.0205092
Ctc1	663.294	0.328422	0.106707	3.07778	0.00208551	0.0205111
Cab39	1501.67	-0.255605	0.0830923	-3.07616	0.00209688	0.0206098
Tma7	343.129	-0.362692	0.117933	-3.07541	0.00210216	0.0206485
Srcap	2183.01	0.256635	0.0834564	3.07508	0.00210447	0.0206581
Cyp27a1	779.761	-0.295017	0.095951	-3.07466	0.00210743	0.0206674
Lrrc51	191.89	0.417779	0.135882	3.07456	0.0021081	0.0206674
Gba	978.979	0.302294	0.0983555	3.07348	0.00211575	0.0207293
Dnajc27	1799.7	-0.262032	0.0852651	-3.07314	0.00211817	0.0207398
Tnfsf12	271.923	0.467888	0.152273	3.07269	0.00212137	0.020758
Gltp	4230.37	0.320649	0.104365	3.07237	0.00212363	0.0207669
Enoph1	624.176	-0.288041	0.093804	-3.07067	0.00213579	0.0208726
Zfp326	109.609	-0.516907	0.168386	-3.06978	0.00214217	0.0209217
Pik3r3	480.042	-0.312242	0.101799	-3.06725	0.0021604	0.0210865
Ufc1	736.367	-0.318762	0.103993	-3.06523	0.00217505	0.021216
Cstf3	359.588	-0.382928	0.124935	-3.06502	0.00217653	0.0212171
Pprc1	483.002	0.35427	0.115623	3.06401	0.00218395	0.0212759
Adamts5	180.931	-0.467161	0.152494	-3.06347	0.00218787	0.0212893
Foxo3	452.739	0.345478	0.112774	3.06344	0.00218808	0.0212893
2310067B10Rik	1059.47	0.293079	0.0956916	3.06274	0.00219318	0.0213255
Eif3e	641.125	-0.310914	0.101522	-3.06254	0.00219471	0.0213269
Ano3	787.084	-0.301169	0.0983954	-3.0608	0.00220746	0.0214104
Ncmap	193.085	-0.470005	0.15354	-3.06113	0.00220501	0.0214104
Sdhb	1316.77	-0.289002	0.0944155	-3.06096	0.00220627	0.0214104
Atp11b	379.22	-0.354245	0.115768	-3.05996	0.00221368	0.0214438
Sh2b3	372.96	0.33704	0.110142	3.06005	0.002213	0.0214438
Agpat2	96.7839	0.561634	0.183662	3.05798	0.00222834	0.0215588
Gprasp1	4659.9	-0.279882	0.0915217	-3.0581	0.00222748	0.0215588
Gab2	767.935	0.286654	0.0937771	3.05676	0.00223746	0.0216334
Gpc3	300.46	-0.501743	0.164197	-3.05574	0.00224508	0.0216935
Zfhx3	754.157	0.345669	0.113158	3.05475	0.0022525	0.0217516
Nrp1	839.521	0.284389	0.0931429	3.05325	0.00226376	0.0218467
Cenpc1	189.104	-0.410762	0.134586	-3.05205	0.00227286	0.0219208
Rock2	1450.84	-0.246298	0.0807088	-3.05169	0.00227555	0.0219209
Stx12	1014.23	-0.264464	0.0866621	-3.05167	0.00227571	0.0219209
Sema4g	1013.07	0.301782	0.0989352	3.0503	0.00228612	0.0220074
Scrg1	785.471	0.344596	0.11298	3.05005	0.00228804	0.0220122
Jund	2683.16	0.233909	0.0767028	3.04955	0.00229184	0.0220351
2810459M11Rik	81.3922	0.536809	0.176048	3.04922	0.00229434	0.022045
Iscu	2070.36	-0.224581	0.0736563	-3.04904	0.00229573	0.022045
Ahi1	2912.78	-0.23626	0.0775175	-3.04782	0.00230505	0.0221207
Derl3	37.2005	0.614761	0.201786	3.0466	0.00231443	0.022194
Nat6	494.749	0.366208	0.120208	3.04646	0.00231556	0.022194
Abcd1	356.754	0.344608	0.113128	3.04618	0.00231771	0.022198
Sh3gl3	462.105	-0.347441	0.114064	-3.04603	0.00231885	0.022198
Sprr1a	34.1734	0.477684	0.156899	3.04453	0.00233046	0.0222953
Jak3	102.691	0.514474	0.16906	3.04315	0.00234115	0.022356
Sidt2	1391.81	0.267055	0.0877557	3.04317	0.00234102	0.022356
Syt4	1456.79	-0.235205	0.0772852	-3.04334	0.00233969	0.022356
Sars	2566.31	-0.268117	0.0881118	-3.04291	0.00234299	0.0223598
Tfrc	692.268	-0.376022	0.123612	-3.04196	0.00235046	0.0224172
Rnf167	1520.95	0.286184	0.0940862	3.04172	0.00235228	0.0224208
Zfp667	73.7122	-0.589772	0.193958	-3.04073	0.00236009	0.0224813
Fzr1	814.398	0.302872	0.0996819	3.03838	0.00237854	0.0226431
Tmem43	586.144	0.298617	0.0982913	3.03808	0.00238091	0.0226517
Becn1	428.296	-0.342348	0.112731	-3.03686	0.00239054	0.0227152
Rbm39	584.752	-0.373121	0.122862	-3.0369	0.00239021	0.0227152
Stau2	1360.96	-0.247179	0.0814254	-3.03565	0.00240019	0.022793
Ptpmt1	695.277	-0.308209	0.101595	-3.03369	0.00241581	0.0229272
Dnase1l1	63.7806	0.570642	0.188235	3.03154	0.00243309	0.023077
Smim18	98.515	-0.505358	0.166774	-3.0302	0.00244388	0.0231651
Tex264	1144.62	0.304559	0.100529	3.02956	0.00244913	0.0232007
Mbd5	1037.63	0.33631	0.111038	3.02878	0.0024554	0.0232457
Btaf1	259.327	-0.36697	0.121195	-3.02793	0.00246232	0.023297
Cxcl10	251.074	0.548758	0.18125	3.02763	0.00246478	0.023306
Nr1h2	1068.62	0.289676	0.0956939	3.02711	0.00246906	0.0233322
Scoc	1303.06	-0.309511	0.102259	-3.02673	0.00247218	0.0233474
Cdh11	690.425	-0.310977	0.102752	-3.02647	0.00247426	0.0233527
Snrpd3	377.099	-0.431371	0.142604	-3.02496	0.00248667	0.0234555
Gria3	1595.88	-0.235765	0.0779685	-3.02385	0.00249582	0.0235171
Usb1	145.531	0.431305	0.142637	3.0238	0.00249624	0.0235171
Hspa4	1006.95	-0.32137	0.106305	-3.0231	0.00250202	0.0235572
Pf4	61.2255	-0.60182	0.199107	-3.0226	0.0025061	0.0235812
Dpf2	1506.24	0.247901	0.0820915	3.01981	0.00252932	0.0237852
Cnih2	758.248	0.357966	0.118575	3.0189	0.00253694	0.0238278
Hoxc5	233.59	0.493546	0.163482	3.01897	0.00253637	0.0238278
Lasp1	1622.35	0.23392	0.0774918	3.01865	0.00253908	0.0238334
Arhgap36	1060.58	0.357937	0.118597	3.0181	0.00254366	0.0238594
Get4	171.879	-0.461441	0.152899	-3.01795	0.00254494	0.0238594
Capn11	36.9687	-0.620401	0.205806	-3.0145	0.00257406	0.0241178
Copz1	2474.49	0.290935	0.0965732	3.01259	0.00259033	0.0242555
Cbln1	673.74	-0.295253	0.0980307	-3.01184	0.00259672	0.0242565
Ptprj	588.246	0.322759	0.10716	3.01194	0.00259581	0.0242565
Rbm8a	223.008	-0.433741	0.144	-3.01209	0.00259457	0.0242565
Zfp101	106.571	-0.495899	0.164647	-3.0119	0.00259619	0.0242565
Srrm2	17060	0.248019	0.0823542	3.01162	0.00259861	0.0242595
Ntsr2	5385.27	0.279351	0.0927853	3.01072	0.00260627	0.0243163
Cbfb	315.561	-0.39745	0.13202	-3.01052	0.00260798	0.0243175
Tgfb2	420.047	0.336725	0.111878	3.00976	0.00261452	0.0243638
Ccdc25	219.305	-0.426397	0.141759	-3.00791	0.00263054	0.0244983
Ppp2cb	875.274	-0.274121	0.0911981	-3.00578	0.00264903	0.0246556
Vipr2	117.95	0.476922	0.158698	3.00523	0.00265384	0.0246855
Prrc2c	3159.66	0.246625	0.0821242	3.00308	0.00267265	0.0248455
Il6ra	60.6429	0.573244	0.190939	3.00224	0.00268003	0.0248991
Kcnk6	31.2404	0.613116	0.20431	3.00091	0.00269175	0.024993
Mr1	144.019	0.465725	0.155315	2.99859	0.00271235	0.0251691
Dhrs3	522.371	0.430975	0.143809	2.99685	0.00272788	0.0252881
Dnajc1	305.64	0.395767	0.132072	2.9966	0.00273009	0.0252881
Rras	230.997	0.417866	0.139444	2.99665	0.0027296	0.0252881
Chmp2b	548.003	-0.309471	0.103308	-2.99562	0.00273886	0.0253474
Hbegf	302.274	0.376252	0.125605	2.99552	0.00273977	0.0253474
Bambi	63.7029	0.544197	0.181769	2.99389	0.00275442	0.0254676
Mef2c	426.304	0.350728	0.117164	2.99348	0.00275815	0.0254869
Rb1	1102.85	0.266163	0.0889244	2.99313	0.0027613	0.0255007
Rsbn1	344.611	-0.330356	0.110405	-2.99222	0.0027696	0.0255621
Ica1	451.991	-0.341469	0.114128	-2.99198	0.00277171	0.0255663
Pls1	1246.78	-0.283055	0.0946115	-2.99176	0.00277373	0.0255697
Pyhin1	13.8241	0.596717	0.199514	2.99085	0.00278199	0.0256305
Ccdc85a	400.447	-0.343061	0.114734	-2.99007	0.00278914	0.0256584
Dip2a	1079.96	-0.282249	0.0943985	-2.98998	0.00279	0.0256584
Dnajc8	1189.15	-0.302259	0.101079	-2.99032	0.00278686	0.0256584
Psmd13	345.367	-0.372488	0.124622	-2.98894	0.00279946	0.02573
Myf6	6.4188	0.432075	0.144586	2.98836	0.00280477	0.0257636
Havcr2	42.0213	0.603692	0.202122	2.98676	0.00281947	0.0258524
Plin3	447.205	-0.382029	0.127903	-2.98685	0.00281866	0.0258524
Pycard	21.5776	0.620811	0.20783	2.9871	0.00281634	0.0258524
Usp7	1329.96	-0.262731	0.0879825	-2.98618	0.00282491	0.0258869
Klhl12	154.749	-0.473447	0.158598	-2.98519	0.00283399	0.025948
Svip	851.391	-0.258998	0.0867637	-2.98509	0.00283494	0.025948
3110043O21Rik	517.96	-0.330537	0.11075	-2.98454	0.0028401	0.0259798
Hccs	443.15	-0.344734	0.115578	-2.9827	0.00285716	0.0261204
Furin	418.24	0.3269	0.109611	2.98237	0.00286025	0.0261332
Pygo2	595.714	0.296447	0.0994116	2.98201	0.00286361	0.0261484
Armc2	107.903	0.511647	0.171588	2.98183	0.00286533	0.0261487
Tmed3	919.694	0.284312	0.0953788	2.98087	0.00287429	0.0262149
Gm9776	182.221	0.428345	0.143765	2.97949	0.00288728	0.0263023
Pds5b	751.579	-0.293634	0.0985481	-2.9796	0.00288626	0.0263023
Txlnb	54.9464	0.571817	0.191936	2.9792	0.00288998	0.0263115
Arhgef26	713.634	0.297492	0.0998854	2.97834	0.00289817	0.0263705
Phax	283.461	-0.418117	0.140437	-2.97726	0.00290834	0.0264474
Col19a1	235.086	-0.420159	0.141153	-2.97662	0.00291445	0.0264874
Hdgfrp3	556.448	-0.304129	0.10226	-2.97408	0.00293871	0.0266921
Ccl5	83.1657	0.602608	0.20265	2.97364	0.00294286	0.0267141
Fam3c	254.074	-0.456216	0.153465	-2.97277	0.0029513	0.0267314
Fgf1	4852.3	-0.215046	0.0723315	-2.97306	0.00294846	0.0267314
Leo1	201.339	-0.403949	0.135876	-2.97292	0.00294978	0.0267314
Pgf	203.499	0.42946	0.144467	2.97273	0.00295169	0.0267314
Pgk1	884.48	-0.28187	0.0948509	-2.97172	0.00296137	0.0267993
Snf8	162.847	-0.4823	0.162304	-2.97159	0.00296266	0.0267993
Mast3	1280.81	0.290195	0.0976679	2.97125	0.00296595	0.0268133
Rmnd5a	722.884	-0.288651	0.0971576	-2.97096	0.00296875	0.026823
Ubxn4	789.51	-0.302239	0.1018	-2.96895	0.00298815	0.0269824
Clcn7	547.393	0.36975	0.124565	2.96834	0.00299416	0.0270051
Slc25a25	686.842	-0.293398	0.0988393	-2.96843	0.00299324	0.0270051
Ahcyl1	8818.77	-0.230173	0.0775557	-2.96784	0.00299901	0.0270331
Tpcn1	1122.44	0.240297	0.0809817	2.9673	0.00300427	0.0270647
Galns	138.812	0.442672	0.149237	2.96623	0.00301471	0.0271429
Ralbp1	597.947	-0.317891	0.107209	-2.96516	0.00302522	0.0272058
Zfp932	160.444	-0.452904	0.152736	-2.96528	0.00302407	0.0272058
Eif5a2	1920.51	-0.315955	0.106696	-2.96126	0.0030638	0.0275207
Fmn2	1402.21	0.285331	0.0963539	2.96128	0.00306359	0.0275207
Serpinb8	20.0412	0.614979	0.207715	2.96069	0.00306953	0.0275402
Tnni1	201.677	0.436448	0.147409	2.9608	0.00306841	0.0275402
Fbrs	792.402	0.31278	0.105666	2.96009	0.00307548	0.0275615
Pla2g15	193.91	0.410399	0.138637	2.96023	0.00307405	0.0275615
Upf3b	95.0379	-0.506179	0.171135	-2.95778	0.00309867	0.0277532
Spint1	37.8214	0.595444	0.201334	2.95749	0.00310157	0.0277631
Fam173a	312.997	-0.426439	0.144236	-2.95654	0.00311114	0.0278326
Dhdh	83.9726	0.499483	0.168971	2.95603	0.00311624	0.0278621
Hlx	31.2833	0.610563	0.206588	2.95547	0.00312197	0.0278972
Bag5	138.249	-0.515307	0.174515	-2.9528	0.00314903	0.0281065
Ccnd2	367.089	0.33961	0.11501	2.95286	0.0031484	0.0281065
Ly6c1	1844.77	0.269693	0.0913403	2.95262	0.00315088	0.0281068
Pcm1	1148.18	-0.245507	0.0831554	-2.95238	0.0031533	0.0281121
Sh2b2	292.468	0.37507	0.127075	2.95157	0.00316167	0.0281704
Dnajc9	202.352	-0.446702	0.151381	-2.95085	0.00316905	0.0282199
Tcp1	1394.99	-0.246378	0.0835078	-2.95036	0.00317407	0.0282483
Atxn7l3b	1998.49	-0.272928	0.0925371	-2.94939	0.00318402	0.0283205
Frmd4a	753.133	0.298724	0.101299	2.94893	0.00318872	0.028346
Dcun1d1	173.86	-0.398885	0.135308	-2.94798	0.00319862	0.0284176
Tmem5	159.337	-0.497637	0.16882	-2.94775	0.00320099	0.0284223
Col5a3	133.453	0.51962	0.176332	2.94683	0.0032105	0.0284549
Cpox	718.14	-0.287868	0.0976828	-2.94696	0.00320912	0.0284549
Dtx4	646.563	0.297005	0.100793	2.94668	0.00321202	0.0284549
Prmt3	357.679	-0.334755	0.113595	-2.94693	0.00320943	0.0284549
Lix1	215.488	0.385528	0.130845	2.94644	0.00321456	0.0284587
Rbm33	1274.51	0.251539	0.0853748	2.94629	0.00321614	0.0284587
Tmem185b	337.945	0.329448	0.111848	2.94549	0.00322444	0.0285158
Acta2	392.22	0.371086	0.126034	2.94432	0.00323665	0.028591
Klhl7	601.957	-0.312206	0.106031	-2.94447	0.00323513	0.028591
Rtca	362.733	-0.324157	0.11012	-2.94366	0.00324358	0.0286359
G3bp2	2526.75	-0.226475	0.0769786	-2.94205	0.0032605	0.0287688
Rhobtb3	648.986	-0.300636	0.102224	-2.94096	0.00327194	0.0288533
Zfp385c	21.8874	0.60781	0.206703	2.9405	0.00327685	0.02888
Keap1	204.72	-0.431046	0.146649	-2.93931	0.00328943	0.0289709
Syf2	306.103	-0.385928	0.131305	-2.93917	0.00329092	0.0289709
Adk	356.042	-0.37181	0.12654	-2.93828	0.00330043	0.0290381
Eif2a	715.015	-0.309931	0.105521	-2.93716	0.00331236	0.0290979
Ncoa2	1541.61	0.29195	0.0994006	2.93711	0.00331288	0.0290979
Spg7	290.661	-0.403535	0.137382	-2.93731	0.00331069	0.0290979
Lamtor1	1320.87	0.303294	0.103322	2.93542	0.00333097	0.029236
Sh3bp1	297.512	0.357677	0.121854	2.93529	0.00333238	0.029236
Ctdsp2	1466.5	0.245097	0.0835108	2.93492	0.00333637	0.0292543
U2af1	188.539	-0.402053	0.137014	-2.93439	0.00334207	0.0292877
Pxn	779.399	0.289187	0.0985953	2.93308	0.00335621	0.0293949
Sod2	1327.75	-0.277823	0.0948251	-2.92984	0.00339136	0.0296859
Mfsd10	356.878	0.349569	0.119366	2.92855	0.00340545	0.0297924
Mob4	974.534	-0.269221	0.0919385	-2.92828	0.00340848	0.029802
Hmha1	77.9687	0.539119	0.184177	2.92718	0.00342048	0.02989
Cttnbp2nl	914.598	0.302063	0.103211	2.92666	0.00342623	0.0299233
C77080	238.275	0.378164	0.129268	2.92543	0.00343981	0.030025
Pcmtd2	340.076	-0.338267	0.115669	-2.92445	0.00345064	0.0301025
Lnx2	128.706	0.465642	0.159255	2.92388	0.00345701	0.030141
Fsd1l	406.562	-0.31279	0.106998	-2.92333	0.00346314	0.0301774
Gnao1	9174.34	0.207137	0.0708704	2.92276	0.00346947	0.0302155
Gabrb2	605.132	-0.309459	0.105913	-2.92183	0.00347977	0.0302881
Fxr1	267.244	-0.372693	0.127569	-2.9215	0.00348355	0.030304
Aif1	61.8784	0.533954	0.18281	2.92081	0.00349122	0.0303475
Cebpzos	127.875	-0.489602	0.167632	-2.9207	0.00349249	0.0303475
Card6	86.2212	0.51937	0.177848	2.9203	0.00349695	0.0303521
Jam2	3358.6	0.224985	0.0770409	2.92033	0.00349659	0.0303521
Cul1	1290.68	-0.239398	0.0820049	-2.91931	0.00350807	0.0304315
Als2cl	190.468	0.404732	0.138675	2.91856	0.00351658	0.0304711
Tatdn2	143.825	-0.455641	0.156118	-2.91856	0.00351655	0.0304711
Sparcl1	31697.7	-0.195847	0.0671244	-2.91768	0.00352651	0.03054
Zfp711	48.0005	-0.573401	0.196579	-2.9169	0.00353533	0.0305993
Gatm	6676.76	-0.217591	0.0746064	-2.91652	0.0035396	0.030619
Myl6	1127.67	-0.251766	0.0863306	-2.9163	0.00354214	0.0306238
Lnp	881.988	-0.282382	0.0968581	-2.91542	0.00355208	0.0306926
Rin2	266.058	0.394702	0.13546	2.91378	0.0035708	0.0308371
Uchl3	136.115	-0.487487	0.167361	-2.91279	0.00358213	0.0309177
1500011K16Rik	176.458	-0.431303	0.148087	-2.9125	0.0035855	0.0309294
Abcc4	290.74	0.350021	0.120191	2.91221	0.00358879	0.03093
Acd	472.534	0.398157	0.136723	2.91214	0.00358957	0.03093
Atp9a	2062.71	-0.254065	0.0872692	-2.91128	0.00359949	0.0309981
Ptpro	234.641	0.374169	0.12859	2.90979	0.00361676	0.031106
Sgca	28.0628	0.59841	0.205653	2.90981	0.00361652	0.031106
Uba3	505.305	-0.308364	0.105979	-2.90967	0.00361806	0.031106
Slc25a46	1765.26	-0.22677	0.077947	-2.90928	0.00362262	0.0311279
Ap1g2	95.0304	0.477139	0.164052	2.90845	0.00363221	0.0311454
Nfasc	6156.54	0.24666	0.0848112	2.90834	0.0036335	0.0311454
Rala	650.236	-0.318491	0.109493	-2.90877	0.00362851	0.0311454
Slc7a10	1460.71	-0.23042	0.0792176	-2.90869	0.00362945	0.0311454
Taf9b	1128.94	0.312302	0.107385	2.90824	0.00363475	0.0311454
Pygo1	283.889	0.397336	0.136668	2.9073	0.00364562	0.0312213
Arfgef1	596.797	-0.313593	0.107879	-2.90689	0.00365044	0.0312453
Zmym3	1706	0.229719	0.0790319	2.90666	0.00365308	0.0312506
Adra2a	1048.2	0.312827	0.107634	2.9064	0.00365608	0.0312589
Art3	290.23	-0.382398	0.1316	-2.90576	0.0036636	0.0312706
Chuk	250.59	-0.372909	0.128342	-2.9056	0.00366555	0.0312706
Pdlim5	812.291	0.257288	0.0885335	2.90611	0.00365948	0.0312706
Spon1	1068.83	0.279283	0.0961138	2.90576	0.00366364	0.0312706
Llgl1	1587.53	0.24296	0.0836319	2.90511	0.00367123	0.0313017
Cetn2	230.04	-0.447108	0.154047	-2.90242	0.00370289	0.0315195
Coro2b	3048.67	0.225941	0.0778396	2.90265	0.00370026	0.0315195
Gnl2	269.827	-0.398911	0.137438	-2.90248	0.00370225	0.0315195
Ctps2	524.031	-0.289878	0.0999391	-2.90055	0.00372507	0.0315873
Gmcl1	216.356	-0.380722	0.131239	-2.90099	0.00371991	0.0315873
Gsto1	1124.82	0.300196	0.103496	2.90054	0.00372518	0.0315873
Mboat7	2793.49	0.234923	0.0809906	2.90063	0.00372418	0.0315873
Ppp1r10	581.497	0.295829	0.101991	2.90054	0.00372514	0.0315873
Rasgrp3	492.083	-0.307763	0.106098	-2.90075	0.00372266	0.0315873
Wdr12	233.543	-0.393755	0.135737	-2.90088	0.00372119	0.0315873
1700021F05Rik	117.11	-0.501179	0.172816	-2.90008	0.00373073	0.031617
Fam103a1	193.837	-0.468474	0.161576	-2.89941	0.00373868	0.0316323
Ly6a	1606.43	0.292428	0.100852	2.89958	0.00373661	0.0316323
S1pr2	56.9237	0.551861	0.190325	2.89957	0.0037367	0.0316323
Dhh	58.3256	-0.572234	0.197393	-2.89895	0.00374412	0.0316609
Msr1	13.9393	0.589512	0.203411	2.89813	0.00375397	0.0317269
Arl6ip1	5016.86	-0.219535	0.0757835	-2.89687	0.00376904	0.0317852
Gm20300	299.935	-0.381632	0.13174	-2.89687	0.00376911	0.0317852
Ilvbl	100.864	-0.513167	0.177138	-2.89699	0.00376758	0.0317852
Mdh2	4627.06	0.278087	0.0959941	2.89692	0.00376849	0.0317852
Prcp	438.978	0.376707	0.130051	2.89662	0.0037721	0.0317931
Znfx1	837.748	0.268219	0.0926299	2.89559	0.00378441	0.0318795
Atn1	4195.33	0.262438	0.0906589	2.89479	0.00379415	0.0319441
Psmc4	1422.64	-0.243579	0.0841515	-2.89453	0.00379729	0.0319531
Guca1a	10.2442	0.557523	0.192629	2.89428	0.00380029	0.0319609
Igdcc4	1278.12	0.258889	0.0894719	2.89352	0.00380949	0.031986
Micall2	80.1957	0.498727	0.172357	2.89357	0.00380891	0.031986
Tnf	14.0404	0.568103	0.196316	2.89381	0.00380595	0.031986
Was	34.7708	0.592542	0.204833	2.8928	0.00381827	0.0320423
Acyp2	473.374	-0.349147	0.120858	-2.8889	0.00386597	0.0324074
Stat6	218.473	0.388016	0.13431	2.88895	0.00386526	0.0324074
Slco4a1	129.502	-0.441723	0.152985	-2.88736	0.00388491	0.0325485
1810026B05Rik	162.34	-0.441321	0.152882	-2.88668	0.00389329	0.032601
Brd4	2059.61	0.241473	0.0836785	2.88572	0.00390522	0.0326812
Ppt2	466.949	0.301849	0.104607	2.88557	0.0039071	0.0326812
1500009C09Rik	907.372	-0.301503	0.104502	-2.88513	0.00391247	0.0327085
Hcn1	1143.55	0.256147	0.0888588	2.88263	0.00394369	0.0329516
Tmem109	629.755	0.288101	0.0999528	2.88237	0.00394702	0.0329616
Clcn3	1695.33	-0.237525	0.0824227	-2.88179	0.00395427	0.0330043
Padi2	1937.64	0.304026	0.105527	2.88102	0.00396396	0.0330673
Ubr3	1306.86	-0.26079	0.0905304	-2.88069	0.00396801	0.0330832
Tstd3	194.715	-0.400541	0.139061	-2.88031	0.00397279	0.0331051
Pla2g4a	257.839	-0.430482	0.149471	-2.88003	0.00397633	0.0331168
Cd38	1044.74	0.280613	0.0974425	2.87978	0.0039795	0.0331253
Pkm	8669.78	-0.229438	0.0797019	-2.8787	0.00399315	0.033221
Fstl1	1123.02	-0.324799	0.112847	-2.87822	0.00399923	0.0332537
Rplp0	4874.53	0.274597	0.0954663	2.87638	0.00402271	0.0334309
Vmp1	1116.66	-0.23979	0.0833708	-2.87618	0.00402515	0.0334332
Phospho2	206.956	-0.386031	0.134251	-2.87544	0.00403463	0.0334859
Ttc19	343.554	-0.355263	0.123555	-2.87535	0.00403583	0.0334859
Canx	3885.62	-0.234104	0.081424	-2.87512	0.00403875	0.0334921
Iqsec2	933.739	0.246255	0.0856582	2.87486	0.00404207	0.0335017
D2hgdh	200.722	0.448741	0.156184	2.87315	0.004064	0.0336654
Prnp	8233.91	-0.209929	0.0730858	-2.87236	0.00407415	0.0337314
Tmem219	211.347	0.370818	0.129124	2.87179	0.00408157	0.0337746
Anxa7	1431.81	0.250814	0.0873566	2.87115	0.00408981	0.0338248
Rfxap	231.475	-0.398993	0.13901	-2.87026	0.00410141	0.0339025
Zfp710	250.631	0.376406	0.131149	2.87007	0.00410387	0.0339047
Dnajc24	52.8537	-0.563751	0.196449	-2.8697	0.00410858	0.0339074
Ogn	1421.97	-0.55822	0.194522	-2.8697	0.00410859	0.0339074
Rxrg	143.024	0.451259	0.157275	2.86923	0.00411466	0.0339394
Plekhf2	95.0553	0.480933	0.167639	2.86887	0.00411944	0.0339606
Cd59a	307.867	-0.373186	0.130105	-2.86834	0.00412629	0.033999
Hnrnph1	748.803	-0.281235	0.0981083	-2.86658	0.00414938	0.0341476
Med21	344.393	-0.37439	0.130611	-2.86646	0.00415096	0.0341476
Usp21	692.167	0.289686	0.10105	2.86675	0.00414705	0.0341476
Gtf2f2	76.53	-0.501286	0.174914	-2.86589	0.00415838	0.0341904
Ikbip	139.812	-0.418694	0.146115	-2.86551	0.00416337	0.0342132
Cxcl13	13.307	0.547987	0.191247	2.86534	0.00416562	0.0342135
Itgal	35.4841	0.587497	0.205099	2.86446	0.00417721	0.0342904
Mpv17l	663.588	-0.310464	0.108392	-2.86428	0.00417961	0.0342919
Blmh	347.008	-0.345089	0.120531	-2.86308	0.0041955	0.034404
Acbd5	448.715	-0.335516	0.117205	-2.86265	0.0042011	0.0344133
Sf3b4	619.233	0.34274	0.119724	2.86274	0.00419994	0.0344133
Fxyd3	62.3269	-0.553549	0.193532	-2.86024	0.0042332	0.0346579
Asb5	26.2551	0.587601	0.205452	2.86005	0.00423578	0.0346607
Abca8a	188.415	-0.383745	0.134219	-2.8591	0.00424842	0.0347457
Loxl2	56.8742	0.533201	0.186522	2.85864	0.00425457	0.0347776
Fam89b	748.957	0.31896	0.111603	2.858	0.00426324	0.03483
Pcolce2	172.355	-0.411999	0.14418	-2.85753	0.00426949	0.0348626
Gimap3	11.3333	0.560489	0.196238	2.85617	0.00428792	0.0349946
Nabp2	2182.74	0.334695	0.117201	2.85573	0.00429385	0.0350245
Nus1	601.547	-0.290308	0.101671	-2.85538	0.00429857	0.0350445
Mrps21	972.703	-0.277881	0.0973589	-2.8542	0.0043146	0.0351138
Ndufb3	372.901	-0.339781	0.119041	-2.85431	0.00431304	0.0351138
Vdac3	449.085	-0.325261	0.11397	-2.85391	0.00431845	0.0351138
Zfp574	384.884	0.333985	0.117027	2.85392	0.00431838	0.0351138
Zfp664	883.253	-0.263911	0.0924645	-2.85419	0.00431465	0.0351138
Atp1a2	22781.3	-0.224501	0.0787147	-2.85208	0.00434338	0.0352797
Nudt4	3006.87	-0.209404	0.0734243	-2.85197	0.00434492	0.0352797
Sar1b	712.612	-0.314627	0.110322	-2.85191	0.00434578	0.0352797
Tmem150c	1414.5	-0.219369	0.0769246	-2.85175	0.00434799	0.0352797
Mapkapk2	553.768	0.275528	0.0966269	2.85146	0.00435184	0.0352924
Trim68	113.518	0.445708	0.156335	2.85099	0.00435836	0.0353268
Avl9	754.116	-0.271483	0.0952617	-2.84987	0.00437375	0.0354329
Rpl24	2049.24	-0.247654	0.086948	-2.8483	0.00439529	0.0355887
Ergic2	240.286	-0.412935	0.145087	-2.84611	0.00442563	0.0357781
Fnip1	269.242	-0.377767	0.132729	-2.84616	0.00442503	0.0357781
Stk35	591.011	0.273587	0.0961219	2.84625	0.00442381	0.0357781
Hsd17b12	1101.16	-0.269591	0.0947515	-2.84525	0.00443772	0.035857
Hnrnpa2b1	661.811	-0.311493	0.109527	-2.84398	0.00445534	0.0359806
Fbxw2	419.506	-0.312439	0.109996	-2.84045	0.00450495	0.0363558
Mrfap1	1216.12	-0.254043	0.089441	-2.84034	0.00450651	0.0363558
Dock4	499.549	0.322862	0.113774	2.83776	0.00454319	0.0366326
Erbb2ip	2181.47	0.297897	0.104996	2.83722	0.00455081	0.0366749
Phldb1	1714.6	0.252625	0.0890459	2.83702	0.00455363	0.0366784
Ywhaq	1886.12	-0.237121	0.0835891	-2.83674	0.00455765	0.0366917
Dnajc19	113.536	-0.454645	0.160302	-2.83618	0.00456571	0.0367374
Tpm3	1522.14	0.256998	0.0906244	2.83586	0.00457026	0.0367549
Bmp2k	413.024	0.30766	0.108508	2.83536	0.00457745	0.0367935
Snhg14	57.9819	-0.557253	0.196575	-2.83481	0.00458524	0.036837
Trappc2	162.789	-0.414701	0.146316	-2.83428	0.00459286	0.036879
Rai1	841.786	0.275605	0.09726	2.83369	0.00460132	0.0369278
Actr6	111.236	-0.460607	0.162563	-2.83341	0.00460548	0.036942
Arl3	291.648	-0.368371	0.130028	-2.83301	0.00461113	0.036968
Ndel1	1037.15	-0.270364	0.0954432	-2.83272	0.00461532	0.0369824
Cdr2	1058.82	-0.279535	0.0986988	-2.8322	0.00462288	0.0370046
Fam222a	302.072	0.360749	0.12737	2.83229	0.00462165	0.0370046
Ccpg1os	198.46	0.402141	0.142007	2.83184	0.00462805	0.0370268
Cdc37l1	2038.42	-0.223609	0.0789681	-2.83163	0.00463114	0.0370323
Cbx7	563.23	0.277643	0.0980916	2.83044	0.00464834	0.0371506
A630001G21Rik	21.3099	0.585263	0.206875	2.82907	0.0046684	0.0372816
Crat	1539.05	0.262961	0.0929524	2.82899	0.00466955	0.0372816
Prpf39	229.43	-0.383624	0.135724	-2.8265	0.00470594	0.0375527
Tmem169	94.8673	-0.489778	0.173304	-2.82612	0.00471163	0.0375786
Pax6	176.048	0.408089	0.144423	2.82565	0.00471846	0.0376137
Ndst1	1009.61	0.286134	0.101303	2.82454	0.00473478	0.0377049
Wdr83os	2228.38	0.284969	0.100887	2.82463	0.00473346	0.0377049
Sra1	479.17	0.289655	0.102559	2.82429	0.00473856	0.0377155
Ntrk2	7429.38	0.234729	0.0831344	2.82348	0.00475051	0.0377912
BC064078	225.679	0.388	0.137454	2.82277	0.00476112	0.037825
Ddr1	1310.45	0.276326	0.0978857	2.82295	0.00475844	0.037825
Dffa	817.278	-0.280375	0.0993326	-2.82258	0.00476385	0.037825
Grina	17957.4	0.229764	0.0814034	2.82253	0.00476457	0.037825
Cacna1s	17.5771	0.560329	0.19864	2.82082	0.00479006	0.0379322
Pdgfrb	287.068	0.354231	0.125585	2.82064	0.00479279	0.0379322
Ppap2b	2673.03	0.258778	0.0917237	2.82127	0.00478334	0.0379322
Prrt1	1010.33	0.285239	0.101107	2.82114	0.00478526	0.0379322
Ssbp4	760.954	0.260799	0.0924611	2.82064	0.00479281	0.0379322
Tlk2	543.404	-0.295116	0.10461	-2.8211	0.00478588	0.0379322
Cox6a2	130.989	0.526978	0.186976	2.81843	0.00482592	0.0381575
Fmr1	157.935	-0.436141	0.154747	-2.81841	0.00482622	0.0381575
Nars	2122.86	-0.226306	0.08031	-2.81791	0.00483376	0.0381901
Sp110	66.9404	0.516092	0.183154	2.81781	0.00483529	0.0381901
BC030336	497.407	-0.342988	0.121769	-2.81671	0.00485189	0.0382681
Kif3a	2409.66	-0.256929	0.0912177	-2.81666	0.00485259	0.0382681
Parp3	225.258	0.352491	0.125136	2.81686	0.0048495	0.0382681
Fam63a	958.054	0.242041	0.0859912	2.81472	0.00488191	0.03846
Smek2	266.764	-0.355719	0.126373	-2.81484	0.00488013	0.03846
Psip1	1479.94	-0.220667	0.0784304	-2.81353	0.00490001	0.0385784
Rpl10	4598.56	0.28159	0.100089	2.81341	0.00490194	0.0385784
Casp4	31.5642	0.582365	0.207027	2.81299	0.00490839	0.0386017
Lrp5	149.928	0.412953	0.146808	2.81289	0.0049099	0.0386017
Pcmt1	1262.28	-0.244133	0.0869007	-2.80933	0.0049645	0.0390111
Etf1	356.963	-0.335395	0.119446	-2.80792	0.00498629	0.0391624
Yy1	328.535	-0.350835	0.124961	-2.80755	0.00499198	0.0391872
Slc39a7	213.453	-0.40895	0.145708	-2.80665	0.00500592	0.0392767
Bcat1	2955.05	-0.20786	0.0740827	-2.80578	0.00501948	0.0393631
Cep70	102.533	-0.477041	0.170111	-2.80429	0.00504279	0.0394857
Kbtbd2	539.456	-0.279954	0.0998278	-2.80437	0.00504157	0.0394857
Mettl14	83.2184	-0.496001	0.176852	-2.80461	0.00503776	0.0394857
Lrrc9	58.4051	0.540804	0.192905	2.80348	0.00505547	0.0395445
Pithd1	572.765	-0.348457	0.124302	-2.80332	0.00505799	0.0395445
Trp53inp2	9420.28	0.208185	0.0742555	2.80363	0.00505315	0.0395445
Ap2m1	2683.5	-0.213912	0.0763243	-2.80267	0.00506809	0.0396035
Cdk11b	600.427	-0.318897	0.113828	-2.80157	0.00508542	0.0396955
Prkar1a	8309.12	-0.1855	0.0662159	-2.80143	0.00508759	0.0396955
Znhit6	77.0671	-0.532198	0.189953	-2.80174	0.00508282	0.0396955
Clk1	839.283	-0.276208	0.0986163	-2.80084	0.00509697	0.0397383
Vps26a	441.548	-0.325435	0.116195	-2.80076	0.00509821	0.0397383
Surf1	1105.38	-0.234872	0.083883	-2.8	0.00511027	0.0398122
Comt	1088.56	0.317501	0.113417	2.79942	0.0051195	0.039864
Atp5k	5210.39	-0.203663	0.0727701	-2.79872	0.0051305	0.0399094
Mtmr11	283.248	0.342015	0.122197	2.79889	0.00512794	0.0399094
Usp16	201.063	-0.393469	0.140623	-2.79804	0.00514142	0.0399741
B3galt5	1500.02	-0.238666	0.0853041	-2.79783	0.00514472	0.0399796
Zcwpw1	81.3233	-0.491816	0.175833	-2.79706	0.00515706	0.0400554
Dcakd	601.436	0.350313	0.125263	2.79662	0.00516395	0.0400819
Ndufs3	1249.12	-0.252498	0.0902902	-2.79652	0.00516566	0.0400819
Ciz1	844.003	0.294968	0.105516	2.79547	0.00518235	0.0401509
Dgcr6	426.923	-0.317668	0.113625	-2.79576	0.00517776	0.0401509
Mras	2371.94	0.240174	0.0859117	2.79559	0.00518046	0.0401509
Ncoa6	1896.5	0.263352	0.0942191	2.79511	0.00518825	0.0401764
Abca3	1006.03	0.252194	0.0902407	2.79468	0.00519516	0.0401896
Ppp1cb	2438.55	-0.277966	0.0994611	-2.79472	0.00519448	0.0401896
Dad1	4028.13	0.273425	0.0978611	2.79401	0.00520585	0.0402521
Galnt15	38.5578	0.565295	0.202422	2.79266	0.00522773	0.0404011
[truncated: 22,422 more rows]

## Sheet: Legend
Dataset EV3: Differential gene expression of WT-PBS vs. TG-PBS spinal cord using DESeq2
