# Supplementary material for: Active poly‐GA vaccination prevents microglia activation and motor deficits in a C9orf72 mouse model
Source: EMBO Mol Med. 2019 Dec 20;12(2):e10919. doi: 10.15252/emmm.201910919 (PMC7005532; doi:10.15252/emmm.201910919)
Supplement: Supplementary file 6 — Dataset EV4 [file EMMM-12-e10919-s006.xlsx]

## Sheet: EV4 TG-PBS vs TG-OvaGA
Dataset EV4: Differential gene expression of TG-PBS vs. TG-OVA-(GA)10 spinal cord using DESeq2
GeneID	TG_OVAvsTG_PBS_Basemean	TG_OVAvsTG_PBS_LFC	TG_OVAvsTG_PBS_StdErr	TG_OVAvsTG_PBS_WaldStats	TG_OVAvsTG_PBS_Pvalue	TG_OVAvsTG_PBS_Padj
Shank1	2404.42	-0.629892	0.0785782	-8.01611	1.0915e-15	1.3683e-11
Tpt1	10330.1	-0.604263	0.0773085	-7.81626	5.44167e-15	3.41084e-11
Lgals3bp	1588.43	-0.777931	0.102768	-7.56977	3.73879e-14	1.56232e-10
Ly6c1	1495.9	-0.769524	0.103234	-7.45416	9.04441e-14	2.83452e-10
Ly6a	1301.81	-0.793871	0.108412	-7.32274	2.42951e-13	5.25029e-10
Usmg5	1823.63	0.676708	0.092469	7.31822	2.5129e-13	5.25029e-10
Rpl22l1	511.746	0.877153	0.121754	7.20429	5.83478e-13	1.04493e-09
Psmd12	704.74	0.668077	0.0935443	7.14182	9.21044e-13	1.44328e-09
Ly6e	4687.2	-0.694151	0.1002	-6.92762	4.27966e-12	5.9611e-09
Rexo2	367.406	0.857333	0.128018	6.69698	2.12767e-11	2.66725e-08
Cacybp	693.148	0.79525	0.119499	6.65488	2.83523e-11	3.23114e-08
Chd3os	976.951	0.731825	0.110296	6.63509	3.24302e-11	3.38787e-08
Tbca	795.544	0.789666	0.119651	6.59974	4.11875e-11	3.97174e-08
Dync1li2	1234.25	0.60901	0.0933138	6.52647	6.7336e-11	6.02946e-08
Rnf7	762.808	0.606873	0.0943403	6.43281	1.25269e-10	9.81485e-08
Tsc22d4	3238.68	-0.558218	0.086727	-6.4365	1.22257e-10	9.81485e-08
Uqcrb	838.723	0.77824	0.121687	6.39542	1.60109e-10	1.18066e-07
Podxl	442.237	-0.749199	0.119736	-6.25707	3.92284e-10	2.73204e-07
Gmfb	1239.88	0.571394	0.0922175	6.19615	5.78597e-10	3.81752e-07
Bcap29	423.514	0.62867	0.103372	6.08164	1.18958e-09	7.45628e-07
Atp1b2	72821.8	-0.582096	0.0961407	-6.05462	1.40749e-09	8.02014e-07
Egr1	1511.26	-0.714336	0.117934	-6.0571	1.38595e-09	8.02014e-07
Luc7l3	546.11	0.681925	0.113041	6.03257	1.6137e-09	8.47285e-07
Psma7	1000.8	0.487548	0.0808305	6.03173	1.62212e-09	8.47285e-07
Rps21	2577.19	0.575981	0.0964364	5.97266	2.33421e-09	1.17046e-06
Rpl35a	488.739	0.732797	0.123318	5.94233	2.81002e-09	1.35486e-06
Rnd2	610.749	0.562936	0.095746	5.87947	4.11588e-09	1.91099e-06
Myeov2	1927.14	0.526091	0.0908178	5.79282	6.92149e-09	2.70829e-06
Pafah1b1	3525.23	0.498966	0.0862093	5.78785	7.12935e-09	2.70829e-06
Rps29	6413.5	0.51721	0.0892403	5.7957	6.8035e-09	2.70829e-06
Shfm1	442.169	0.706082	0.12188	5.79323	6.90457e-09	2.70829e-06
Sub1	586.031	0.668851	0.115216	5.8052	6.42877e-09	2.70829e-06
Tmem252	52.2676	-1.04286	0.180007	-5.79345	6.89532e-09	2.70829e-06
Rpl11	2161.45	0.518565	0.0899586	5.76448	8.19092e-09	3.02004e-06
Pitpnm2	1325.85	-0.491728	0.0859577	-5.72058	1.06162e-08	3.80241e-06
Eif1	11313.8	-0.61902	0.108701	-5.69472	1.23572e-08	4.30305e-06
Matr3	1519.53	0.593975	0.104702	5.67298	1.40331e-08	4.62946e-06
Metap2	968.089	0.534076	0.0941373	5.67337	1.40012e-08	4.62946e-06
Cox7a2	1781.71	0.602444	0.10663	5.64983	1.60606e-08	4.91062e-06
Psmc1	1249.05	0.442214	0.0782012	5.65482	1.56012e-08	4.91062e-06
Ramp2	666.201	-0.647077	0.114475	-5.65255	1.58081e-08	4.91062e-06
Cox17	836.151	0.603752	0.10756	5.61318	1.9864e-08	5.65944e-06
Hipk2	2428.62	-0.465817	0.0829752	-5.61392	1.97788e-08	5.65944e-06
Kmt2d	2020.44	-0.462755	0.0824195	-5.61463	1.9698e-08	5.65944e-06
Ccdc47	496.656	0.624316	0.111487	5.59988	2.14497e-08	5.8455e-06
Tmem189	1402	-0.487676	0.0870657	-5.60124	2.12823e-08	5.8455e-06
Arglu1	135.317	0.829422	0.14843	5.58797	2.29738e-08	6.02035e-06
Ppard	575.671	-0.640464	0.114627	-5.58738	2.30518e-08	6.02035e-06
Rpl37a	1456.16	0.504789	0.0906871	5.56627	2.60256e-08	6.6583e-06
Snrnp27	476.447	0.598118	0.107767	5.55013	2.85454e-08	7.15691e-06
Rpl23	295.077	0.814607	0.146873	5.54632	2.91742e-08	7.17113e-06
Ndufa6	2511.36	0.440766	0.0796464	5.53403	3.12954e-08	7.5446e-06
Dnajc7	864.971	0.527678	0.0956036	5.51944	3.40084e-08	8.04396e-06
Atp5j	762.113	0.659046	0.119684	5.50656	3.65915e-08	8.46315e-06
St8sia5	510.885	-0.52236	0.0949058	-5.50398	3.71309e-08	8.46315e-06
5730455P16Rik	436.966	0.589006	0.107098	5.4997	3.80441e-08	8.51644e-06
Eif4a2	3094.12	0.496208	0.0903177	5.49402	3.92877e-08	8.64055e-06
Dbi	4676.59	0.494608	0.0901608	5.48585	4.11491e-08	8.89388e-06
Gpr37l1	8732.77	-0.385656	0.0704161	-5.47681	4.33053e-08	9.20127e-06
Atp5j2	2132.08	0.49924	0.0912687	5.47001	4.50021e-08	9.31447e-06
Robo4	83.1718	-0.881821	0.161248	-5.46874	4.53241e-08	9.31447e-06
Adgrl4	473.017	-0.717613	0.1313	-5.46543	4.61773e-08	9.33676e-06
Dld	495.964	0.602404	0.110315	5.46074	4.74151e-08	9.43486e-06
Hivep3	509.474	-0.554245	0.101846	-5.44201	5.26827e-08	1.03192e-05
Crtc2	674.454	-0.521139	0.0959697	-5.43025	5.62757e-08	1.06749e-05
Nap1l2	1523.83	0.452031	0.0832807	5.4278	5.70532e-08	1.06749e-05
Scrt2	651.817	-0.563792	0.103847	-5.42908	5.66449e-08	1.06749e-05
Kdelr1	1536.67	-0.482233	0.0889844	-5.4193	5.98316e-08	1.10301e-05
Hspb6	685.463	-0.636109	0.117436	-5.41665	6.07256e-08	1.10327e-05
Zranb2	919.427	0.544837	0.100906	5.39945	6.68455e-08	1.19711e-05
Nr4a1	459.02	-0.563052	0.104739	-5.37574	7.62702e-08	1.34665e-05
Ndufb5	3931.46	0.377229	0.0702136	5.37259	7.76124e-08	1.35132e-05
Agpat1	2040	-0.520679	0.0971418	-5.35999	8.32264e-08	1.4099e-05
Fxyd5	826.069	-0.520094	0.096998	-5.3619	8.23498e-08	1.4099e-05
Gnai1	1261.06	0.476591	0.0890942	5.34929	8.83003e-08	1.47591e-05
Nadk2	299.822	0.63874	0.120037	5.3212	1.03086e-07	1.67829e-05
Vwf	210.931	-0.765078	0.143735	-5.32285	1.02154e-07	1.67829e-05
Fkbp3	293.489	0.706276	0.133018	5.30961	1.09861e-07	1.76567e-05
Pdcd10	212.268	0.762697	0.143849	5.30206	1.14506e-07	1.77215e-05
Slc2a1	2576.95	-0.449605	0.0847798	-5.30321	1.13787e-07	1.77215e-05
Zfhx2	1009.36	-0.555665	0.104791	-5.30261	1.14157e-07	1.77215e-05
Prr13	2004.37	-0.572183	0.108088	-5.2937	1.19866e-07	1.83248e-05
1110008P14Rik	2309.95	-0.532891	0.100717	-5.29098	1.21661e-07	1.83752e-05
Per1	702.544	-0.585846	0.111308	-5.26327	1.41518e-07	2.11199e-05
Selplg	1446.25	-0.485817	0.0924044	-5.25752	1.46014e-07	2.12841e-05
Trp53inp2	8509.89	-0.408806	0.0777455	-5.25826	1.45423e-07	2.12841e-05
Skp1a	2223.25	0.501436	0.0955332	5.24881	1.53083e-07	2.2058e-05
Kcng4	1316.31	-0.423888	0.0809272	-5.23789	1.62422e-07	2.31377e-05
Ankrd52	1185.99	-0.417018	0.0796977	-5.23249	1.6724e-07	2.34387e-05
Cd81	16970.5	-0.353668	0.0676205	-5.23018	1.69342e-07	2.34387e-05
Dusp1	656.54	-0.58057	0.111022	-5.22931	1.70144e-07	2.34387e-05
Cacna2d1	819.075	0.473096	0.0908123	5.2096	1.89247e-07	2.54724e-05
Tns1	1652.24	-0.419921	0.0805935	-5.21035	1.88486e-07	2.54724e-05
Zdhhc9	2451.83	-0.515132	0.0989139	-5.20789	1.91002e-07	2.54724e-05
Lrrc8c	381.268	-0.528385	0.101983	-5.18108	2.20601e-07	2.911e-05
Rpl14	3079.33	0.360571	0.0698071	5.16526	2.4011e-07	3.13543e-05
Olfml3	1578.48	-0.40432	0.0783171	-5.1626	2.43545e-07	3.14751e-05
Slc25a23	6083.74	-0.506522	0.0981876	-5.15872	2.48648e-07	3.15755e-05
Sumo3	959.741	0.455801	0.0883646	5.15818	2.4936e-07	3.15755e-05
Sept7	4091.27	0.444788	0.0863009	5.15392	2.55096e-07	3.19788e-05
Capza2	1821.03	0.482468	0.093849	5.1409	2.73429e-07	3.39376e-05
Hnrnpu	1000.72	0.519495	0.101197	5.13352	2.8438e-07	3.43491e-05
Purb	4169.99	0.433558	0.0844627	5.13313	2.84963e-07	3.43491e-05
Wfs1	995.228	-0.436003	0.0848868	-5.13628	2.80228e-07	3.43491e-05
Gltscr1	602.321	-0.550748	0.107418	-5.12717	2.94127e-07	3.47846e-05
Hspa13	401.267	0.579042	0.112933	5.1273	2.93921e-07	3.47846e-05
Nae1	225.878	0.69045	0.134852	5.12006	3.05431e-07	3.5784e-05
Tubb4a	27592.4	-0.518585	0.10134	-5.1173	3.09947e-07	3.59768e-05
Clvs1	2562.58	-0.384019	0.0751088	-5.11283	3.17373e-07	3.65008e-05
Cox6c	508.536	0.602746	0.117945	5.11042	3.2145e-07	3.66337e-05
Sdha	2394.58	0.460474	0.0901556	5.10754	3.26371e-07	3.68594e-05
Tmem109	576.224	-0.459857	0.0902637	-5.0946	3.49481e-07	3.9117e-05
Ptma	1796.31	-0.521498	0.102415	-5.092	3.54312e-07	3.93066e-05
Mpp6	198.522	0.780718	0.153488	5.0865	3.64733e-07	4.01078e-05
Mbd6	1454.56	-0.550424	0.108301	-5.08234	3.72822e-07	4.06408e-05
Mpv17l	700.29	0.474529	0.0934217	5.07943	3.78573e-07	4.0912e-05
B2m	16977.2	-0.457465	0.0901461	-5.0747	3.88098e-07	4.12304e-05
Denr	208.884	0.689835	0.13591	5.07566	3.86158e-07	4.12304e-05
Micu3	754.185	0.528014	0.10413	5.07071	3.96338e-07	4.1752e-05
Aes	9428.96	-0.410004	0.0809293	-5.0662	4.05835e-07	4.18023e-05
Calm2	3970.01	0.426857	0.0842668	5.06554	4.07247e-07	4.18023e-05
Rps3a1	1761.15	0.508868	0.100435	5.06664	4.04908e-07	4.18023e-05
Syncrip	303.541	0.630365	0.124475	5.06418	4.10153e-07	4.18023e-05
Cebpg	152.958	0.72426	0.143302	5.05407	4.32496e-07	4.34085e-05
Pfdn2	150.244	0.778426	0.154024	5.05392	4.32838e-07	4.34085e-05
Atp5h	3632.51	0.357762	0.0709007	5.04596	4.51243e-07	4.48951e-05
Ndufs6	297.005	0.605559	0.120339	5.0321	4.85134e-07	4.7887e-05
Rab2a	2275.87	0.444298	0.0885391	5.0181	5.2185e-07	5.11087e-05
Pdap1	452.802	0.613392	0.122347	5.01352	5.34428e-07	5.19348e-05
Lpcat4	1702.6	-0.488616	0.0975106	-5.0109	5.41763e-07	5.22426e-05
C5ar1	152.51	-0.714208	0.142654	-5.00658	5.54066e-07	5.30212e-05
Aplp1	23487.8	-0.42319	0.0845984	-5.00234	5.66397e-07	5.33861e-05
Tmx3	440.65	0.55656	0.111228	5.00377	5.62211e-07	5.33861e-05
Dazap2	5579.63	-0.384767	0.0769521	-5.00008	5.73062e-07	5.36113e-05
Pygm	2208.04	-0.492893	0.0988428	-4.98663	6.14401e-07	5.70528e-05
Fam57b	1769.77	-0.520039	0.104417	-4.98041	6.345e-07	5.80591e-05
Zfp358	795.109	-0.502827	0.100951	-4.98091	6.3286e-07	5.80591e-05
Nap1l5	8031.9	0.337494	0.0678989	4.97053	6.67688e-07	6.02168e-05
Tnfrsf1a	891.157	-0.42689	0.0858739	-4.97113	6.65649e-07	6.02168e-05
S1pr1	2466.42	-0.338166	0.0682208	-4.95694	7.16135e-07	6.41248e-05
Tuba1a	7216.38	-0.416455	0.0840636	-4.95404	7.26874e-07	6.46247e-05
Chmp4b	1962.12	0.365999	0.073985	4.94693	7.53929e-07	6.60927e-05
Pecam1	419.855	-0.57699	0.116629	-4.94721	7.52865e-07	6.60927e-05
Snca	671.56	0.438226	0.0886235	4.94481	7.62175e-07	6.63515e-05
Mink1	2431.39	-0.412135	0.0833962	-4.9419	7.73663e-07	6.68871e-05
Rsrc2	158.44	0.789799	0.159978	4.93694	7.93588e-07	6.81399e-05
Cyyr1	83.4123	-0.809358	0.164071	-4.93297	8.09886e-07	6.90153e-05
Serbp1	865.581	0.512793	0.103977	4.93179	8.14795e-07	6.90153e-05
Sec63	529.658	0.478689	0.0971071	4.92949	8.24435e-07	6.93632e-05
Msn	2685.07	-0.337122	0.0684103	-4.92795	8.30973e-07	6.94472e-05
Fth1	177473	-0.383523	0.0778672	-4.92535	8.42093e-07	6.99105e-05
Nucb1	2003.47	-0.401266	0.0815194	-4.92234	8.55156e-07	7.00669e-05
Slc18a3	1169.05	-0.432576	0.0878738	-4.9227	8.53604e-07	7.00669e-05
Pdcd4	201.171	0.69302	0.141039	4.91368	8.93834e-07	7.27604e-05
Anp32e	499.657	0.531914	0.108287	4.91206	9.01267e-07	7.28921e-05
Pfn1	3749.82	-0.461106	0.0939669	-4.90711	9.24288e-07	7.42749e-05
Oxct1	1297.07	0.513521	0.10474	4.90281	9.44737e-07	7.54187e-05
Spsb1	738.084	-0.492524	0.100482	-4.90161	9.50554e-07	7.54187e-05
Snrpe	139.995	0.688555	0.140542	4.89929	9.61844e-07	7.58345e-05
B4galnt1	1011.09	-0.470315	0.0960217	-4.89801	9.6812e-07	7.58522e-05
Pfdn4	142.855	0.775296	0.158397	4.89462	9.84947e-07	7.66586e-05
Rpl36a	948.85	0.52195	0.106662	4.89349	9.90643e-07	7.66586e-05
Marcks	1039.71	0.46388	0.0948588	4.89022	1.00722e-06	7.69911e-05
Pnpla2	701.196	-0.566607	0.115857	-4.89057	1.00543e-06	7.69911e-05
Epas1	3175.58	-0.43556	0.0892152	-4.88212	1.04949e-06	7.97358e-05
Ier3ip1	204.584	0.667539	0.137087	4.86947	1.11896e-06	8.45014e-05
Scrt1	4248.28	-0.485399	0.0998159	-4.86294	1.15653e-06	8.68157e-05
Srsf5	718.648	0.544867	0.112154	4.85821	1.18454e-06	8.8389e-05
Smarca5	171.631	0.703988	0.144978	4.85582	1.19892e-06	8.89329e-05
Selk	865.866	0.429734	0.0885451	4.85328	1.21438e-06	8.95501e-05
Grina	15983.6	-0.461637	0.0953221	-4.84291	1.27949e-06	9.3799e-05
Snapc5	387.394	0.600067	0.124016	4.83863	1.3074e-06	9.47377e-05
Upf2	361.709	0.571739	0.118144	4.83935	1.30264e-06	9.47377e-05
Rpl32	3592.35	0.323948	0.0669824	4.83631	1.32272e-06	9.52963e-05
Actr2	859.693	0.460407	0.0953349	4.82937	1.36967e-06	9.77898e-05
Rpl37	2803.59	0.330819	0.0685401	4.82664	1.38853e-06	9.77898e-05
Thoc7	327.237	0.51469	0.106622	4.82724	1.38441e-06	9.77898e-05
Vbp1	440.038	0.557097	0.115384	4.82822	1.37756e-06	9.77898e-05
Camta2	2460.24	-0.503779	0.104482	-4.8217	1.42341e-06	9.96864e-05
Maoa	359.094	0.504987	0.10477	4.81997	1.43579e-06	9.99949e-05
Grn	2579.94	-0.438112	0.0909351	-4.81785	1.4511e-06	0.000100503
Napb	2691.28	0.365042	0.0758265	4.81418	1.47808e-06	0.000101809
Rab26os	66.3316	0.809086	0.168149	4.81173	1.49629e-06	0.0001025
Pglyrp1	283.42	-0.713024	0.148336	-4.80681	1.5336e-06	0.00010392
Zfp445	526.595	0.497866	0.103558	4.80761	1.52747e-06	0.00010392
Anapc13	529.247	0.534261	0.111286	4.80079	1.58045e-06	0.000106519
Eif2s1	267.903	0.594467	0.123855	4.7997	1.58905e-06	0.000106526
Tcn2	994.609	-0.400493	0.083558	-4.79299	1.64314e-06	0.000109566
Dnajc30	792.801	-0.42667	0.0891146	-4.78788	1.68553e-06	0.000111798
Cyp2d22	2120.56	-0.378022	0.0790022	-4.78496	1.71021e-06	0.000112247
Tnks2	1007.46	0.391491	0.0818028	4.78579	1.70317e-06	0.000112247
Park7	676.891	0.491188	0.10268	4.78369	1.72103e-06	0.000112369
Fa2h	4519.68	-0.490665	0.102623	-4.78124	1.7422e-06	0.000112946
G6pc3	1429.92	-0.413358	0.086466	-4.78058	1.74788e-06	0.000112946
Cript	938.367	0.448118	0.0938097	4.77689	1.7803e-06	0.000114451
Rabep1	389.197	0.587612	0.123177	4.77048	1.83784e-06	0.000117547
Fnta	682.97	0.540612	0.113513	4.76257	1.91141e-06	0.000120409
Slc25a22	1615.19	-0.439648	0.0923047	-4.76301	1.90728e-06	0.000120409
Slc7a5	1210.4	-0.428686	0.0900029	-4.76302	1.90713e-06	0.000120409
Pxmp4	269.091	-0.553259	0.116212	-4.76079	1.92838e-06	0.000120871
Fxyd1	3432.2	-0.454255	0.0954778	-4.75771	1.95806e-06	0.00012212
Tomm7	364.703	0.632653	0.133155	4.75127	2.02145e-06	0.00012545
Cryzl1	404.813	0.541996	0.114231	4.74476	2.08757e-06	0.000128915
1500011K16Rik	189.147	0.606576	0.12789	4.74295	2.10623e-06	0.00012943
Fam222b	1169.3	-0.464693	0.0981458	-4.73472	2.19357e-06	0.000132843
Hnrnpa0	369.221	0.622502	0.131422	4.73666	2.17268e-06	0.000132843
Tmem132b	261.904	0.555758	0.117359	4.73554	2.18474e-06	0.000132843
Shisa4	1057.77	-0.391591	0.0828938	-4.72401	2.31236e-06	0.000138697
Snhg8	123.277	0.748328	0.158408	4.72407	2.31176e-06	0.000138697
Ralgds	1987.68	-0.422836	0.0897278	-4.71242	2.44787e-06	0.000146126
Ik	1328.79	0.415648	0.0886538	4.68844	2.75293e-06	0.000163558
Coro2b	2784.89	-0.394797	0.0842564	-4.68567	2.79048e-06	0.000165007
BC003331	256.498	0.584511	0.124824	4.68267	2.8316e-06	0.000165462
Hnrnpa2b1	706.532	0.491722	0.105015	4.6824	2.83537e-06	0.000165462
Rpl38	2919.68	0.337113	0.0719985	4.68223	2.83778e-06	0.000165462
Rere	3659.63	-0.470503	0.100577	-4.67803	2.89647e-06	0.000168102
Rpl36al	692.814	0.435149	0.0930882	4.67459	2.94541e-06	0.000170155
Sptssa	504.069	0.470401	0.100737	4.66962	3.01763e-06	0.000173528
Cadm4	607.271	0.494932	0.106136	4.66319	3.11346e-06	0.000178221
Atp5g3	6396.73	-0.362048	0.0778345	-4.65151	3.29507e-06	0.000186886
Camk2n1	3127.06	0.429113	0.0922703	4.65061	3.30956e-06	0.000186886
Mrps12	820.819	-0.487542	0.104812	-4.6516	3.29368e-06	0.000186886
Tmx1	115.775	0.730015	0.157028	4.64894	3.33652e-06	0.000187563
Gstm1	11177	-0.482797	0.103897	-4.6469	3.36957e-06	0.000188575
Lrrc8a	1303.34	-0.396455	0.0853626	-4.64436	3.41129e-06	0.000189221
Strap	756.573	0.44462	0.095728	4.64462	3.40707e-06	0.000189221
Ahi1	2944.93	0.317517	0.0684518	4.63855	3.50869e-06	0.000193766
Ndufb6	586.385	0.474852	0.102479	4.63367	3.59247e-06	0.000197523
Cetn2	245.194	0.611662	0.132128	4.62931	3.66891e-06	0.000199972
Ktn1	444.845	0.55068	0.118948	4.6296	3.66369e-06	0.000199972
Prpf39	250.054	0.584237	0.126492	4.61876	3.86035e-06	0.000209495
Nova2	1440.55	-0.482954	0.104954	-4.60159	4.19276e-06	0.000226554
Tmem5	164.613	0.623447	0.135629	4.5967	4.29229e-06	0.000230937
B230118H07Rik	237.574	0.60853	0.132612	4.58879	4.45813e-06	0.00023681
Hnrnpm	274.31	0.660673	0.143972	4.58892	4.45554e-06	0.00023681
Pnkd	8903.52	-0.446737	0.0973402	-4.58944	4.44446e-06	0.00023681
Cdk16	4941.37	-0.346303	0.0755414	-4.58428	4.55563e-06	0.000240968
Gprasp2	1676.24	0.381299	0.0832454	4.58043	4.64031e-06	0.000241373
Kcnc3	10268.9	-0.486748	0.106262	-4.58064	4.63555e-06	0.000241373
Npdc1	2822.59	-0.42643	0.0930602	-4.5823	4.59879e-06	0.000241373
Ppp1cb	2537.86	0.41393	0.090354	4.58121	4.62301e-06	0.000241373
Tia1	732.136	0.429278	0.0937682	4.57807	4.69276e-06	0.000243093
Stac2	1649.66	-0.45041	0.0984758	-4.57381	4.78927e-06	0.000246585
Tpp1	4122.31	-0.342189	0.0748222	-4.57337	4.79952e-06	0.000246585
Acta2	337.091	-0.652023	0.142609	-4.5721	4.82866e-06	0.00024707
Bex2	453.862	0.550523	0.120446	4.57069	4.86132e-06	0.000247568
Brd7	345.843	0.489363	0.107102	4.56913	4.89764e-06	0.000247568
Psma5	612.267	0.405976	0.088838	4.56984	4.88094e-06	0.000247568
Chgb	1892.16	0.400008	0.0875981	4.5664	4.96165e-06	0.000248797
Dynll2	2800.79	0.506282	0.110865	4.56666	4.95555e-06	0.000248797
Emc2	536.782	0.456841	0.10038	4.55112	5.33602e-06	0.000266503
Rbm39	623.528	0.537627	0.118173	4.54949	5.37751e-06	0.00026751
Wbp4	264.769	0.591583	0.130202	4.54357	5.531e-06	0.000274058
Abhd4	3681.77	-0.345297	0.0762573	-4.52805	5.9531e-06	0.000291957
Ghitm	4442.31	0.364002	0.0803744	4.52883	5.93116e-06	0.000291957
Ids	11723.6	-0.392582	0.0867062	-4.52773	5.96211e-06	0.000291957
Stk35	548.423	-0.404367	0.089353	-4.5255	6.02518e-06	0.000293897
Cetn3	143.087	0.699424	0.154802	4.51818	6.23735e-06	0.000300003
Ier3	295.978	-0.544619	0.120504	-4.51951	6.1984e-06	0.000300003
Mettl5	232.228	-0.548635	0.121424	-4.51835	6.23229e-06	0.000300003
Ubald1	2025.58	-0.444267	0.0983351	-4.51788	6.24607e-06	0.000300003
Sox18	157.728	-0.682027	0.150991	-4.51699	6.27246e-06	0.00030012
Ifitm3	1842.31	-0.502018	0.111166	-4.51593	6.30387e-06	0.000300476
2310067B10Rik	986.173	-0.415191	0.0920336	-4.5113	6.44326e-06	0.000305957
Nfic	5919.32	-0.453515	0.100782	-4.49994	6.7972e-06	0.000321546
Adgrf5	526.295	-0.494001	0.109833	-4.49776	6.86733e-06	0.000323642
Fam195b	691.2	-0.453568	0.100933	-4.49376	6.9976e-06	0.000326104
Gpx1	2627.31	-0.397543	0.088453	-4.49439	6.97689e-06	0.000326104
Rnf157	4575.32	-0.31989	0.071162	-4.49523	6.94945e-06	0.000326104
Gpm6a	3581.73	0.367956	0.081986	4.48804	7.18814e-06	0.000333743
Mast3	1187.9	-0.420088	0.0936544	-4.48552	7.27375e-06	0.000336472
Cystm1	500.968	-0.467231	0.104283	-4.48043	7.44916e-06	0.000339573
Ppp1r1b	1076.26	-0.404782	0.0903317	-4.48106	7.42744e-06	0.000339573
Rabggtb	262.847	0.558306	0.12455	4.48259	7.37411e-06	0.000339573
Rala	658.463	0.404067	0.0901761	4.48087	7.43396e-06	0.000339573
Tm2d1	324.11	0.559915	0.125015	4.47879	7.50683e-06	0.000340962
Zcchc12	735.585	0.394371	0.0880814	4.47735	7.55749e-06	0.000342024
C1ql3	312.313	0.560088	0.125239	4.47215	7.74379e-06	0.000345051
Fam69a	554.195	0.43021	0.0961949	4.47227	7.73923e-06	0.000345051
Kndc1	3364.78	-0.36007	0.080494	-4.47326	7.70366e-06	0.000345051
Rara	249.366	-0.605679	0.135449	-4.47165	7.76199e-06	0.000345051
Sorbs3	1757.1	-0.469315	0.104924	-4.47292	7.71577e-06	0.000345051
Sox10	3631.26	-0.440656	0.0985748	-4.47028	7.81189e-06	0.000346042
Creb3l2	388.171	-0.509381	0.113987	-4.46876	7.86742e-06	0.000347274
Slc38a3	2297.56	-0.361059	0.0808132	-4.46782	7.90204e-06	0.000347579
Rab18	578.34	0.485689	0.108762	4.46562	7.98377e-06	0.000349946
Tmem151a	3413.52	-0.427751	0.0958995	-4.46041	8.18034e-06	0.000357313
Med25	684.134	-0.489787	0.109859	-4.45833	8.25993e-06	0.000357671
Ndufaf2	120.944	0.684936	0.15363	4.45835	8.2592e-06	0.000357671
Pcnp	378.399	0.500289	0.112224	4.45797	8.27413e-06	0.000357671
Mrps18c	258.191	0.525538	0.117942	4.4559	8.35437e-06	0.000359827
Pds5b	774.309	0.408441	0.0916773	4.4552	8.38141e-06	0.000359827
Abhd2	362.533	-0.483963	0.108758	-4.4499	8.59083e-06	0.00036428
Acsf2	471.473	-0.509931	0.114577	-4.45057	8.56444e-06	0.00036428
Mknk2	500.362	-0.464252	0.1043	-4.4511	8.54307e-06	0.00036428
Zfp579	490.713	-0.533929	0.119994	-4.44964	8.60137e-06	0.00036428
Cnbp	1621.7	0.375443	0.084437	4.44642	8.73119e-06	0.00036843
Cox7c	955.34	0.463536	0.104265	4.44576	8.75816e-06	0.00036843
Far1	540.494	0.520853	0.117264	4.44171	8.92455e-06	0.000374174
Dnaja1	1126.21	0.493946	0.111247	4.44009	8.99222e-06	0.000375755
Hnrnph3	92.7809	0.751802	0.169471	4.43617	9.15747e-06	0.000379412
Rph3a	13526.1	-0.401081	0.0904179	-4.43586	9.17053e-06	0.000379412
Slc35f3	154.686	0.644255	0.145225	4.43626	9.1535e-06	0.000379412
Aldoa	36507.7	-0.377484	0.0851434	-4.43351	9.27132e-06	0.000379821
Gm20300	320.247	0.545956	0.123142	4.43356	9.26895e-06	0.000379821
Lypla2	807.663	-0.364179	0.0821185	-4.4348	9.21592e-06	0.000379821
Fopnl	710.6	0.370442	0.0836388	4.42908	9.46378e-06	0.000384233
Impa1	1069.51	0.367415	0.0829714	4.42821	9.50162e-06	0.000384233
Phyhipl	10723.3	-0.354031	0.0799276	-4.4294	9.4496e-06	0.000384233
Shisa5	1118.23	-0.405981	0.0916717	-4.42864	9.4827e-06	0.000384233
Cfl1	17002.8	-0.329573	0.0744556	-4.42644	9.57996e-06	0.000386155
Mtss1l	3344.8	-0.37345	0.0845294	-4.41799	9.96231e-06	0.00040028
Dda1	1293.46	-0.341806	0.077471	-4.41205	1.02395e-05	0.000410104
Aard	223.381	0.578581	0.131196	4.41005	1.03349e-05	0.000411587
Pak3	1261.77	0.388059	0.0879974	4.40989	1.03422e-05	0.000411587
Man2b2	1005.92	-0.384632	0.0872467	-4.40855	1.04064e-05	0.000411861
Tmem47	1518.71	0.395623	0.0897435	4.40838	1.04148e-05	0.000411861
Dusp15	853.506	-0.402706	0.0914368	-4.4042	1.06175e-05	0.000418556
Smek2	282.893	0.515463	0.117167	4.39939	1.08557e-05	0.000426607
Tra2a	469.936	0.519272	0.11809	4.39725	1.0963e-05	0.000429477
Znhit6	83.7014	0.710737	0.161692	4.39563	1.10452e-05	0.000431349
Gria2	1060.39	0.404513	0.0920978	4.39221	1.12203e-05	0.000436826
Acer2	171.332	-0.647417	0.147464	-4.39034	1.13172e-05	0.000438224
Mzt1	790.642	0.386806	0.0881072	4.39017	1.13261e-05	0.000438224
Kcnip3	1076.39	-0.419125	0.0955505	-4.38642	1.15229e-05	0.000443101
Myrf	3183.23	-0.408459	0.0931082	-4.38693	1.14964e-05	0.000443101
Tmem52	60.5858	-0.758527	0.173004	-4.38444	1.16284e-05	0.000445791
Abca3	942.688	-0.35878	0.0818829	-4.38163	1.17797e-05	0.000450214
Pcgf2	544.98	-0.542227	0.123803	-4.37975	1.18816e-05	0.00045273
Ubl7	1693.7	-0.388824	0.0888053	-4.37839	1.19561e-05	0.000454185
Iglon5	1377.21	-0.432125	0.0987504	-4.37593	1.20916e-05	0.000457947
Reep2	1997.73	-0.431422	0.0986169	-4.37473	1.21583e-05	0.000459085
Cfap36	449.664	0.573132	0.131043	4.37362	1.22204e-05	0.000460045
Il2rg	160.198	-0.620482	0.141899	-4.37271	1.22714e-05	0.00046058
Eid1	732.052	0.481665	0.11017	4.37202	1.23105e-05	0.000460669
Sumo1	392.661	0.495427	0.113373	4.36987	1.24321e-05	0.000463834
Ncl	1814.76	0.424173	0.0971184	4.36758	1.25629e-05	0.000466405
Snrpc	211.238	-0.531544	0.121708	-4.36737	1.25754e-05	0.000466405
Slc14a1	2473.67	-0.289813	0.0664009	-4.36459	1.2736e-05	0.000469478
St6galnac2	93.8264	-0.662643	0.1518	-4.36524	1.26982e-05	0.000469478
Ttc14	823.616	0.442088	0.101304	4.36398	1.27715e-05	0.000469478
Wnk4	136.268	-0.593318	0.135977	-4.36336	1.2808e-05	0.000469478
Ctsa	4907.17	-0.338778	0.0776826	-4.36106	1.29436e-05	0.000473064
Cep170b	1831.75	-0.358573	0.0822686	-4.35857	1.30914e-05	0.000477074
Cops6	1012.11	0.366839	0.0841798	4.3578	1.31375e-05	0.000477367
Cdk5r2	1809.04	-0.412115	0.094685	-4.35249	1.34601e-05	0.000487676
Celsr2	2700.27	-0.355762	0.0817765	-4.35042	1.35877e-05	0.000489468
Sirt1	219.339	0.540583	0.124248	4.35085	1.35609e-05	0.000489468
Fgfr1op2	365.133	0.465571	0.107161	4.34458	1.3954e-05	0.000501226
Cd63	423.88	0.562833	0.12959	4.34319	1.40426e-05	0.000501966
Ndufa5	372.144	0.504676	0.116204	4.343	1.40547e-05	0.000501966
Slc7a10	1123.23	-0.354792	0.0817072	-4.34224	1.41037e-05	0.000502283
Fam213a	1483.43	0.382992	0.0882958	4.33761	1.44041e-05	0.000511529
Ugp2	975.607	0.459418	0.106122	4.32915	1.49689e-05	0.000530084
Yy1	350.027	0.514316	0.118878	4.3264	1.51564e-05	0.000535211
Cap1	3752.15	-0.328123	0.0758865	-4.32387	1.53317e-05	0.000539882
Cox7b	2519.06	0.398565	0.092283	4.31895	1.56776e-05	0.000545909
Hepacam	3400.58	-0.329617	0.0763294	-4.31834	1.57206e-05	0.000545909
Kmt2e	3344.75	-0.369912	0.0856424	-4.31927	1.5655e-05	0.000545909
Mrps2	1199.33	-0.359155	0.0831671	-4.31848	1.57111e-05	0.000545909
Upf3b	103.011	0.663762	0.15366	4.31968	1.56253e-05	0.000545909
Atg13	1582.86	-0.343973	0.0796796	-4.31695	1.58198e-05	0.000546326
Dusp23	301.547	-0.533672	0.123615	-4.31722	1.58004e-05	0.000546326
Slc5a5	461.147	-0.420595	0.0975335	-4.31231	1.61555e-05	0.000556389
Hgs	1274.37	-0.416952	0.0967056	-4.31156	1.6211e-05	0.000556769
Slc6a8	2443.28	-0.380774	0.0883477	-4.30995	1.63294e-05	0.000559305
Lrpprc	696.035	0.441908	0.102572	4.30826	1.64546e-05	0.000562058
Slc29a4	560.895	-0.480509	0.111622	-4.30481	1.67131e-05	0.000569334
As3mt	273.38	0.505942	0.117576	4.30312	1.68408e-05	0.000572131
Gltp	3946.65	-0.432859	0.100618	-4.302	1.69265e-05	0.000573489
Tmem65	1071.43	0.392014	0.0911426	4.30111	1.69946e-05	0.000574244
Psmd10	119.877	0.642905	0.149553	4.29884	1.71697e-05	0.000578601
Ttc3	6439.01	0.28523	0.0663698	4.29758	1.72672e-05	0.000580326
Fut9	745.169	0.425345	0.0991198	4.29123	1.77689e-05	0.000595591
Adrm1	666.256	-0.432306	0.100777	-4.28972	1.789e-05	0.000598052
Echdc1	322.462	0.473344	0.110399	4.28757	1.80636e-05	0.00060065
Hsf1	728.984	-0.471366	0.109933	-4.28778	1.80469e-05	0.00060065
Nr1h2	1000.55	-0.395048	0.0921771	-4.28575	1.82123e-05	0.000603992
Cox5a	4882.7	-0.394415	0.0920707	-4.28383	1.83707e-05	0.00060764
Dnajc21	214.106	0.601915	0.140531	4.28315	1.84269e-05	0.000607894
Tm9sf3	948.236	0.399159	0.0932991	4.27827	1.8835e-05	0.000619726
Tead1	1132.72	-0.37598	0.0879028	-4.27723	1.89233e-05	0.000621003
Git1	3896.63	-0.434489	0.101647	-4.27447	1.9159e-05	0.000627093
Evi5	449.614	0.483669	0.113177	4.27354	1.92393e-05	0.000628083
Tfg	2448.5	-0.364884	0.0854311	-4.27109	1.94516e-05	0.000633365
Cmas	566.512	0.417431	0.0977597	4.26997	1.95502e-05	0.000634157
Gpbp1	448.669	0.459769	0.107697	4.26908	1.96277e-05	0.000634157
Prelp	1993.86	-0.408852	0.0957608	-4.26952	1.95896e-05	0.000634157
Nfix	3823.91	-0.410039	0.0960669	-4.26827	1.96994e-05	0.000634838
Msrb1	1429.57	-0.385631	0.0904103	-4.26535	1.99591e-05	0.000641354
Pcmtd1	441.501	0.538884	0.126355	4.26485	2.00039e-05	0.000641354
Kif21a	1597.21	0.367542	0.0862067	4.26349	2.01259e-05	0.000641981
Prnp	8308.07	0.286125	0.0671026	4.26399	2.00806e-05	0.000641981
Hexim1	220.84	0.55025	0.129093	4.26245	2.02201e-05	0.000643349
Wipf1	701.398	-0.416264	0.0976786	-4.26156	2.03001e-05	0.000644259
Cxcl12	882.129	-0.458657	0.107766	-4.25603	2.08089e-05	0.00065729
Mtus1	2169.11	-0.301185	0.0707679	-4.25596	2.08156e-05	0.00065729
Ndufa9	905.402	0.344856	0.0810516	4.25476	2.0927e-05	0.000659148
Glmn	83.6363	0.673711	0.158407	4.25304	2.10884e-05	0.000660657
Hapln4	5607.09	-0.358528	0.0842899	-4.25352	2.1044e-05	0.000660657
Lmo4	1297.08	0.38017	0.0894212	4.25146	2.12386e-05	0.000660657
Mast1	1831.11	-0.344875	0.0811298	-4.2509	2.12911e-05	0.000660657
Olfr287	268.643	-0.511345	0.120266	-4.2518	2.12059e-05	0.000660657
Snx25	137.142	0.619052	0.145618	4.25119	2.12636e-05	0.000660657
Cdkn1b	429.909	0.420693	0.0990472	4.24739	2.16271e-05	0.000669426
Ahsa2	216.936	0.577844	0.136106	4.24553	2.18077e-05	0.000673351
Irs2	576.144	-0.390241	0.0919624	-4.24348	2.20076e-05	0.000677857
D030056L22Rik	215.481	0.559744	0.131985	4.24097	2.22554e-05	0.000683271
Srrm2	16099.2	-0.332986	0.0785233	-4.2406	2.22924e-05	0.000683271
Csde1	2143.23	0.338273	0.079822	4.23784	2.25683e-05	0.000689889
Rhog	2497.48	-0.40339	0.0951988	-4.23734	2.26184e-05	0.000689889
B930041F14Rik	1194.2	-0.433592	0.102364	-4.2358	2.27742e-05	0.000691276
Spop	898.529	0.379316	0.0895424	4.23616	2.2737e-05	0.000691276
Srcap	2044.29	-0.360806	0.0852322	-4.23321	2.30374e-05	0.000697578
Atg9a	1845.15	-0.3504	0.0828393	-4.22987	2.33823e-05	0.00070581
Prpf4b	403.025	0.528936	0.125096	4.22823	2.35538e-05	0.00070581
Prr14	773.02	-0.454517	0.107481	-4.2288	2.34939e-05	0.00070581
Rpl7l1	370.838	0.52245	0.123573	4.22788	2.35908e-05	0.00070581
Uchl5	155.469	0.6572	0.155435	4.22814	2.3563e-05	0.00070581
Iqsec1	8595.57	-0.347316	0.0822243	-4.224	2.4e-05	0.000714642
Rbm8a	229.398	0.535603	0.126787	4.22443	2.39548e-05	0.000714642
Fnip1	288.579	0.542085	0.128355	4.22334	2.40705e-05	0.000715041
Notch1	495.357	-0.437236	0.103581	-4.22119	2.43012e-05	0.000720189
Fbxw7	181.525	0.597716	0.141654	4.21954	2.44805e-05	0.000723791
Taf15	101.338	0.659764	0.156439	4.21738	2.47154e-05	0.000729017
Chuk	264.511	0.516399	0.12247	4.21655	2.48073e-05	0.000729957
Pfdn1	367.19	0.534141	0.126693	4.21603	2.48637e-05	0.000729957
Snhg1	72.0657	0.709967	0.168509	4.21322	2.51755e-05	0.000737383
Apobec3	221.167	-0.542921	0.128905	-4.21178	2.53366e-05	0.000738651
Fam89b	705.399	-0.412744	0.0979947	-4.2119	2.53235e-05	0.000738651
Tmsb10	6382.35	-0.396512	0.0941619	-4.21096	2.54291e-05	0.000739627
Ccdc25	226.354	0.531896	0.126387	4.20848	2.57095e-05	0.000743189
Eif3e	657.295	0.411911	0.0979047	4.20727	2.5848e-05	0.000743189
Fyttd1	922.332	0.429464	0.102077	4.20727	2.58473e-05	0.000743189
Scaf1	1474.52	-0.445658	0.105908	-4.20795	2.57694e-05	0.000743189
Srp9	292.173	0.509741	0.121113	4.20882	2.56707e-05	0.000743189
Klhl7	616.235	0.411999	0.0979568	4.20593	2.60016e-05	0.000745896
Pja2	3349.1	0.337386	0.0802277	4.20536	2.60666e-05	0.000746053
Eng	582.144	-0.564201	0.134194	-4.20438	2.61804e-05	0.000747603
Elovl1	1573.44	-0.460282	0.109495	-4.20366	2.62635e-05	0.000747647
Ndufb2	647.227	0.438631	0.104353	4.20333	2.63012e-05	0.000747647
Cxx1a	1127.27	-0.487997	0.116143	-4.20168	2.6494e-05	0.000750851
Trove2	305.412	0.522812	0.124439	4.20134	2.65337e-05	0.000750851
Sec62	1602.59	0.395768	0.0942538	4.19896	2.68148e-05	0.000757096
Rpp14	150.732	0.635777	0.151456	4.19777	2.69551e-05	0.000759347
Kcnj10	15934.7	-0.285281	0.0679798	-4.19655	2.71011e-05	0.000760043
Zfand6	508.565	0.464517	0.11069	4.19656	2.71001e-05	0.000760043
Rell2	2883.06	-0.342143	0.0815607	-4.19494	2.7294e-05	0.000763745
Dock6	356.23	-0.437227	0.104316	-4.19138	2.77267e-05	0.00077287
Dtx3	3345.05	-0.353405	0.0843199	-4.19124	2.77434e-05	0.00077287
Lap3	435.05	0.473835	0.113088	4.18997	2.7899e-05	0.000775482
Abca2	4984.68	-0.290943	0.0694683	-4.18814	2.81249e-05	0.000779987
Med14	2222.56	-0.308963	0.0737884	-4.18715	2.82478e-05	0.000779987
Med21	347.488	0.451597	0.107844	4.18749	2.82059e-05	0.000779987
Cd33	330.985	-0.429011	0.102507	-4.18519	2.84923e-05	0.000785011
Slc25a1	1208.24	-0.367826	0.0880783	-4.17612	2.96521e-05	0.000815172
Tomm70a	923.308	0.415448	0.0995091	4.17497	2.98027e-05	0.000817519
Sec11c	774.868	0.427302	0.102373	4.17395	2.99365e-05	0.000819398
Kctd13	1568.33	-0.388055	0.093027	-4.17142	3.02706e-05	0.000826737
Tmpo	441.761	0.431851	0.103547	4.17059	3.03812e-05	0.000827953
Naga	443.796	-0.45204	0.108471	-4.16739	3.08108e-05	0.000837839
Bsn	2114.5	-0.34133	0.0819753	-4.16382	3.1297e-05	0.000844527
Btg2	308.857	-0.535798	0.128694	-4.16335	3.13606e-05	0.000844527
Clip3	18912.5	-0.395575	0.0949908	-4.16435	3.12241e-05	0.000844527
Kif21b	1189.67	-0.364128	0.0874509	-4.16379	3.13005e-05	0.000844527
Ube3b	1399.46	-0.386744	0.0928978	-4.16311	3.13935e-05	0.000844527
Psma2	885.584	0.424548	0.101993	4.16251	3.14768e-05	0.000844954
Slc25a39	2047.37	-0.416409	0.100121	-4.15904	3.19581e-05	0.000856041
Gm561	313.313	0.475549	0.114401	4.15684	3.22675e-05	0.000862485
Txn2	2984.35	-0.387257	0.0931881	-4.15565	3.24359e-05	0.000865141
Heg1	434.425	-0.478877	0.115276	-4.15417	3.26464e-05	0.000868908
Naa30	205.749	0.560068	0.134861	4.15292	3.28255e-05	0.000871384
Nucks1	1554.4	0.368723	0.0887944	4.15255	3.28785e-05	0.000871384
Arhgap33	741.014	-0.459188	0.110641	-4.15025	3.32112e-05	0.000878346
Paip2	2135.28	0.368598	0.0888476	4.14866	3.34432e-05	0.000880611
Pcmtd2	355.724	0.470732	0.113456	4.14901	3.3391e-05	0.000880611
Ski	2096.2	-0.307395	0.074103	-4.14822	3.35076e-05	0.000880611
Adamtsl4	752.674	-0.442352	0.106784	-4.14248	3.43567e-05	0.000901036
Fez1	1354.2	0.37125	0.0896606	4.14061	3.46379e-05	0.000906514
Prkaca	10766.3	-0.365722	0.0883831	-4.13792	3.50464e-05	0.000915262
Rpl24	2076.04	0.330774	0.0799462	4.13745	3.51181e-05	0.000915262
Lpo	214.328	-0.539387	0.130423	-4.13569	3.53889e-05	0.000918499
Vamp1	20343.5	-0.283184	0.068466	-4.13612	3.53221e-05	0.000918499
Rps25	780.656	0.442874	0.107152	4.13313	3.57861e-05	0.00092689
Sar1a	672.513	0.430652	0.104247	4.13107	3.61072e-05	0.000933278
Ntsr2	5144.13	-0.334403	0.0809698	-4.12997	3.62816e-05	0.000935856
Emc7	979.72	0.370968	0.0898599	4.12829	3.65476e-05	0.000940782
Pip5k1c	2031.2	-0.388055	0.0940577	-4.12571	3.69591e-05	0.000949424
Trpm7	583.889	0.372757	0.0903965	4.12358	3.73023e-05	0.000956281
Naa50	398.109	0.507352	0.123073	4.12237	3.75001e-05	0.00095939
Ptp4a2	2129.43	0.302245	0.0733396	4.12117	3.76955e-05	0.000962424
Fxr1	280.949	0.507169	0.123241	4.11526	3.86737e-05	0.000983395
Sdc3	4045.43	-0.280723	0.0682134	-4.11536	3.86567e-05	0.000983395
Dhx36	662.742	0.450549	0.109614	4.11034	3.95078e-05	0.00100054
Polr2a	2086.56	-0.454452	0.110559	-4.1105	3.94806e-05	0.00100054
Homer1	153.009	0.54824	0.133515	4.10622	4.02189e-05	0.0010165
Pcbp2	8730.84	-0.319611	0.0778731	-4.10425	4.05624e-05	0.00102106
Zfp36	519.142	-0.463702	0.11298	-4.1043	4.05542e-05	0.00102106
Tma7	350.916	0.453641	0.110562	4.10303	4.07776e-05	0.00102443
Eml2	407.395	0.435273	0.106141	4.10088	4.11573e-05	0.00103149
Pts	169.871	0.563252	0.137361	4.10051	4.12232e-05	0.00103149
Rexo1	451.586	-0.415771	0.101441	-4.09865	4.15562e-05	0.00103775
Zfp609	1207.72	-0.33214	0.0810558	-4.09767	4.17327e-05	0.00104008
Foxp4	670.156	-0.468189	0.114325	-4.09524	4.21727e-05	0.00104689
Snrpd3	384.581	0.513717	0.125435	4.09548	4.21289e-05	0.00104689
Ndufs1	790.454	0.408886	0.0999183	4.0922	4.273e-05	0.00105719
Pfdn5	1564.62	0.364248	0.0890134	4.09206	4.27566e-05	0.00105719
Hps1	167.291	-0.542767	0.132674	-4.091	4.29525e-05	0.00105995
Cfdp1	360.276	0.483258	0.118188	4.0889	4.33425e-05	0.00106747
Cbfb	319.967	0.475327	0.116279	4.08781	4.35471e-05	0.00107041
Cdc123	621.53	0.370495	0.0906552	4.08686	4.37255e-05	0.00107269
AI607873	109.188	-0.642041	0.157128	-4.0861	4.38694e-05	0.00107411
Lamtor5	647.062	0.404456	0.099061	4.08289	4.44784e-05	0.0010869
2610301B20Rik	702.324	0.370333	0.0907897	4.07902	4.52252e-05	0.00110119
Slc9a1	1487.29	-0.389555	0.0955036	-4.07895	4.52388e-05	0.00110119
Paqr4	1381.32	-0.374296	0.0918896	-4.07333	4.63462e-05	0.00112596
Bbip1	424.914	0.426512	0.104803	4.06966	4.70814e-05	0.00114161
2700029M09Rik	110.814	0.640194	0.157417	4.06686	4.76512e-05	0.00115102
Gm996	1163.04	-0.436025	0.107226	-4.0664	4.77447e-05	0.00115102
Ptp4a1	309.302	0.478545	0.117683	4.0664	4.77446e-05	0.00115102
Zfp414	910.914	-0.462604	0.113784	-4.06563	4.79039e-05	0.00115264
Csdc2	3553.45	-0.409129	0.100667	-4.06419	4.82e-05	0.00115754
C1qc	4087.99	-0.373044	0.0918008	-4.06363	4.83161e-05	0.00115811
Glod4	534.402	0.388842	0.0957031	4.063	4.84463e-05	0.00115901
Bnip3	1386.41	-0.306108	0.0754552	-4.05682	4.97447e-05	0.00118781
Ap4s1	361.157	0.423865	0.104559	4.05383	5.03853e-05	0.00119854
Ubqln2	5127.49	-0.367342	0.0906156	-4.05385	5.03826e-05	0.00119854
Itm2b	12785.3	0.31011	0.0765203	4.05266	5.06396e-05	0.00120231
Irf9	241.577	-0.586376	0.144728	-4.05156	5.08762e-05	0.00120564
Dyrk1b	268.603	-0.479892	0.118515	-4.04919	5.13949e-05	0.00121334
Osbpl8	458.12	0.415278	0.102556	4.04928	5.13763e-05	0.00121334
Sccpdh	1210.09	0.338342	0.0835964	4.04732	5.18074e-05	0.00122079
Csnk1a1	773.324	0.408735	0.101101	4.04285	5.28045e-05	0.00124195
Orai1	303.231	-0.452243	0.111921	-4.04075	5.32807e-05	0.0012508
Api5	637.411	0.39552	0.0979668	4.03729	5.40728e-05	0.00126235
Dact3	1769.52	-0.366652	0.090811	-4.03753	5.40171e-05	0.00126235
Vps35	1712.28	0.319012	0.0790166	4.03728	5.40748e-05	0.00126235
Atp11b	389.837	0.452799	0.112222	4.03484	5.46385e-05	0.00127314
Orc4	425.037	0.451754	0.112029	4.03246	5.51956e-05	0.00128373
Eri3	1783.57	-0.3372	0.0836887	-4.02921	5.59647e-05	0.00129505
Lamtor1	1250.92	-0.380214	0.0943542	-4.02964	5.58615e-05	0.00129505
Rpl18a	5418.14	-0.398763	0.0989708	-4.02909	5.59922e-05	0.00129505
Rps3	1683.9	0.418206	0.103808	4.02863	5.61023e-05	0.00129521
Atp6v1d	2012.51	0.343441	0.0852667	4.02784	5.62919e-05	0.00129632
Lrp10	663.193	-0.435716	0.108183	-4.02757	5.63572e-05	0.00129632
Nefm	8978.85	0.403287	0.100273	4.02191	5.77282e-05	0.00132542
Cntfr	2007.47	-0.430212	0.106979	-4.02148	5.7834e-05	0.00132543
4931406C07Rik	336.096	0.467995	0.116415	4.02005	5.81852e-05	0.00133104
Anxa3	251.098	0.527941	0.131456	4.0161	5.91686e-05	0.00135107
Nsg2	1724.82	0.298475	0.0743319	4.01543	5.93367e-05	0.00135244
Spcs2	1542.79	0.309851	0.0771748	4.01492	5.94657e-05	0.00135293
Tecr	18047	-0.382185	0.0953066	-4.01006	6.07026e-05	0.00137856
1810058I24Rik	792.455	-0.426712	0.106463	-4.00807	6.12177e-05	0.00138775
Dlg1	890.303	0.376416	0.0939664	4.00586	6.17924e-05	0.00139825
Acadsb	752.951	0.381923	0.0953589	4.00511	6.19884e-05	0.00140016
Ggnbp2	433.437	0.426502	0.106625	4	6.33412e-05	0.00142321
Hr	371.243	-0.489238	0.122349	-3.9987	6.36901e-05	0.00142321
Ina	3361.73	-0.309545	0.0773993	-3.99933	6.35221e-05	0.00142321
Nav2	1188.8	-0.348086	0.0870236	-3.9999	6.337e-05	0.00142321
Nlgn3	1046.96	-0.330509	0.0826491	-3.99894	6.36264e-05	0.00142321
Rpl12	3386.82	0.27673	0.0691711	4.00066	6.31666e-05	0.00142321
0610009O20Rik	739.484	-0.347933	0.0870268	-3.998	6.38808e-05	0.0014245
Rps11	5032.61	0.286058	0.0715567	3.99765	6.39752e-05	0.0014245
Ddx1	641.834	0.398202	0.099631	3.99677	6.42124e-05	0.00142725
Cep70	111.051	0.624112	0.156205	3.99547	6.45665e-05	0.00143258
Adgrg1	2094.48	-0.415144	0.103931	-3.99441	6.48561e-05	0.00143393
Tfam	278.625	0.474398	0.118759	3.99462	6.47976e-05	0.00143393
Jam2	3223.52	-0.267876	0.0670769	-3.99356	6.50878e-05	0.00143652
Hypk	466.384	0.480673	0.12038	3.99295	6.52564e-05	0.00143771
Oprm1	159.308	-0.550645	0.137956	-3.99145	6.56715e-05	0.00144431
Ccdc92	4158.95	-0.377685	0.0946455	-3.99052	6.5928e-05	0.00144741
Setd1b	1085.48	-0.414382	0.103885	-3.98886	6.63924e-05	0.00145506
Ipw	615.973	-0.429144	0.107611	-3.9879	6.66594e-05	0.00145836
Sacm1l	723.106	0.415332	0.104221	3.98511	6.74493e-05	0.00147267
Serinc1	6458.53	0.381121	0.0956446	3.98476	6.75481e-05	0.00147267
Pdcd5	326.903	0.492594	0.123636	3.98423	6.77003e-05	0.00147342
Setd1a	758.7	-0.377913	0.0948965	-3.98237	6.82322e-05	0.00148243
Map1b	29663.9	-0.279239	0.0701604	-3.98002	6.89107e-05	0.00149458
Mphosph10	80.5723	0.636885	0.160066	3.9789	6.92358e-05	0.00149903
Clu	35962.2	-0.297844	0.0748841	-3.97739	6.96749e-05	0.0014998
Pkd1	1628.15	-0.3095	0.0778155	-3.97735	6.96874e-05	0.0014998
Slc12a2	1872.9	0.30368	0.0763564	3.97714	6.97497e-05	0.0014998
Slc17a6	2991.22	0.346243	0.0870543	3.97732	6.96955e-05	0.0014998
Acbd5	455.345	0.417651	0.105068	3.97507	7.03598e-05	0.00151033
Creld2	195.324	0.533063	0.134139	3.97396	7.06875e-05	0.00151477
Pxk	1578.67	-0.301702	0.0759324	-3.97331	7.08818e-05	0.00151634
Btbd1	494.843	0.436711	0.109929	3.97266	7.10758e-05	0.0015179
Fam98b	185.983	0.6261	0.157644	3.97159	7.13936e-05	0.00152209
Trnp1	2776.35	-0.289384	0.0729233	-3.96834	7.23753e-05	0.0015404
Fam63a	902.765	-0.331157	0.083494	-3.96624	7.30154e-05	0.00155139
Rpl29	1193.17	-0.406438	0.102503	-3.96514	7.33516e-05	0.0015559
Skiv2l2	386.611	0.425748	0.107419	3.96344	7.38773e-05	0.0015644
Hprt	2059.05	0.340651	0.0859792	3.96201	7.43204e-05	0.00157113
Sirt2	8423.62	-0.29693	0.0749856	-3.95983	7.50047e-05	0.00157762
Tarsl2	372.449	0.456764	0.115345	3.95997	7.496e-05	0.00157762
Tmem59l	4604.28	-0.32115	0.0810983	-3.96001	7.4948e-05	0.00157762
Rltpr	892.977	-0.436115	0.110153	-3.95918	7.52069e-05	0.00157922
Bola2	300.811	0.439073	0.11094	3.95776	7.56559e-05	0.00158599
Fam3c	246.241	0.471126	0.119155	3.95391	7.68847e-05	0.00160906
Jup	1092.64	-0.388212	0.0982719	-3.95039	7.80244e-05	0.00162919
Lgals9	580.43	-0.49558	0.125461	-3.95007	7.81281e-05	0.00162919
Phyh	2261.13	-0.29331	0.0742606	-3.94974	7.82367e-05	0.00162919
Ubxn4	788.384	0.355034	0.0899033	3.94906	7.84586e-05	0.00163111
Cnot6	325.516	0.45267	0.114648	3.94835	7.86904e-05	0.00163142
Xpo1	517.841	0.464326	0.117604	3.94822	7.8734e-05	0.00163142
Aup1	1064.05	-0.347898	0.0881274	-3.94767	7.89168e-05	0.00163251
Arid5b	588.375	-0.436391	0.110581	-3.94634	7.93541e-05	0.00163885
Fabp7	122.115	0.640012	0.162197	3.94589	7.95025e-05	0.00163922
Armc1	491.538	0.411472	0.104296	3.94522	7.97262e-05	0.00164113
Tmem131	2624.87	-0.359321	0.0911082	-3.94389	8.01689e-05	0.00164754
Bcl2l1	1086.58	-0.338102	0.0858134	-3.93997	8.14931e-05	0.0016678
Dpf2	1426.96	-0.322313	0.0818162	-3.93948	8.16575e-05	0.0016678
Farp1	1163.18	-0.374136	0.094964	-3.93977	8.15599e-05	0.0016678
Frs2	1502.89	-0.309369	0.0785545	-3.93827	8.20705e-05	0.0016678
Ftl1	6304.32	-0.395342	0.100386	-3.93823	8.20864e-05	0.0016678
Siglec1	53.6958	-0.666067	0.169121	-3.9384	8.20283e-05	0.0016678
Slc6a9	5843.51	-0.357664	0.0907989	-3.93907	8.17965e-05	0.0016678
Mira	966.937	-0.440152	0.111802	-3.9369	8.25422e-05	0.00167435
Rps12	3834.49	0.363953	0.0924805	3.93545	8.304e-05	0.00168173
Psma6	989.502	0.336168	0.0854396	3.93457	8.33475e-05	0.00168523
Gdap1	590.784	0.452454	0.115036	3.93314	8.38435e-05	0.00169253
Olig1	2865.32	-0.315495	0.0802367	-3.93206	8.4222e-05	0.00169744
Stk39	1417.33	0.325974	0.0829938	3.92769	8.57648e-05	0.00172576
Hcfc1r1	4824.36	-0.429651	0.109431	-3.92621	8.6296e-05	0.00173366
Rab3c	2434.46	0.288769	0.0735566	3.9258	8.64414e-05	0.00173381
Eif2s2	464.55	0.409155	0.104244	3.92499	8.67321e-05	0.00173686
Ndufa1	594.931	0.410985	0.104741	3.92383	8.71538e-05	0.00174252
Foxo3	433.568	-0.394693	0.100656	-3.92121	8.81036e-05	0.00175871
Serpinb1b	528.888	0.392136	0.100123	3.91656	8.98232e-05	0.00179018
Psma3	360.501	0.484274	0.123792	3.912	9.15364e-05	0.00182143
Tardbp	938.399	0.360294	0.0921201	3.91113	9.1864e-05	0.00182505
Arfgef1	590.689	0.348152	0.0890939	3.90769	9.3182e-05	0.00184248
Atp6v1a	4341.39	0.287591	0.0735897	3.90803	9.30523e-05	0.00184248
Top2b	559.921	0.447248	0.114449	3.90783	9.31306e-05	0.00184248
Dnaja2	1112.94	0.381979	0.0978058	3.90548	9.4037e-05	0.00184772
Fam133b	231.045	0.485274	0.124219	3.9066	9.3603e-05	0.00184772
Map2k1	1478.4	0.303739	0.0777676	3.90573	9.39422e-05	0.00184772
Slc39a13	540.781	-0.382195	0.097857	-3.90565	9.3973e-05	0.00184772
Cyld	407.596	0.448593	0.11488	3.9049	9.42651e-05	0.00184931
Ppid	412.598	0.470059	0.120406	3.90395	9.46347e-05	0.00185366
Rpl7	2211.87	0.36364	0.0931761	3.90271	9.51201e-05	0.00186026
Ube2l3	3626.41	-0.332522	0.0852266	-3.90162	9.55495e-05	0.00186575
Pofut2	445.36	-0.407175	0.104371	-3.90121	9.57111e-05	0.001866
Flt1	489.029	-0.428129	0.109805	-3.899	9.65922e-05	0.00188025
Magoh	376.883	0.394288	0.101222	3.89527	9.80911e-05	0.00190646
Lpgat1	1666.43	0.345367	0.0887157	3.89297	9.90258e-05	0.00191868
Nabp2	2050.36	-0.427308	0.109758	-3.89318	9.89378e-05	0.00191868
Fbxl16	2005.8	-0.385622	0.0990745	-3.89225	9.93206e-05	0.00192142
Gm2a	3362.43	-0.342589	0.0880537	-3.89069	9.99613e-05	0.00192788
Prrc2c	3059.79	-0.266994	0.0686238	-3.89068	9.99621e-05	0.00192788
Rai1	808.099	-0.319053	0.0820369	-3.88914	0.000100601	0.00193722
Lmf1	434.123	-0.42275	0.108741	-3.88766	0.000101215	0.00194606
Anp32a	1392.3	0.389965	0.100351	3.88601	0.000101904	0.00195034
Tpra1	634.753	-0.396529	0.10204	-3.88603	0.000101898	0.00195034
Vwa7	233.522	-0.483826	0.124487	-3.88657	0.00010167	0.00195034
Mdh2	4322.64	-0.382613	0.0984964	-3.88454	0.000102525	0.00195576
Plbd2	1826.11	-0.357754	0.0921042	-3.88423	0.000102655	0.00195576
Ube2v1	411.564	-0.507772	0.130718	-3.88447	0.000102553	0.00195576
Tmem176a	1024.18	-0.372912	0.0960168	-3.88382	0.000102828	0.00195607
Pgk1	898.288	0.363133	0.093539	3.88215	0.000103536	0.00196358
Zer1	2590.93	-0.326942	0.0842106	-3.88243	0.000103417	0.00196358
Cisd3	631.346	-0.366222	0.0943791	-3.88033	0.000104317	0.00197242
Disp2	11226.3	-0.298895	0.0770233	-3.88057	0.000104212	0.00197242
Chtop	1017.65	0.332454	0.0857023	3.87917	0.000104813	0.00197287
Nefh	38932	-0.299706	0.0772584	-3.87927	0.000104771	0.00197287
Snrpa	1118.89	-0.442291	0.114007	-3.87951	0.000104668	0.00197287
Ch25h	76.2935	-0.626946	0.161753	-3.87594	0.000106213	0.00199623
Slirp	458.317	0.421226	0.108782	3.87221	0.000107854	0.00202403
Creb1	324.171	0.451393	0.116593	3.87152	0.000108159	0.00202673
Hnrnpul2	606.351	0.435468	0.112516	3.87026	0.00010872	0.00203118
Pnisr	982.782	0.356496	0.09211	3.87033	0.000108689	0.00203118
Canx	3887.73	0.290555	0.0750827	3.86981	0.000108921	0.0020319
Atp6v0b	1034.32	0.349221	0.0903084	3.86698	0.000110193	0.00205104
Ncstn	1656.15	-0.399237	0.103257	-3.86643	0.000110438	0.00205104
Snw1	463.326	0.410255	0.106097	3.86677	0.000110284	0.00205104
Arhgdib	739.828	-0.440233	0.113937	-3.86384	0.000111618	0.00206989
Rprd1a	463.569	0.375204	0.0971701	3.86131	0.000112779	0.00208524
Wnk2	1694.01	-0.353098	0.0914391	-3.86157	0.000112662	0.00208524
Arhgap1	1230.84	-0.345274	0.0894473	-3.86008	0.000113349	0.0020927
Serpini1	730.837	0.385239	0.0998125	3.85963	0.00011356	0.00209351
Rps9	2101.67	0.304662	0.0790345	3.8548	0.000115825	0.00213213
Rcan2	9778.82	-0.286827	0.0744201	-3.85416	0.000116127	0.00213455
Exoc2	792.654	0.356309	0.0924665	3.85339	0.000116494	0.00213817
Dcp2	604.565	0.401267	0.104177	3.85178	0.000117262	0.00214912
Fam189b	1077.99	-0.434304	0.112771	-3.8512	0.00011754	0.00215021
Zwint	12386.5	0.223943	0.0581528	3.85094	0.000117665	0.00215021
Sms	1383.38	0.280945	0.0729866	3.84927	0.000118471	0.00216179
Smc3	202.74	0.512811	0.133275	3.84775	0.000119207	0.00217206
Chmp2a	593.395	0.399444	0.103872	3.84555	0.000120283	0.00218215
Ppif	1256.9	-0.3838	0.0998022	-3.8456	0.000120258	0.00218215
Zfp91	1310.4	0.314875	0.0818713	3.84598	0.000120073	0.00218215
Cdc42ep1	953.091	-0.364837	0.0949597	-3.84202	0.000122024	0.00221054
Sos1	2103.88	-0.28623	0.074521	-3.84094	0.000122565	0.00221714
Ncoa6	1804.8	-0.327715	0.0853452	-3.83987	0.000123097	0.00222355
Hdac7	511.529	-0.436342	0.113648	-3.83943	0.00012332	0.00222386
Sez6l2	13715.8	-0.335638	0.0874255	-3.83913	0.000123469	0.00222386
Bscl2	2407.44	-0.35397	0.0922158	-3.8385	0.000123788	0.00222641
Osbpl1a	1684.44	0.296512	0.0772716	3.83727	0.00012441	0.0022344
Lnx2	120.307	-0.559088	0.14577	-3.83541	0.000125355	0.00224814
Lin7c	485.998	0.390889	0.101946	3.83429	0.000125927	0.00225517
Alg3	517.654	-0.491334	0.128221	-3.83194	0.000127139	0.00227362
Ccnk	853.133	-0.433883	0.113274	-3.83039	0.000127939	0.00228358
Scoc	1319.72	0.382879	0.0999641	3.83016	0.00012806	0.00228358
Guk1	303.739	0.432662	0.112982	3.82948	0.000128413	0.00228662
Klf2	330.072	-0.513033	0.134181	-3.82344	0.000131601	0.00233345
Sfpq	917.528	0.357849	0.0935868	3.82371	0.00013146	0.00233345
Slc29a3	1326.9	-0.269792	0.0705566	-3.82376	0.000131432	0.00233345
Eif4ebp1	188.741	-0.543739	0.142245	-3.82256	0.000132071	0.0023361
Sucla2	602.584	0.442337	0.11572	3.82247	0.000132123	0.0023361
St3gal1	1006.68	-0.369584	0.0967451	-3.82019	0.000133349	0.00235446
Cox4i1	4932.43	0.292183	0.0765175	3.81852	0.000134255	0.00236711
Abcg4	1297.72	-0.379482	0.0994165	-3.81709	0.000135033	0.0023674
Ergic1	2090.87	-0.326798	0.0856294	-3.81643	0.000135397	0.0023674
Golga4	250.052	0.532748	0.139594	3.81642	0.000135404	0.0023674
Hspa4	1006.24	0.371021	0.0971938	3.81733	0.000134903	0.0023674
Rps6kb1	372.57	0.397738	0.104179	3.81783	0.000134629	0.0023674
Ttyh3	2330.43	-0.42792	0.112092	-3.81757	0.000134774	0.0023674
Bzw1	692.549	0.348716	0.0913818	3.81603	0.000135618	0.00236784
Nfkbia	601.353	-0.363221	0.0952418	-3.81367	0.00013692	0.00238724
Csnk2b	3760.75	-0.349113	0.0915891	-3.81172	0.000138001	0.00240274
Sh3gl3	458.853	0.386584	0.101429	3.81137	0.000138199	0.00240286
Nacc1	1482.77	-0.355074	0.0931965	-3.80995	0.000138993	0.00241331
Pdk2	3789.58	-0.387631	0.101767	-3.809	0.000139528	0.00241926
Scand1	251.361	-0.471941	0.123918	-3.8085	0.000139813	0.00242085
Coq2	403.521	0.397344	0.104372	3.807	0.00014066	0.0024305
Phactr4	744.974	-0.376252	0.0988359	-3.80683	0.000140758	0.0024305
Esam	136.759	-0.54719	0.143776	-3.80585	0.000141317	0.00243679
Ncam1	7591.73	-0.274252	0.0720795	-3.80486	0.000141885	0.00243988
Tmem176b	2402.47	-0.284775	0.0748424	-3.80499	0.000141807	0.00243988
Spag9	1899.87	0.354708	0.0932532	3.80371	0.000142546	0.00244789
Gpr137	2015.4	-0.33978	0.0893655	-3.80214	0.000143452	0.00245486
Plin3	436.361	0.392581	0.103258	3.80193	0.000143571	0.00245486
Rnf145	621.057	0.339481	0.0892931	3.80188	0.000143604	0.00245486
Zc3h7a	182.579	0.504817	0.132789	3.80165	0.000143736	0.00245486
Sema4g	958.413	-0.376676	0.0991402	-3.79943	0.000145031	0.00247362
Eif2a	728.119	0.394363	0.103919	3.79491	0.000147696	0.0025125
Gprasp1	4611.65	0.311496	0.0820958	3.79429	0.000148064	0.0025125
Higd2a	3169.32	-0.318653	0.0839802	-3.79438	0.000148014	0.0025125
Utp6	197.967	0.5306	0.139845	3.79421	0.000148112	0.0025125
Prpf8	5458.75	-0.249181	0.0656841	-3.79363	0.000148459	0.00251498
Paqr5	98.6288	-0.570168	0.150438	-3.79005	0.000150616	0.00254808
Cdk17	581.087	0.370609	0.0978042	3.7893	0.000151072	0.0025489
Tsnax	625.953	0.363084	0.0958164	3.78938	0.000151027	0.0025489
Fkbp2	531.896	0.501453	0.132379	3.788	0.000151865	0.00255885
Ola1	695.387	0.380027	0.100338	3.78748	0.000152186	0.00256081
Zc3h15	605.667	0.368008	0.0972113	3.78565	0.00015331	0.00257626
Spred2	784	-0.382581	0.101131	-3.78303	0.000154929	0.00259999
Cep290	82.6062	0.642624	0.169905	3.78225	0.000155418	0.00260471
Dad1	3903.83	-0.293646	0.0776569	-3.78133	0.000155996	0.00260987
Mef2d	900.011	-0.389609	0.103041	-3.78109	0.000156142	0.00260987
Fbxl5	417.577	0.395823	0.104701	3.78051	0.00015651	0.00261253
Ep300	1590.96	-0.298156	0.0789691	-3.7756	0.000159622	0.00266094
Ccdc97	721.575	-0.396301	0.105023	-3.77346	0.000161001	0.00268035
Tspan14	798.221	-0.340075	0.0901649	-3.7717	0.00016214	0.00269238
Zfp932	161.014	0.507286	0.134499	3.77168	0.000162153	0.00269238
Agap3	2655.71	-0.364577	0.0966911	-3.77053	0.000162899	0.00269339
Klhdc3	1841.65	-0.348741	0.0925019	-3.77009	0.000163186	0.00269339
Rp2h	93.2755	0.597965	0.158562	3.77118	0.000162475	0.00269339
Ucp2	1709.59	-0.407521	0.108077	-3.77065	0.00016282	0.00269339
Vopp1	375.056	0.390037	0.10346	3.76994	0.000163288	0.00269339
Dnajb6	129.657	0.574442	0.152393	3.76949	0.000163581	0.00269467
Mphosph8	301.107	0.473003	0.12551	3.76865	0.000164132	0.00269667
Vstm2l	1059.26	-0.410109	0.108815	-3.76888	0.000163985	0.00269667
Gltscr1l	1583.82	-0.296809	0.0788001	-3.76661	0.00016548	0.00271525
Ccdc88a	695.928	0.364262	0.0967634	3.76446	0.000166909	0.00273513
Mocs2	331.708	0.458681	0.121875	3.76353	0.000167531	0.00274174
Clptm1	3185.47	-0.263688	0.0700829	-3.76252	0.000168209	0.00274209
Elavl2	462.105	0.459424	0.122094	3.76288	0.000167967	0.00274209
Sipa1l3	1124.23	-0.362957	0.0964598	-3.76278	0.000168033	0.00274209
Usp11	2447.93	-0.327623	0.0870864	-3.76205	0.000168529	0.00274374
2900011O08Rik	4904.96	-0.286711	0.0762712	-3.7591	0.000170523	0.00275119
Aasdhppt	249.475	0.457928	0.121796	3.75978	0.00017006	0.00275119
Comt	1055.52	-0.340266	0.0905065	-3.75958	0.000170201	0.00275119
Kcnd2	849.327	0.339067	0.0901618	3.76065	0.000169474	0.00275119
Krr1	290.759	0.429677	0.114267	3.76029	0.000169718	0.00275119
Praf2	2273.87	-0.376712	0.100195	-3.75977	0.000170067	0.00275119
Psmc2	1048.63	0.344327	0.0915975	3.75913	0.000170506	0.00275119
Rnf208	4177.28	-0.392867	0.104565	-3.75716	0.00017185	0.00276904
Atxn2	2750.56	-0.320288	0.0852625	-3.75649	0.000172314	0.00277294
Map7d2	3165.72	0.288397	0.0768055	3.7549	0.000173413	0.00278349
Ulk1	1142.11	-0.344615	0.0917706	-3.75518	0.000173219	0.00278349
Camkv	921.449	0.305582	0.0814122	3.75352	0.00017437	0.00279528
Taf13	184.857	0.562972	0.150008	3.75295	0.000174768	0.00279808
Psmc5	931.209	0.38468	0.102522	3.75216	0.000175317	0.00280328
R3hdm4	1543.81	-0.355029	0.0946518	-3.7509	0.000176203	0.00281385
Samd4b	1899.5	-0.371083	0.0989422	-3.75051	0.000176477	0.00281464
2310061I04Rik	2554.47	-0.352164	0.093961	-3.74798	0.000178266	0.00283957
Cebpz	235.241	0.484417	0.129265	3.74746	0.000178631	0.00284048
Pdlim1	235.751	-0.436117	0.116383	-3.74726	0.000178776	0.00284048
Ccpg1	803.94	0.394266	0.105232	3.74666	0.000179207	0.00284373
Gpx3	601.896	-0.471712	0.125939	-3.74557	0.000179984	0.00285244
Rac1	13235	-0.26185	0.0699174	-3.74513	0.000180298	0.0028538
Ap5b1	55.974	-0.643987	0.171973	-3.74471	0.000180602	0.0028542
Zcrb1	465.243	0.419753	0.1121	3.74447	0.000180778	0.0028542
Fbxo9	1203.87	0.315818	0.0843696	3.74326	0.000181647	0.00286431
0610010K14Rik	879.422	-0.37912	0.101333	-3.74131	0.000183065	0.00288305
Clcn4-2	1800.11	0.280355	0.0749428	3.74092	0.000183351	0.00288393
Bcl6	844.5	-0.339606	0.0908391	-3.73854	0.000185089	0.00290762
Acvrl1	142.831	-0.520256	0.139176	-3.73811	0.00018541	0.00290901
Hcfc1	2102.19	-0.306937	0.0821193	-3.7377	0.000185711	0.00291009
Ppp3ca	5957.7	0.242053	0.0647835	3.73634	0.000186716	0.00292218
Syt4	1470.03	0.307222	0.0822551	3.73499	0.000187721	0.00293425
Apold1	76.2957	-0.629398	0.168601	-3.73307	0.000189163	0.0029531
Fzr1	771.543	-0.372051	0.099679	-3.73249	0.000189598	0.00295621
Fgfrl1	604.421	-0.376956	0.101053	-3.73026	0.000191283	0.00297879
Irf2	412.7	-0.376273	0.100908	-3.72887	0.000192341	0.00299155
Cadm3	5369.22	-0.282352	0.0757429	-3.72777	0.000193183	0.00300092
Nup214	769.508	-0.321151	0.0861768	-3.72665	0.000194042	0.00300736
Oxa1l	1920.09	-0.348553	0.0935311	-3.7266	0.000194077	0.00300736
Mypop	697.98	-0.37573	0.100845	-3.72581	0.00019469	0.00301077
Pianp	3251	-0.413276	0.110926	-3.7257	0.000194778	0.00301077
Sart1	187.017	0.527933	0.141713	3.72537	0.000195027	0.00301091
Tceal5	95.5958	0.606033	0.162692	3.72504	0.000195285	0.00301119
Suox	465.137	-0.368353	0.098896	-3.72465	0.000195589	0.00301216
1110004E09Rik	116.395	0.568482	0.152677	3.72344	0.000196527	0.0030155
Cat	2042.56	-0.327096	0.0878341	-3.72402	0.000196076	0.0030155
Gls	2423.68	0.290225	0.0779446	3.72348	0.000196492	0.0030155
Ctif	1516.31	-0.298879	0.0803121	-3.72147	0.000198066	0.00303107
Lats1	1048.22	-0.279694	0.075162	-3.72121	0.000198267	0.00303107
Rsad2	84.9899	-0.663131	0.178199	-3.72129	0.000198207	0.00303107
Id2	2847.98	-0.327791	0.0881028	-3.72056	0.000198784	0.00303157
Lamtor3	407.423	0.400876	0.107741	3.72075	0.000198633	0.00303157
Efhd1	3063.65	-0.325504	0.0875048	-3.71984	0.00019935	0.00303652
Hcn2	2716.96	-0.360469	0.0969444	-3.71831	0.00020056	0.00305123
Omg	5711.56	-0.277977	0.0748019	-3.71617	0.000202265	0.00307344
Maz	1224.01	-0.289938	0.0780556	-3.71451	0.000203598	0.00308674
Utp3	156.524	0.526701	0.141797	3.71447	0.000203632	0.00308674
Bak1	461.621	-0.392009	0.105561	-3.71357	0.000204358	0.003094
Psmd14	671.217	0.395496	0.106519	3.71291	0.000204887	0.00309826
Gnao1	8742.29	-0.26561	0.0715838	-3.71048	0.000206868	0.00312445
A330074K22Rik	412.211	-0.39911	0.10759	-3.70953	0.000207642	0.00313237
Brix1	218.642	0.463919	0.12512	3.70778	0.000209083	0.00314653
Eif5b	508.378	0.406644	0.109665	3.70806	0.000208854	0.00314653
Man2b1	1228.29	-0.330545	0.0891894	-3.70609	0.00021048	0.00316376
Slc50a1	936.17	-0.356351	0.0961695	-3.70545	0.000211019	0.00316807
Csf1	1222.98	-0.306308	0.0826913	-3.70423	0.000212034	0.0031795
Psmd7	515.31	0.36852	0.0995054	3.70352	0.000212631	0.00318464
Lrrc27	317.47	-0.399908	0.108046	-3.70128	0.000214516	0.00320521
Usp47	483.615	0.407759	0.11016	3.70151	0.00021432	0.00320521
Ubtf	600.791	0.360365	0.097383	3.7005	0.000215179	0.00320747
Vps37c	281.06	-0.434844	0.117506	-3.7006	0.000215093	0.00320747
Prrc2a	3980.62	-0.394653	0.106658	-3.70017	0.000215454	0.00320776
Adamtsl5	325.159	-0.46485	0.125665	-3.69912	0.000216348	0.00321725
Bhlhe40	1624.87	-0.308046	0.0832903	-3.69846	0.00021691	0.00322179
Cryab	13076.9	-0.387107	0.104765	-3.695	0.00021989	0.00325064
Mospd3	416.565	-0.44848	0.12135	-3.69577	0.000219222	0.00325064
Pm20d1	307.715	-0.392951	0.10633	-3.69559	0.000219378	0.00325064
Tmem68	143.974	0.510106	0.138052	3.69502	0.000219872	0.00325064
Cln3	480.206	-0.394194	0.106713	-3.69396	0.000220787	0.0032524
Copz1	2401.47	-0.305318	0.0826524	-3.694	0.000220757	0.0032524
Fam96a	213.339	0.461797	0.125001	3.69434	0.000220456	0.0032524
Laptm5	2268.56	-0.408072	0.110497	-3.69305	0.000221577	0.00326019
Cadm1	932.459	0.336117	0.0910315	3.69231	0.000222225	0.00326516
Luc7l2	1319.85	0.305085	0.0826324	3.69207	0.000222435	0.00326516
Tsn	591.108	0.348717	0.0944736	3.69116	0.000223235	0.00327307
Abhd14a	311.974	-0.40454	0.109611	-3.6907	0.000223634	0.00327508
Brd4	1938.17	-0.330105	0.0894888	-3.68879	0.000225327	0.0032959
Rab6b	11338.8	-0.246872	0.0669303	-3.6885	0.000225581	0.0032959
Cenpc1	190.806	0.466164	0.126426	3.68726	0.000226681	0.00330812
Mlxipl	146.879	-0.530054	0.143827	-3.68535	0.00022839	0.00332918
Psmc3	1019.65	0.331777	0.0900556	3.68414	0.000229479	0.00333772
Wnk1	6561.09	-0.249628	0.0677582	-3.6841	0.000229508	0.00333772
Mme	330.395	0.43455	0.117996	3.68276	0.000230724	0.00334764
Taok1	1760.34	0.308304	0.08371	3.68301	0.000230499	0.00334764
Bhlhb9	314.941	0.425631	0.115605	3.68177	0.000231624	0.00335681
Tbcb	744.013	0.358113	0.0973299	3.67937	0.000233807	0.00338452
Minos1	1320.94	0.328862	0.0893959	3.67871	0.000234413	0.00338938
Rchy1	470.831	0.349697	0.0950799	3.67793	0.000235137	0.00339271
Sarm1	378.289	-0.390055	0.106059	-3.67771	0.000235336	0.00339271
Whsc1	465.156	0.373569	0.10158	3.67758	0.000235454	0.00339271
Cln6	358.772	-0.429262	0.116747	-3.67687	0.000236113	0.00339439
Scamp1	1622.19	0.303671	0.0825855	3.67705	0.000235945	0.00339439
Wbp2	9773.54	-0.372158	0.101227	-3.67647	0.000236479	0.00339576
Ubqln4	1589.55	-0.301217	0.0819379	-3.67617	0.000236766	0.00339599
Thoc1	499.511	0.363161	0.098848	3.67394	0.000238841	0.00342184
Parm1	590.275	-0.361794	0.0985632	-3.67068	0.000241904	0.00346176
H1fx	394.734	-0.466685	0.127181	-3.66945	0.000243071	0.00347426
Scn2a1	772.535	0.312908	0.0852801	3.66918	0.000243331	0.00347426
Ctnna1	892.307	0.329401	0.089788	3.66865	0.000243831	0.00347743
Klhdc2	1194.5	0.295683	0.0806194	3.66763	0.000244807	0.00348738
Clk1	845.515	0.342848	0.0934951	3.66702	0.000245398	0.00349184
Cst7	619.501	-0.480831	0.131182	-3.66538	0.000246968	0.00350447
Hnrnph1	773.324	0.389268	0.106203	3.66533	0.000247017	0.00350447
Zfp763	143.793	0.506364	0.138154	3.66522	0.000247125	0.00350447
Smpd1	2323.82	-0.252189	0.0688172	-3.66462	0.000247709	0.00350879
2610001J05Rik	280.402	0.41552	0.113413	3.66379	0.000248511	0.00351617
Asb8	1554.01	-0.298222	0.0814202	-3.66276	0.000249515	0.00352464
Zfp281	344.321	0.423888	0.115734	3.6626	0.000249672	0.00352464
Glmp	1140.8	-0.284754	0.0777693	-3.66152	0.000250724	0.00353154
Rsbn1	350.918	0.409175	0.111746	3.66166	0.000250584	0.00353154
Bag3	737.458	-0.44643	0.121942	-3.661	0.000251232	0.0035339
Cdc16	790.14	0.298028	0.0814126	3.66072	0.000251509	0.0035339
Phf20	524.229	0.354884	0.0969499	3.66049	0.000251736	0.0035339
Fbxo3	878.469	0.308679	0.0843979	3.65742	0.000254762	0.00357237
Tmem175	1032.8	-0.311103	0.0850802	-3.65658	0.000255603	0.00358015
Nudt4	3012.78	0.268263	0.0733841	3.65559	0.000256586	0.00358992
Bcl9l	493.452	-0.412213	0.112772	-3.65527	0.000256913	0.00359048
Ciz1	800.093	-0.366746	0.100352	-3.6546	0.00025758	0.0035918
Mobp	14633	-0.341621	0.0934763	-3.65463	0.000257552	0.0035918
Trp53bp2	616.504	-0.339555	0.0929242	-3.6541	0.000258082	0.0035948
Slc36a1	1520.58	-0.327375	0.0896251	-3.65271	0.000259486	0.00361033
Arhgdia	4370.82	-0.292125	0.0799942	-3.65183	0.000260382	0.00361478
Senp6	516.037	0.398835	0.10921	3.65199	0.000260217	0.00361478
Dennd1a	1314.13	-0.354982	0.0972222	-3.65124	0.000260974	0.00361899
Ppfia2	235.189	0.448077	0.122759	3.65005	0.000262185	0.00363178
Foxf2	84.6909	-0.597662	0.16381	-3.6485	0.00026378	0.00364983
Atat1	1846.67	-0.325744	0.089319	-3.64697	0.000265351	0.00366752
Fibin	97.7175	0.608218	0.166896	3.6443	0.000268123	0.00369949
Hivep1	1612.06	-0.312529	0.0857614	-3.64417	0.000268254	0.00369949
Arhgef11	1996.31	-0.294901	0.0809976	-3.64086	0.000271726	0.00374092
Syngap1	607.183	-0.339913	0.0933637	-3.64074	0.000271855	0.00374092
Gopc	233.482	0.443874	0.121991	3.63857	0.000274161	0.00376438
Setd3	650.749	0.349992	0.0961858	3.6387	0.000274014	0.00376438
Phospho1	1736.79	-0.373562	0.102706	-3.63722	0.000275602	0.00378002
Cebpb	111.389	-0.541184	0.148876	-3.63514	0.000277825	0.00379392
Gtf3c2	1258.45	-0.272984	0.0750905	-3.6354	0.000277546	0.00379392
Hnmt	103.599	0.550893	0.151522	3.63574	0.000277186	0.00379392
Map1lc3a	4653.79	-0.298375	0.0820712	-3.63556	0.000277378	0.00379392
Abcd1	344.554	-0.369776	0.101745	-3.63433	0.000278699	0.00380171
Trim36	262.896	0.408146	0.112393	3.63141	0.000281874	0.00383898
Ubap2l	2547.36	-0.312037	0.085931	-3.63126	0.000282044	0.00383898
Kansl1	2227.78	-0.284476	0.078355	-3.63061	0.000282757	0.00384451
Lrrc73	149.139	-0.484502	0.133501	-3.6292	0.000284302	0.00385298
Pacs1	1149.26	-0.325651	0.0897262	-3.62939	0.000284097	0.00385298
Zfp36l1	1125.25	-0.316622	0.087235	-3.62953	0.000283934	0.00385298
Cit	685.953	-0.330083	0.0910185	-3.62655	0.000287233	0.00388851
Notch3	302.339	-0.449825	0.124121	-3.62408	0.00028999	0.00392159
Exoc3	625.214	0.400244	0.110472	3.62302	0.000291187	0.00393353
Rbx1	861.603	0.346445	0.0957105	3.61972	0.000294923	0.00397543
Slc10a4	448.548	-0.388216	0.107249	-3.61975	0.000294889	0.00397543
Raph1	988.018	-0.278964	0.0771565	-3.61556	0.000299703	0.00403553
Shank2	475.299	-0.371139	0.102684	-3.61439	0.000301061	0.00404947
Akt1s1	857.488	-0.346902	0.095987	-3.61406	0.000301444	0.00405027
Cd34	629.899	-0.343964	0.0951909	-3.61342	0.000302188	0.00405591
Etf1	360.701	0.403953	0.11181	3.61285	0.000302847	0.00406041
Tro	513.108	0.340164	0.0941718	3.61216	0.000303656	0.00406691
Mob4	960.677	0.292577	0.0810051	3.61184	0.000304036	0.00406766
Wbp5	370.816	0.383943	0.106327	3.61095	0.000305081	0.00407728
Rasa1	332.059	0.422172	0.117046	3.60688	0.000309901	0.00413729
Kif5b	1085.36	0.374625	0.103905	3.60547	0.000311585	0.00415535
Fam213b	424.393	0.411332	0.114098	3.60508	0.000312054	0.00415718
Ostm1	405.119	0.393047	0.109046	3.60441	0.000312861	0.00416351
Cd37	305.522	-0.440033	0.122105	-3.60373	0.000313687	0.00417007
Ermn	2975.31	0.32634	0.0905709	3.60314	0.000314397	0.00417225
Tgfb1	368.765	-0.439796	0.122062	-3.60304	0.000314516	0.00417225
2610008E11Rik	109.157	0.569894	0.158234	3.60159	0.00031628	0.00418896
Acat1	662.849	0.373583	0.103731	3.60145	0.000316444	0.00418896
Ubxn2a	530.032	0.407206	0.113098	3.60046	0.000317657	0.00420057
Ptgr2	274.177	0.437457	0.121601	3.59749	0.000321304	0.00423986
Slc4a10	1049.41	0.328742	0.0913796	3.59754	0.000321244	0.00423986
Ing1	175.102	0.486969	0.135388	3.59684	0.000322112	0.00424159
Lyrm2	218.914	0.491103	0.136536	3.59688	0.000322055	0.00424159
Immp1l	118.765	0.533992	0.148559	3.59447	0.000325047	0.00427576
Chmp5	1060.68	0.304596	0.0847726	3.5931	0.000326769	0.0042894
N6amt1	133.445	0.515789	0.143544	3.59324	0.00032659	0.0042894
Sod1	1710.48	0.331724	0.0923627	3.59154	0.000328731	0.00431064
Fam163b	1523.42	-0.358715	0.0998867	-3.59122	0.000329131	0.00431137
Nfasc	5909.52	-0.286106	0.0796828	-3.59056	0.000329969	0.00431784
Sv2c	1682.34	-0.328368	0.0914752	-3.58969	0.00033107	0.00432773
Bcl2l2	246.998	0.452203	0.126081	3.58662	0.000334998	0.00437451
Rnasek	4239.35	-0.37404	0.104337	-3.58493	0.000337168	0.00439827
Sh2d3c	410.245	-0.402486	0.112313	-3.58361	0.000338879	0.00441141
Zfp950	414.254	0.396433	0.110617	3.58383	0.000338595	0.00441141
Cs	6372.35	-0.282875	0.0789633	-3.58237	0.000340494	0.00441914
Otud6b	390.436	0.370523	0.103429	3.58238	0.000340481	0.00441914
Prkar1b	11636.9	-0.25299	0.0706214	-3.58234	0.000340531	0.00441914
Pomp	1007.35	0.380307	0.106176	3.58185	0.000341166	0.00442281
Sarnp	198.943	0.48523	0.135578	3.57897	0.000344945	0.00446718
Slc30a9	910.704	0.36495	0.102011	3.57757	0.000346806	0.00448665
Eif3m	658.045	0.345128	0.0965021	3.57638	0.000348382	0.00450239
Tubb3	7172.7	-0.259728	0.0726333	-3.57588	0.000349045	0.00450631
Rpl9	1509.93	0.312801	0.0874914	3.57522	0.000349939	0.0045132
Cdc42se1	822.826	-0.327821	0.0917672	-3.57231	0.000353847	0.00455891
Nbl1	749.861	-0.353951	0.0991023	-3.57157	0.000354841	0.00456703
Pnrc2	549.566	0.340078	0.0952542	3.57022	0.000356683	0.00458133
Zmiz1	4247.77	-0.36118	0.101162	-3.57032	0.000356547	0.00458133
Hs6st1	1413.79	-0.272893	0.0764596	-3.56911	0.000358195	0.00459604
Rbms2	585.206	-0.356091	0.0998021	-3.56797	0.000359758	0.00461138
Sar1b	709.78	0.356139	0.0998319	3.56739	0.000360556	0.00461689
Nus1	599.581	0.335761	0.0941413	3.56656	0.000361695	0.00462674
Dmtn	2894.11	-0.296154	0.0830708	-3.56508	0.000363739	0.00464341
Snhg3	249.879	0.435751	0.122224	3.5652	0.000363584	0.00464341
Sf3b2	1453.01	0.256747	0.0720893	3.56152	0.000368719	0.0047022
Nfe2l2	1131.84	-0.286253	0.0804283	-3.5591	0.000372121	0.00474076
Mansc1	227.799	-0.481572	0.135377	-3.55728	0.000374716	0.00476497
Rab4b	1147.32	-0.384087	0.107974	-3.55723	0.000374782	0.00476497
Actr6	112.686	0.518021	0.14567	3.55613	0.000376355	0.00478013
Phax	277.181	0.430562	0.121108	3.55521	0.000377684	0.00479216
Tmem63b	1511.01	-0.292834	0.0823941	-3.55406	0.000379326	0.00480813
Spred1	1566.94	0.316939	0.0892141	3.55257	0.000381492	0.00483069
Usp21	661.706	-0.340058	0.0957684	-3.55083	0.000384017	0.00485775
Tmsb4x	6110.89	0.329345	0.0927664	3.55026	0.000384846	0.00486333
Atp5d	3563.92	-0.251865	0.070976	-3.5486	0.000387288	0.00488926
Atp5sl	852.071	-0.349139	0.0984657	-3.54579	0.000391438	0.00493551
Vps16	203.966	0.461517	0.130166	3.54559	0.000391738	0.00493551
Cuta	2429.56	-0.348528	0.0983186	-3.54488	0.000392792	0.00494382
Porcn	863.283	-0.357903	0.101001	-3.54357	0.000394754	0.00496353
Srsf7	804.694	0.332571	0.0938877	3.54222	0.000396768	0.00497887
Ttc1	697.333	0.32441	0.0915828	3.54226	0.000396709	0.00497887
Gse1	1200.73	-0.352795	0.0996488	-3.54039	0.00039954	0.00500863
Sbno2	212.824	-0.419968	0.118654	-3.53942	0.000401008	0.00502201
Kmt2b	739.816	-0.348145	0.0983941	-3.53827	0.000402752	0.00503882
Cct3	556.239	0.367788	0.103966	3.53758	0.000403804	0.0050447
Hipk1	2606.68	-0.247526	0.0699731	-3.53744	0.000404027	0.0050447
Dmwd	899.018	-0.318941	0.0901847	-3.53654	0.000405411	0.00505695
Phip	241.993	0.448586	0.126896	3.53505	0.000407693	0.00508035
Klhl23	149.819	0.483819	0.136932	3.53327	0.000410452	0.0051082
Nr3c1	759.696	0.357059	0.101062	3.53308	0.000410743	0.0051082
Srm	1245.92	-0.354885	0.10046	-3.53259	0.000411512	0.0051127
Actr3	1266.61	0.316332	0.0895885	3.53094	0.000414079	0.0051377
Vps29	1287.66	0.27409	0.0776289	3.53078	0.000414344	0.0051377
Tpd52	729.502	0.301781	0.0855177	3.52887	0.000417339	0.00516973
Snx16	232.088	0.496672	0.140874	3.52564	0.000422461	0.005228
Coq7	195.476	0.472206	0.134021	3.52338	0.000426081	0.0052676
Sae1	323.285	0.437044	0.124075	3.52241	0.000427636	0.00528163
Cct2	1701.15	0.275552	0.0782424	3.52177	0.000428675	0.00528924
Igdcc4	1224.03	-0.305284	0.0867044	-3.52097	0.000429964	0.00529993
Bnip3l	1026.51	0.311951	0.0886485	3.51896	0.000433241	0.00533508
Kif5c	2603.3	0.310003	0.0881198	3.51797	0.000434864	0.00534981
Mfsd2a	531.946	-0.350566	0.0996806	-3.51689	0.000436632	0.00536629
Spns2	1189.5	-0.310813	0.0884165	-3.51532	0.000439219	0.0053928
Arl3	290.666	0.411662	0.117136	3.51439	0.000440764	0.00539592
Cycs	227.03	0.463536	0.131895	3.51443	0.000440701	0.00539592
Pvrl1	996.892	-0.345002	0.0981661	-3.51447	0.000440635	0.00539592
Hdgfrp3	570.902	0.39538	0.112564	3.51248	0.000443944	0.00542425
Rock1	184.428	0.467107	0.13298	3.51262	0.000443711	0.00542425
Mpdz	300.767	0.435311	0.12396	3.51171	0.000445238	0.00543477
Dek	178.336	0.505519	0.144012	3.51026	0.00044766	0.00545902
Cacna2d3	597.534	0.326128	0.0929201	3.50977	0.000448499	0.00546393
Idua	359.5	-0.364594	0.103928	-3.50813	0.000451276	0.00549242
Ccl4	95.8319	-0.539098	0.153691	-3.50768	0.000452031	0.00549628
Iqsec2	888.545	-0.30737	0.0876446	-3.507	0.000453188	0.005505
Fus	820.468	0.37445	0.106823	3.50533	0.000456039	0.00553428
Palmd	258.052	-0.430748	0.12291	-3.50459	0.000457317	0.00554442
Keap1	201.903	0.452424	0.129109	3.5042	0.000457977	0.00554706
Zbed3	230.398	-0.447989	0.12786	-3.50374	0.000458769	0.00555129
Fam214b	741.628	-0.358199	0.102241	-3.50347	0.000459232	0.00555153
Dnajc3	475.098	0.447944	0.127869	3.50315	0.000459797	0.005553
Pld4	820.197	-0.315154	0.0900051	-3.50151	0.000462629	0.00558182
F3	1095.73	-0.338982	0.0968585	-3.49977	0.000465663	0.00560764
Mettl14	85.1395	0.557435	0.159266	3.50002	0.000465218	0.00560764
Esrrg	1200.7	-0.34409	0.0983699	-3.49792	0.000468908	0.00564038
Gstm7	682.98	-0.318152	0.0909602	-3.4977	0.000469282	0.00564038
Dnttip2	184.899	0.462297	0.132195	3.49708	0.000470381	0.00564277
Grin1	4734.15	-0.263311	0.0752895	-3.49732	0.000469959	0.00564277
Tbc1d9b	3378.72	-0.27694	0.0792029	-3.4966	0.000471234	0.0056476
Tnfsf12	267.977	-0.452854	0.129555	-3.49544	0.000473276	0.00566477
Zfp385a	2213.81	-0.388626	0.111186	-3.49528	0.00047357	0.00566477
Zbtb11	271.824	0.394358	0.11289	3.49331	0.00047708	0.00570131
Spast	447.304	0.354348	0.10145	3.49285	0.000477894	0.0057056
Atp5g1	2377.26	-0.339143	0.0971402	-3.49127	0.000480728	0.00572853
Psmd1	1939.98	0.283918	0.0813221	3.49128	0.000480707	0.00572853
Lamtor2	394.904	0.373829	0.107135	3.48932	0.000484253	0.00576167
Selm	2507.19	-0.294819	0.0845065	-3.48872	0.000485348	0.00576167
Tax1bp1	1491.83	0.264034	0.0756791	3.48886	0.000485077	0.00576167
Znfx1	799.346	-0.321828	0.0922445	-3.48886	0.000485079	0.00576167
Unc5a	658.062	-0.362632	0.103955	-3.48838	0.000485966	0.00576354
Rab8b	453.721	0.368375	0.10567	3.48608	0.000490149	0.00580218
Rb1cc1	395.272	0.367961	0.105544	3.48633	0.000489705	0.00580218
Chrm2	412.39	-0.346069	0.0993201	-3.48438	0.000493283	0.00583377
Dynlrb1	6779.12	-0.25496	0.0731822	-3.48391	0.000494144	0.0058341
Raver1	263.505	-0.473453	0.135909	-3.48361	0.000494707	0.0058341
Rpl13a	2157.44	0.272171	0.0781286	3.48363	0.000494657	0.0058341
Srprb	773.059	-0.326584	0.0937718	-3.48275	0.000496296	0.00584734
Psmc6	501.712	0.373008	0.107141	3.48147	0.000498665	0.00586422
Rusc1	2706.06	-0.302974	0.0870216	-3.48159	0.00049844	0.00586422
Tcf7l1	173.381	-0.497153	0.142842	-3.48043	0.000500607	0.00588154
P2ry6	244.509	-0.491049	0.141109	-3.47993	0.000501548	0.00588709
Anks1b	1464.1	-0.308572	0.0886829	-3.4795	0.00050235	0.00588771
Tatdn2	143.148	0.48719	0.140021	3.4794	0.000502541	0.00588771
Panx2	1883.64	-0.352818	0.101432	-3.47839	0.000504441	0.00590445
Zyg11b	1684.76	0.299792	0.0862343	3.47649	0.000508032	0.00594095
Arfip1	249.24	0.42439	0.122121	3.47517	0.000510535	0.00596465
Miat	780.306	0.330074	0.0949962	3.4746	0.000511611	0.00597166
Sf3b6	774.849	0.335449	0.0965623	3.47391	0.000512924	0.00597585
Zdhhc8	1326.44	-0.386726	0.111322	-3.47393	0.000512901	0.00597585
Afg3l1	94.0281	0.544182	0.156694	3.4729	0.000514876	0.00598746
Ankrd34a	739.426	-0.30036	0.0864845	-3.47299	0.000514693	0.00598746
Slmap	679.189	0.36529	0.105228	3.47143	0.00051769	0.00601461
Dcun1d1	175.514	0.451607	0.130107	3.47106	0.000518412	0.00601742
Gas1	134.569	0.546851	0.157618	3.46947	0.000521496	0.00604761
1700021F05Rik	118.373	0.544122	0.156928	3.46734	0.000525633	0.00608996
Ppp2r2c	1801.15	0.288478	0.083237	3.46574	0.000528773	0.00612068
Arid4b	237.015	0.438411	0.12652	3.46514	0.000529956	0.00612488
Prr12	853.333	-0.38078	0.109891	-3.46506	0.000530113	0.00612488
Slc6a1	8354.09	-0.272609	0.0786935	-3.46418	0.000531852	0.00613932
Golim4	320.769	0.384486	0.111054	3.46214	0.0005359	0.00618035
Sema6a	1783.09	-0.246146	0.0711251	-3.46075	0.00053868	0.0062067
Tceb1	844.848	0.399093	0.115362	3.45948	0.000541212	0.00623015
Fam50a	191.764	0.448298	0.129616	3.45867	0.000542848	0.00624325
Usp54	2007.52	-0.312489	0.0903573	-3.45837	0.000543461	0.00624457
Rpl28	5069.65	-0.310534	0.0898489	-3.45618	0.000547881	0.0062896
Sema4a	530.975	-0.348751	0.100927	-3.45549	0.000549296	0.00630007
Lipe	247.845	-0.391938	0.113445	-3.45488	0.00055053	0.00630641
Zfp706	2138.17	0.235028	0.068031	3.45472	0.000550855	0.00630641
Cdk18	1292.7	-0.388989	0.112607	-3.45439	0.000551541	0.0063085
Ppa1	782.405	0.345754	0.100108	3.45382	0.000552696	0.00631595
Capns1	7334.98	-0.28294	0.0819421	-3.45292	0.000554555	0.00633142
Lrrc8b	720.844	-0.411796	0.11931	-3.45147	0.000557533	0.00635963
Rfx7	876.998	-0.311864	0.0903749	-3.45079	0.000558955	0.00637005
Plekhm1	394.795	-0.368099	0.106696	-3.44998	0.000560636	0.0063834
Serpina3n	8808.88	-0.343412	0.0995586	-3.44935	0.000561944	0.00639249
Rpl5	634.486	0.346602	0.100514	3.44831	0.000564116	0.00641138
A930005H10Rik	486.656	-0.384938	0.111643	-3.44793	0.000564898	0.00641446
Atxn2l	3643.39	-0.349139	0.101416	-3.44264	0.000576058	0.00652392
Lcp2	206.172	-0.425159	0.12349	-3.44285	0.00057561	0.00652392
Ubap2	1239.9	-0.362351	0.105254	-3.44262	0.000576099	0.00652392
Psmf1	1081.35	-0.295495	0.0858524	-3.4419	0.000577652	0.0065356
Crat	1485.4	-0.289614	0.0841731	-3.4407	0.000580215	0.00655867
Atrx	675.946	0.306381	0.0890526	3.44045	0.000580758	0.00655891
Cog3	220.083	0.422204	0.122741	3.43981	0.000582133	0.00656564
Ddx42	378.149	0.405562	0.117907	3.43968	0.000582402	0.00656564
Pdcd6ip	1888.67	-0.259083	0.0753383	-3.43893	0.00058401	0.00657785
Rgs11	333.052	-0.418186	0.121615	-3.43862	0.000584691	0.00657961
Ddx3x	709.285	0.442601	0.128732	3.43815	0.000585693	0.00658498
Nckap1	4991.91	0.231313	0.0673009	3.437	0.000588191	0.00660713
1500011B03Rik	2128.64	-0.302554	0.0880445	-3.43638	0.000589548	0.0066153
Cox11	170.799	0.4577	0.1332	3.43618	0.000589973	0.0066153
Abce1	998.449	0.306735	0.0892949	3.43508	0.000592383	0.00663639
Sidt2	1335.2	-0.305967	0.089086	-3.43452	0.000593613	0.00664423
Nsmce4a	512.255	0.329398	0.0960658	3.42888	0.000606076	0.00677767
Sh3bgrl3	4683.32	-0.512407	0.149526	-3.42687	0.00061059	0.00682207
Hspb1	1401.98	-0.555524	0.162134	-3.42633	0.000611798	0.00682947
Mboat7	2688.22	-0.268245	0.0783032	-3.42572	0.000613167	0.00683867
Tspan6	433.227	0.357809	0.104506	3.42381	0.000617502	0.0068809
Eif3a	655.165	0.38995	0.113918	3.42307	0.000619174	0.00689194
Tmeff1	252.279	0.493337	0.144129	3.42289	0.000619593	0.00689194
Sept9	835.275	-0.29116	0.0850792	-3.42222	0.000621118	0.00690278
Cxcl14	1615.26	-0.324569	0.0948497	-3.42193	0.000621779	0.00690401
Zyx	1759.91	-0.392806	0.114806	-3.42147	0.000622832	0.00690958
2810013P06Rik	129.573	0.491295	0.143604	3.42119	0.000623484	0.00691069
Them6	1326.52	-0.284423	0.0832019	-3.41847	0.000629743	0.0069739
Hibch	97.3365	0.533215	0.15602	3.41761	0.000631728	0.00698397
Vmp1	1104.41	0.270065	0.0790218	3.4176	0.000631767	0.00698397
Tpcn1	1061.49	-0.314672	0.0920976	-3.41672	0.000633801	0.00699952
Zfp326	109.785	0.533216	0.15607	3.41651	0.000634289	0.00699952
Fam78b	839.465	-0.310145	0.0907935	-3.41593	0.000635639	0.00700208
Smim13	1191.48	0.28228	0.0826338	3.41603	0.000635405	0.00700208
Chpf	861.165	-0.355234	0.104014	-3.41525	0.000637243	0.00700744
Hspe1	376.509	0.376944	0.110371	3.41525	0.000637233	0.00700744
Adgre5	361.094	-0.377075	0.110424	-3.4148	0.000638297	0.00701287
Spi1	142.965	-0.476705	0.139613	-3.41449	0.000639027	0.00701475
Dusp7	968.799	-0.308469	0.0903841	-3.41287	0.000642824	0.00704446
Ppp1r13l	92.3548	-0.512769	0.150246	-3.41286	0.000642857	0.00704446
Tmx4	2139.37	0.29799	0.0873231	3.4125	0.000643707	0.00704761
Mkks	158.525	0.523208	0.153363	3.41156	0.000645925	0.00705956
Rabl2	1024.03	-0.306651	0.0898829	-3.41168	0.000645648	0.00705956
Papss1	712.875	0.305937	0.0897245	3.40973	0.00065026	0.00709522
Ssbp1	73.7997	0.573115	0.168083	3.40971	0.00065032	0.00709522
Ccnc	418.921	0.391419	0.114823	3.40889	0.000652277	0.0071063
Fat1	1884.85	-0.254207	0.074574	-3.40878	0.000652537	0.0071063
Rab3b	1289.67	-0.366212	0.107439	-3.40857	0.000653036	0.0071063
Hars	375.296	0.376514	0.110491	3.40764	0.000655264	0.00712436
Rnf220	872.708	-0.304538	0.0893758	-3.40738	0.000655895	0.00712504
Hltf	140.31	0.526965	0.154745	3.40538	0.000660717	0.007165
Mtfr1l	2130.56	-0.281395	0.082629	-3.40552	0.000660372	0.007165
Carm1	2010.3	-0.32159	0.0944505	-3.40486	0.000661988	0.00717259
Map3k9	1561.41	-0.270011	0.0793112	-3.40445	0.000662979	0.00717712
Asb13	730.742	0.315498	0.0927055	3.40323	0.000665933	0.00720288
Dnm1l	2389.46	0.267491	0.0786139	3.4026	0.000667484	0.00721343
Atp1a3	24607.1	-0.330053	0.0970359	-3.40135	0.000670539	0.00723378
Cct8	1079	0.307325	0.0903474	3.40159	0.000669956	0.00723378
Nmu	93.8988	0.558862	0.164317	3.40112	0.000671098	0.00723378
Cdadc1	331.125	0.399344	0.117452	3.40007	0.00067369	0.00725548
Ube2m	1838.58	-0.290147	0.085348	-3.39957	0.00067491	0.00726238
Tjap1	267.057	-0.437621	0.128746	-3.39909	0.000676096	0.0072689
Plekhn1	167.38	-0.453579	0.133509	-3.39738	0.000680356	0.00730843
Ppdpf	657.471	-0.373517	0.109953	-3.39706	0.000681137	0.00731056
Fxyd7	2309.4	-0.375181	0.110465	-3.39637	0.000682861	0.0073228
Cdc42ep2	1127.42	-0.386294	0.113753	-3.3959	0.000684039	0.00732916
Cxx1c	5700.97	-0.3138	0.0924209	-3.39534	0.000685437	0.00733161
Lgals1	1671.44	-0.332603	0.0979574	-3.39538	0.000685329	0.00733161
Ndufa4	6232.53	0.244023	0.071885	3.39464	0.000687192	0.0073441
Vps26a	436.444	0.354575	0.104472	3.39396	0.000688904	0.00735614
Atf7	1871.52	-0.259351	0.0764226	-3.39365	0.000689686	0.00735822
Sf3b4	591.761	-0.390664	0.115153	-3.39257	0.000692393	0.00738082
Atp5a1	6636.88	0.231302	0.0682039	3.39134	0.000695523	0.00740159
Eif4ebp2	543.352	-0.405222	0.119484	-3.39144	0.000695269	0.00740159
Cct7	975.887	0.315185	0.0929583	3.39061	0.000697381	0.00741507
Cdh2	1497.1	-0.28677	0.0846034	-3.38957	0.000700013	0.00743675
Tagln	228.671	-0.473969	0.139873	-3.38857	0.000702581	0.00745771
Cetn4	85.4985	0.533519	0.1575	3.38741	0.000705548	0.00748286
Mrfap1	1214.28	0.302017	0.0891734	3.38685	0.00070699	0.00749182
4833439L19Rik	3894.89	-0.271185	0.0801144	-3.38497	0.000711868	0.00753714
Slc35f6	980.845	-0.312913	0.0924549	-3.38449	0.0007131	0.00754382
Gcc2	758.792	0.292678	0.0864869	3.38408	0.000714183	0.0075489
Akap7	495.867	0.346766	0.102529	3.38214	0.000719245	0.00759601
Casp3	64.302	0.563361	0.166583	3.38186	0.000719981	0.00759738
Sbf1	1456.15	-0.256045	0.0757311	-3.38098	0.000722279	0.00761521
Lppr2	711.384	-0.366048	0.10838	-3.37744	0.00073163	0.00770732
Plekha6	1794.41	-0.260101	0.0770557	-3.37549	0.000736848	0.00775578
Pdlim7	1080.95	-0.368427	0.109159	-3.37513	0.000737801	0.00775928
Pigz	509.038	-0.402379	0.119277	-3.37347	0.000742269	0.00779974
Cpsf2	374.214	0.384173	0.113891	3.37317	0.000743087	0.00780179
Rpl39	657.984	0.355586	0.105457	3.37186	0.000746618	0.00783231
Cplx1	29472	-0.254365	0.0754565	-3.37101	0.000748925	0.00784993
Hddc2	212.489	0.420092	0.124647	3.37026	0.000750969	0.00785822
Psmd2	767.946	0.286798	0.0850959	3.3703	0.000750876	0.00785822
BC005537	1836.41	-0.239916	0.0712035	-3.36945	0.000753192	0.00787491
Krit1	477.239	0.3394	0.100755	3.36856	0.000755616	0.00789367
Pak1ip1	232.037	0.41496	0.123245	3.36696	0.000760022	0.00793308
Ufl1	317.71	0.389712	0.115864	3.36354	0.000769503	0.00802537
Lcat	1227.25	-0.283116	0.0841836	-3.36308	0.000770791	0.00803212
Zdhhc20	917.881	0.279686	0.0831735	3.36269	0.000771883	0.00803682
Pigq	2291.19	-0.266311	0.0792059	-3.36227	0.000773045	0.00804223
Pacsin1	5697.1	-0.331651	0.0986665	-3.36133	0.000775683	0.00806299
Nrg1	604.026	-0.305928	0.0910559	-3.35978	0.000780052	0.00809894
Top1	462.845	0.343495	0.102242	3.35964	0.000780434	0.00809894
Ndufaf1	315.061	0.386583	0.115095	3.3588	0.00078281	0.00811253
Rnf167	1440.64	-0.350953	0.10449	-3.35872	0.000783038	0.00811253
Shisa6	731.586	-0.329285	0.0980475	-3.35842	0.000783892	0.00811467
Auh	648.499	0.318365	0.09482	3.35757	0.000786307	0.00811956
Sik2	448.228	-0.333882	0.0994399	-3.35762	0.000786163	0.00811956
Sncb	9331.84	-0.30691	0.0914074	-3.35761	0.000786199	0.00811956
1700023F06Rik	102.588	-0.545436	0.162484	-3.35685	0.00078835	0.00812203
Col4a3bp	906.505	0.324204	0.096581	3.3568	0.00078849	0.00812203
Lrrn2	753.215	-0.309897	0.0923186	-3.35683	0.000788425	0.00812203
Tuba8	160.461	-0.475436	0.141648	-3.35646	0.000789472	0.00812547
Sco2	73.5911	-0.536095	0.159736	-3.35614	0.000790392	0.00812827
Desi1	3582.64	-0.247436	0.0737577	-3.35472	0.00079446	0.0081634
Bbs4	518.051	0.371552	0.110789	3.35369	0.000797406	0.00816689
Cnot4	773.1	-0.327217	0.0975588	-3.35405	0.000796378	0.00816689
Mdk	664.483	-0.341791	0.1019	-3.35419	0.000795986	0.00816689
Mir124a-1hg	2529.99	-0.259502	0.0773764	-3.35377	0.000797199	0.00816689
Slc35a4	1020.53	-0.291931	0.0870721	-3.35275	0.00080012	0.00818801
Csf3r	731.239	-0.408908	0.121975	-3.3524	0.000801136	0.00819171
Nbn	202.63	0.439132	0.13102	3.35164	0.000803349	0.00820764
Dhrs1	2659.64	-0.23299	0.0695841	-3.34832	0.000813037	0.00829986
Iqsec3	4217.07	-0.239007	0.0714146	-3.34675	0.000817656	0.00834022
Nfyb	171.32	0.463028	0.138424	3.34501	0.000822806	0.00838593
Ssr2	882.018	-0.3119	0.0932642	-3.34426	0.000825019	0.00840165
Sox2ot	692.697	0.334447	0.100079	3.34182	0.000832318	0.00846224
Usp29	666.331	0.317433	0.094982	3.34203	0.000831669	0.00846224
Dnajc9	196.227	0.437483	0.131006	3.33941	0.000839557	0.00852201
Inpp5e	667.675	-0.279838	0.0837939	-3.3396	0.000838988	0.00852201
Rab3a	10457.5	-0.306339	0.0917427	-3.33911	0.000840468	0.00852435
Fam114a2	288.767	0.421325	0.126206	3.3384	0.000842624	0.00853932
Gng11	284.276	0.415662	0.124528	3.33789	0.000844175	0.0085437
Rasgrp3	497.016	0.368655	0.110448	3.33781	0.000844419	0.0085437
Dlg4	3528.68	-0.267068	0.080022	-3.33743	0.000845571	0.00854845
Trnt1	241.873	0.416617	0.124872	3.33637	0.000848814	0.00857433
Nat6	484.159	-0.35924	0.107715	-3.33511	0.000852666	0.0086063
Scly	299.924	-0.371205	0.111342	-3.33392	0.000856322	0.00863624
Gas5	289.488	0.459517	0.137877	3.33281	0.00085973	0.00865668
Suz12	209.775	0.442713	0.132828	3.33297	0.000859229	0.00865668
Hspd1	420.368	0.378061	0.113453	3.33233	0.000861222	0.00866475
Cmtm3	468.346	-0.334362	0.100354	-3.33182	0.000862793	0.00866665
Rab11b	2226.48	-0.315947	0.094824	-3.33193	0.000862459	0.00866665
Rock2	1435.55	0.27573	0.0827755	3.33105	0.000865182	0.00868368
Gaa	4542.89	-0.306448	0.0920145	-3.33043	0.00086711	0.00869607
Otub1	4161.36	-0.295631	0.088808	-3.32888	0.000871975	0.00873787
Zfp524	163.658	-0.441832	0.132756	-3.32816	0.00087423	0.00875348
Mest	613.301	-0.304349	0.0914958	-3.32637	0.000879857	0.00880279
Angpt1	113.297	0.534743	0.160809	3.32533	0.000883135	0.00881448
Jund	2573.39	-0.273604	0.0822767	-3.32541	0.000882898	0.00881448
Synm	496.336	0.348791	0.104882	3.32557	0.000882376	0.00881448
Ssx2ip	343.957	0.371056	0.11175	3.32041	0.000898851	0.0089642
Anxa7	1400.72	-0.243826	0.0734434	-3.31992	0.000900419	0.00897269
Uba3	510.451	0.369888	0.111434	3.31934	0.000902318	0.00898448
Gm7120	144.355	-0.479706	0.14455	-3.31863	0.000904615	0.00899306
Zmat3	3591.99	-0.244726	0.07374	-3.31877	0.000904148	0.00899306
Ifnar2	673.483	-0.310665	0.0936409	-3.31762	0.000907867	0.00901824
Sf3a2	859.606	-0.406813	0.12264	-3.31713	0.000909476	0.00902707
Rragb	1043.53	0.284625	0.0858289	3.31619	0.000912545	0.00905036
Armcx1	498.752	0.335352	0.101216	3.31324	0.00092222	0.00913909
Nampt	542.642	0.376389	0.113631	3.31239	0.000925034	0.00915973
Llgl1	1532.54	-0.268629	0.0811258	-3.31127	0.000928743	0.00916637
Ndufb11	2108.82	0.239657	0.0723678	3.31165	0.00092748	0.00916637
Prkar2b	363.257	0.418744	0.126467	3.31108	0.00092936	0.00916637
Shisa7	1142.72	-0.317289	0.0958011	-3.31196	0.000926445	0.00916637
Slc41a1	3399.02	-0.267989	0.0809322	-3.31128	0.0009287	0.00916637
Ell	364.469	-0.378455	0.114358	-3.30939	0.000934998	0.00921473
Nkiras1	796.219	0.322901	0.0975857	3.3089	0.000936638	0.00922364
Pik3ca	746.106	0.33447	0.101104	3.30818	0.000939031	0.00923994
Pigs	1007.94	-0.312479	0.0944776	-3.30744	0.000941515	0.00925712
Mospd1	130.812	0.497609	0.150463	3.30719	0.000942378	0.00925835
Crip2	1376.74	-0.349613	0.105793	-3.3047	0.000950777	0.00933355
Tlr3	726.806	-0.340357	0.103003	-3.30434	0.000951992	0.00933816
Zswim1	507.487	-0.382099	0.11565	-3.30392	0.000953439	0.00934504
P4ha3	342.379	-0.356895	0.108074	-3.30232	0.000958871	0.00939094
Bcas3	1027.41	-0.270002	0.0817882	-3.30123	0.000962625	0.00942035
Map1a	20172.1	-0.263451	0.0798252	-3.30035	0.000965653	0.00943525
Slc25a36	277.516	0.372145	0.112757	3.3004	0.000965456	0.00943525
Impact	2539.28	0.225814	0.0684374	3.29957	0.000968336	0.0094541
Mad2l2	449.493	-0.34307	0.104051	-3.29714	0.00097676	0.00952893
Med19	902.112	-0.290877	0.0882291	-3.29684	0.000977796	0.00953161
Dnajb11	432.52	0.375374	0.11389	3.29592	0.000980985	0.00955526
Cacnb1	880.165	-0.341618	0.103665	-3.29541	0.000982775	0.00956527
Dagla	756.214	-0.331059	0.10054	-3.29281	0.000991904	0.00964663
Dock4	487.545	-0.323312	0.0982005	-3.29236	0.000993487	0.00965453
Lsm14a	509.924	0.335256	0.101871	3.291	0.000998329	0.00969407
Crebbp	1606.47	-0.307322	0.0934052	-3.2902	0.00100116	0.009714
Msi1	319.832	-0.419954	0.127664	-3.28953	0.00100353	0.00972955
Palm	832.594	-0.310424	0.0943823	-3.28901	0.00100541	0.00974023
Ctps2	519.834	0.322863	0.0981834	3.28837	0.00100771	0.00974844
Pld3	4073.62	-0.243405	0.074023	-3.28824	0.00100817	0.00974844
Ythdc1	485.595	0.332187	0.101026	3.28812	0.00100859	0.00974844
Actb	24531.5	-0.25734	0.0782733	-3.28771	0.00101006	0.00975506
Chchd10	3406.95	-0.3638	0.110689	-3.2867	0.00101369	0.00977508
Rmnd5a	720.79	0.329535	0.100258	3.28686	0.0010131	0.00977508
6330403K07Rik	3022.52	0.242051	0.073653	3.28637	0.00101487	0.00977895
Tmem87b	341.027	0.37009	0.112662	3.28495	0.00102002	0.009821
Psmd6	283.092	0.386922	0.117829	3.28377	0.00102427	0.00985439
Phf20l1	366.459	0.367112	0.11182	3.28306	0.00102688	0.00987194
Pcyox1	714.266	0.316662	0.0965438	3.27998	0.00103813	0.00997239
Litaf	2666	-0.28781	0.0877715	-3.27908	0.00104145	0.00998942
Tspan7	15350.5	-0.27665	0.0843684	-3.27907	0.00104149	0.00998942
Dvl3	809.117	-0.357916	0.109199	-3.27767	0.00104669	0.0100282
Syn1	13902.5	-0.313042	0.0955111	-3.27754	0.00104714	0.0100282
Ddah1	3302.03	-0.23203	0.0708002	-3.27724	0.00104826	0.0100313
Tns2	698.721	-0.380978	0.116262	-3.27689	0.00104958	0.0100363
Abcb7	372.841	0.371447	0.113363	3.27661	0.0010506	0.0100384
Elmo1	4320.32	-0.270571	0.0826154	-3.27507	0.00105637	0.0100705
Mrpl33	135.884	0.506483	0.154646	3.27511	0.00105619	0.0100705
Pgap1	398.213	0.334012	0.101981	3.27525	0.0010557	0.0100705
Ep400	1596.84	-0.27105	0.0827701	-3.27474	0.00105761	0.0100746
Ube2v2	406.449	0.323206	0.0987288	3.27368	0.00106157	0.0101047
Zcchc2	246.806	-0.404799	0.123688	-3.27274	0.0010651	0.0101306
Snph	2663.43	-0.282351	0.08629	-3.27211	0.00106747	0.0101377
Tbc1d15	241.076	0.424754	0.129806	3.27222	0.00106705	0.0101377
Cyp46a1	895.082	-0.347696	0.106345	-3.2695	0.00107737	0.010224
Gnpda2	204.008	0.432934	0.132435	3.26902	0.00107919	0.0102335
Laptm4b	6173.03	-0.231544	0.0708605	-3.2676	0.00108464	0.0102716
Ndufa13	754.252	0.358666	0.109773	3.26733	0.00108567	0.0102716
Pdzd4	211.673	0.444815	0.13614	3.26734	0.00108565	0.0102716
Nckipsd	1705.82	-0.26793	0.0820105	-3.26703	0.00108683	0.0102749
Pam	1282.65	0.247588	0.0757932	3.26663	0.00108836	0.0102816
Coro2a	441.148	-0.346846	0.106212	-3.26559	0.00109237	0.010289
Mlf2	6809.5	-0.282366	0.0864655	-3.26565	0.00109215	0.010289
Nme1	768.044	0.296268	0.090715	3.26592	0.00109109	0.010289
Trim8	978.084	-0.305528	0.0935602	-3.26557	0.00109243	0.010289
Uba5	251.507	0.420789	0.128875	3.26509	0.0010943	0.0102989
Necab3	955.989	-0.299583	0.0917666	-3.26462	0.0010961	0.0103081
Dnajc19	113.622	0.480102	0.147165	3.26234	0.00110495	0.0103836
Ctcf	442.572	0.361499	0.110913	3.25929	0.0011169	0.010488
Armcx4	133.04	0.484262	0.148608	3.25865	0.00111942	0.0105038
BC024978	207.25	-0.426007	0.130758	-3.25797	0.00112211	0.0105211
Dnajc15	189.886	0.424296	0.13027	3.25705	0.00112577	0.0105476
Cstf2t	507.946	0.329658	0.101237	3.2563	0.00112873	0.010551
Magohb	45.4922	0.569485	0.174898	3.25611	0.00112951	0.010551
Mkl1	459.988	-0.38766	0.11905	-3.25627	0.00112887	0.010551
Sdhb	1287.3	0.292449	0.0898148	3.25613	0.0011294	0.010551
Fundc1	1015.3	0.283981	0.0872382	3.25524	0.00113297	0.0105755
Aatk	1838.73	-0.240444	0.0738848	-3.25431	0.00113667	0.0105902
Dlat	1138.33	0.287605	0.0883706	3.25453	0.0011358	0.0105902
Fam103a1	192.037	0.48343	0.148555	3.25421	0.00113708	0.0105902
Arhgap35	3037.08	-0.231373	0.0711262	-3.25299	0.00114198	0.010628
Frg1	92.6954	0.5409	0.166366	3.25127	0.00114891	0.0106845
Yif1b	749.07	-0.292081	0.0898494	-3.25078	0.00115087	0.0106948
Crtc1	1230.67	-0.33311	0.102504	-3.24974	0.00115511	0.0107183
Stra13	488.669	-0.3472	0.106834	-3.2499	0.00115444	0.0107183
Akap9	450.252	0.364289	0.112146	3.24834	0.00116079	0.0107631
Zfp68	327.224	0.357982	0.110296	3.24564	0.00117186	0.0108577
Tm4sf1	181.577	0.453744	0.139852	3.24445	0.00117677	0.0108952
Thnsl1	214.297	0.392991	0.121155	3.24371	0.00117984	0.0109155
Uchl3	133.977	0.491693	0.151756	3.24002	0.0011952	0.0110495
Clcn3	1670.66	0.258696	0.0798674	3.23907	0.00119919	0.01107
Pla2g3	99.3064	-0.54222	0.167392	-3.23922	0.00119856	0.01107
A730020M07Rik	87.0385	-0.514132	0.158766	-3.2383	0.00120245	0.0110919
Cstf3	345.237	0.354423	0.109458	3.23799	0.00120376	0.0110958
Cpne2	585.395	-0.359995	0.111225	-3.23663	0.0012095	0.0111168
Oas2	54.3149	-0.577234	0.178351	-3.2365	0.00121005	0.0111168
Phyhip	2295.64	-0.310119	0.0958108	-3.23679	0.00120884	0.0111168
Sox8	888.306	-0.276807	0.0855121	-3.23705	0.00120774	0.0111168
Stpg1	76.1871	-0.549487	0.169783	-3.2364	0.00121047	0.0111168
Bpgm	545.142	0.335856	0.103801	3.23557	0.00121399	0.011141
Cdc34	462.12	-0.344638	0.106535	-3.23497	0.00121657	0.0111565
Rpl17	4073.62	0.20623	0.0637546	3.23474	0.00121753	0.0111571
Itpr1	634.5	0.3201	0.0989685	3.23436	0.00121914	0.0111637
Fam20a	306.5	-0.411254	0.127166	-3.23398	0.00122077	0.0111705
Adam15	1600.57	-0.284315	0.0879538	-3.23255	0.00122691	0.0111897
Dmpk	609.097	-0.373684	0.115598	-3.23261	0.00122663	0.0111897
Dpagt1	674.407	-0.330085	0.102098	-3.23303	0.00122484	0.0111897
Entpd7	467.766	-0.389742	0.120542	-3.23324	0.00122395	0.0111897
Gtf2f2	78.4341	0.53432	0.165299	3.23245	0.00122733	0.0111897
Eif1a	228.092	0.431488	0.133509	3.2319	0.0012297	0.0112031
Slu7	886.396	0.284021	0.0878965	3.23131	0.00123225	0.0112182
Cbx7	540.155	-0.316095	0.0978535	-3.23029	0.00123664	0.01125
Pdyn	281.208	-0.441227	0.136615	-3.22971	0.00123917	0.0112649
Ift27	440.583	-0.346848	0.107437	-3.22839	0.00124491	0.0113088
Trappc1	1557.89	-0.309611	0.0959354	-3.22729	0.00124968	0.011344
Hccs	433.831	0.34992	0.108439	3.22688	0.00125148	0.011352
Cdkn1a	529.534	-0.405953	0.125818	-3.22651	0.00125312	0.0113587
Kcnh2	1337.69	-0.266538	0.0826889	-3.22338	0.00126688	0.0114751
Crnkl1	92.1002	0.507707	0.157614	3.22121	0.0012765	0.0115308
Hspa9	944.06	0.28073	0.0871402	3.22159	0.00127481	0.0115308
Sep15	1508.64	0.27008	0.0838371	3.22148	0.00127529	0.0115308
Susd2	1971.62	-0.335244	0.104075	-3.22117	0.0012767	0.0115308
Vldlr	539.572	0.325326	0.101004	3.22091	0.00127783	0.0115327
Asrgl1	283.051	0.400953	0.12455	3.21921	0.00128545	0.0115765
D10Jhu81e	460.796	0.369619	0.114805	3.21953	0.00128401	0.0115765
Nrros	154.02	-0.43137	0.133991	-3.21939	0.00128463	0.0115765
Ttll3	249.682	-0.443415	0.137753	-3.21892	0.00128674	0.0115797
Slc38a7	829.217	-0.307676	0.0956141	-3.21789	0.00129137	0.011613
Cyb5r3	1826.94	-0.28518	0.0886413	-3.21724	0.00129432	0.0116146
Dos	3565.05	-0.294647	0.0915823	-3.21729	0.00129406	0.0116146
Lrp1	5669.29	-0.23111	0.0718266	-3.21761	0.00129264	0.0116146
Kcnd1	262.423	-0.363945	0.113146	-3.21661	0.00129716	0.0116318
Tcp1	1360.33	0.24637	0.0766496	3.21423	0.00130794	0.01172
Gsk3a	3984.31	-0.282078	0.0877708	-3.2138	0.0013099	0.0117292
Trp53	683.519	-0.288916	0.08997	-3.21125	0.00132157	0.0118253
Ube2i	711.588	-0.358927	0.111783	-3.21092	0.00132309	0.0118305
Fn1	1675.52	-0.348644	0.108592	-3.21059	0.00132461	0.0118356
Bcas2	322.616	0.359322	0.111961	3.20934	0.00133038	0.0118787
Pcp4	4908.81	0.254789	0.079401	3.20889	0.00133251	0.0118892
Morf4l1	4465.83	0.222565	0.0693638	3.20866	0.00133356	0.0118896
Spen	975.07	-0.338157	0.105395	-3.20847	0.00133445	0.0118896
Abhd17c	486.356	-0.346871	0.108144	-3.20749	0.00133899	0.0119215
Hnrnpab	621.158	0.335543	0.104661	3.20601	0.00134588	0.0119745
Eif4a1	1666.78	0.226713	0.0707504	3.2044	0.00135344	0.0120332
Pkia	1641.75	0.301908	0.0942342	3.20381	0.00135623	0.0120494
Lcorl	141.835	0.474006	0.148052	3.20163	0.00136653	0.0121323
Zfp64	253.6	-0.402384	0.125696	-3.20125	0.00136831	0.0121395
Dcaf6	383.053	0.326278	0.101932	3.20095	0.00136974	0.0121436
Hnrnpd	1043.53	0.299681	0.093632	3.20063	0.00137128	0.0121487
Tmub1	304.991	-0.394945	0.123514	-3.19759	0.00138583	0.0122689
Abhd12	3334	-0.255978	0.0800665	-3.19707	0.00138833	0.0122723
Atp6v1g1	445.205	0.325886	0.101938	3.1969	0.00138911	0.0122723
Topors	118.344	0.471167	0.147383	3.1969	0.00138915	0.0122723
Necap2	621.61	-0.279907	0.0875627	-3.19665	0.00139032	0.012274
Rfx2	146.955	-0.434012	0.135842	-3.19496	0.00139849	0.0123374
Fmn2	1386.33	-0.253421	0.0793716	-3.19284	0.00140879	0.0124195
Begain	2199.95	-0.31003	0.0971081	-3.19263	0.00140986	0.0124202
Lmtk3	1255.15	-0.287816	0.0901602	-3.19227	0.00141158	0.0124266
Sez6	1498.85	-0.314017	0.0983834	-3.19176	0.00141406	0.0124398
H2afv	282.712	0.357844	0.112224	3.18865	0.00142937	0.0125446
Naa15	319.148	0.386048	0.121068	3.1887	0.00142916	0.0125446
Ncbp2	155.574	0.485944	0.152408	3.18843	0.00143047	0.0125446
Sptlc1	259.871	0.371764	0.116601	3.18833	0.00143098	0.0125446
Ube2ql1	3791.98	-0.220282	0.0690791	-3.18884	0.00142846	0.0125446
Actg1	5073.76	-0.266041	0.0834817	-3.18682	0.00143848	0.0126015
Hoxb5	1132.56	-0.273736	0.0859129	-3.18621	0.00144152	0.0126193
Grip2	813.735	-0.320045	0.100477	-3.18526	0.00144622	0.0126517
R3hdm2	3326.47	-0.293295	0.092131	-3.18345	0.00145529	0.0127221
Nap1l1	899.895	0.29532	0.0927765	3.18314	0.00145688	0.0127272
Pphln1	798.573	0.275606	0.0865925	3.18279	0.00145862	0.0127335
Ecm1	311.659	-0.381055	0.119748	-3.18214	0.00146191	0.0127533
Ndufc1	636.308	0.344277	0.10821	3.18155	0.00146487	0.0127703
Lgmn	5116.96	-0.218594	0.0687128	-3.18128	0.00146628	0.0127706
Psenen	807.376	-0.311164	0.0978153	-3.18114	0.00146695	0.0127706
Ciart	299.59	-0.469696	0.147676	-3.18057	0.00146983	0.0127717
Dpp10	652.638	0.307924	0.0968159	3.18051	0.00147014	0.0127717
Stx4a	221.705	0.445453	0.140041	3.18086	0.00146837	0.0127717
Fam222a	288.076	-0.404447	0.127178	-3.18017	0.00147191	0.0127783
Arl8a	3803.63	-0.294865	0.0927403	-3.17947	0.00147546	0.0127826
Crk	1420.46	0.259049	0.0814694	3.17971	0.0014742	0.0127826
G3bp2	2469.83	0.231012	0.0726541	3.17961	0.00147472	0.0127826
Ckb	20622.4	-0.23699	0.0745541	-3.17877	0.00147901	0.0128045
Fbxo11	1172.23	0.249604	0.0785303	3.17844	0.00148068	0.0128101
Entpd3	1282.28	-0.294792	0.0927591	-3.17804	0.00148275	0.0128122
Sema4d	1664.08	-0.242633	0.0763479	-3.178	0.00148297	0.0128122
March5	617.441	0.296798	0.0934494	3.17603	0.00149305	0.0128904
Serp1	1158.57	0.264412	0.083263	3.17562	0.00149518	0.0128999
Gps2	695.894	-0.348067	0.109659	-3.17408	0.0015031	0.0129593
Psmb1	1871.14	0.240656	0.075838	3.17329	0.00150722	0.0129859
Map1lc3b	5386.22	-0.260353	0.0820578	-3.1728	0.00150978	0.012999
Arl1	131.3	0.471336	0.148581	3.17225	0.00151261	0.0130022
Eml5	431.579	0.355948	0.11221	3.17215	0.00151316	0.0130022
Flt4	85.9969	-0.508427	0.160289	-3.17193	0.0015143	0.0130022
Zfp322a	124.419	0.480569	0.151505	3.17196	0.00151415	0.0130022
Cfap126	280.104	-0.366092	0.115448	-3.17105	0.00151891	0.0130329
Lsm6	422.216	0.332839	0.105035	3.16883	0.00153056	0.0131149
Rela	595.852	-0.340013	0.107296	-3.16891	0.00153012	0.0131149
Bag1	812.792	0.294348	0.0928965	3.16856	0.00153195	0.0131179
Rpl22	794.779	0.301307	0.0951306	3.1673	0.00153861	0.0131479
Stmn4	573.804	0.369089	0.116527	3.16741	0.00153802	0.0131479
Tmem30a	3398.35	0.272252	0.0859474	3.16766	0.00153671	0.0131479
Slc9a8	808.115	-0.288037	0.0909659	-3.16643	0.0015432	0.0131692
Tuba1b	5184.31	-0.20963	0.0662036	-3.16645	0.00154312	0.0131692
Jph4	1572.49	-0.276068	0.0871925	-3.16618	0.00154454	0.0131716
Atp6v0a1	5526.5	-0.279502	0.088295	-3.16555	0.00154791	0.0131896
Prim1	125.522	0.458375	0.144808	3.16539	0.00154875	0.0131896
Tnrc18	659.671	-0.321662	0.101627	-3.16514	0.00155008	0.013192
Akap17b	170.749	0.455346	0.143921	3.16387	0.00155687	0.0132408
Pdgfrb	277.841	-0.369714	0.116975	-3.16061	0.00157438	0.0133806
Nnat	2842.54	-0.285252	0.0902807	-3.15961	0.00157983	0.0134178
Ache	2724.78	-0.280455	0.0887796	-3.159	0.0015831	0.0134274
Tubgcp5	340.737	0.352864	0.1117	3.15903	0.00158293	0.0134274
Cadps2	241.476	0.392758	0.124346	3.15859	0.00158533	0.0134373
Ppp1r18	317.355	-0.435808	0.138023	-3.15751	0.00159124	0.0134783
Foxj2	545.129	-0.341875	0.108286	-3.15716	0.00159315	0.0134853
Fam162a	631.027	0.282268	0.089425	3.15648	0.00159684	0.0134989
Napa	3648.24	-0.300541	0.0952141	-3.15647	0.00159691	0.0134989
Ifitm2	590.53	-0.349109	0.110632	-3.15559	0.00160174	0.0135306
Gtf2a2	299.04	0.372643	0.118107	3.15514	0.00160419	0.0135422
Ilk	1276.25	-0.270305	0.085773	-3.1514	0.00162488	0.0137076
Mrps36	238.055	-0.404313	0.12837	-3.1496	0.00163494	0.0137832
Tyrobp	5090.32	-0.320206	0.101745	-3.14714	0.00164878	0.0138905
Htra3	250.207	-0.38796	0.123285	-3.14685	0.00165041	0.0138949
Matk	165.64	0.417422	0.1327	3.14562	0.00165736	0.0139441
Fam189a1	537.802	-0.309239	0.0983906	-3.14298	0.00167239	0.0140611
Inpp5j	733.677	-0.298241	0.0949084	-3.14241	0.00167561	0.0140787
Itpkb	1753.62	-0.243804	0.0775951	-3.142	0.00167796	0.014089
Dym	1461.17	-0.246909	0.0785973	-3.14144	0.00168117	0.0140994
Id1	227.06	-0.395736	0.125975	-3.1414	0.00168144	0.0140994
Cct6a	766.401	0.312374	0.0994923	3.13968	0.00169132	0.0141727
Arl6	146.886	0.435653	0.138811	3.13846	0.00169839	0.0142224
Hpgd	210.797	0.414127	0.131963	3.1382	0.00169989	0.0142236
Syngr2	743.589	-0.306276	0.097601	-3.13804	0.00170079	0.0142236
Nsg1	2140.63	0.26361	0.084089	3.13489	0.00171919	0.0143679
Fbxo33	343.304	0.364503	0.11634	3.13308	0.00172983	0.0144471
Nisch	6290.97	-0.23628	0.0754359	-3.13219	0.00173508	0.0144813
Cdkl2	176.61	0.440832	0.140819	3.13049	0.00174515	0.0145525
Nr1d1	1944.4	-0.361692	0.115551	-3.13016	0.00174709	0.0145525
Pim3	750.94	-0.296883	0.0948456	-3.13017	0.00174706	0.0145525
Rabgap1l	945.161	0.274251	0.0876292	3.12968	0.00174997	0.0145669
Zfhx3	751.054	-0.292784	0.0935769	-3.1288	0.00175519	0.0146006
Tmem126a	218.39	0.395061	0.126289	3.12823	0.00175863	0.0146195
Kctd12	724.615	0.268303	0.0858062	3.12685	0.00176693	0.0146787
Cox20	363.933	0.346109	0.110728	3.12575	0.0017735	0.0147236
Pprc1	472.587	-0.343591	0.109943	-3.12516	0.00177707	0.0147337
Sik1	159.403	-0.466183	0.149163	-3.12532	0.00177609	0.0147337
Dot1l	539.786	-0.328916	0.105269	-3.12453	0.00178088	0.0147555
Dao	290.361	-0.359487	0.115092	-3.12348	0.00178726	0.0147986
Klhl1	116.389	0.470168	0.150562	3.12276	0.00179166	0.0148253
Atxn7l3b	1934.29	0.256999	0.0823105	3.12231	0.00179437	0.0148379
Mbd5	1041.3	-0.269078	0.086195	-3.12174	0.00179786	0.0148569
Efnb3	2501.75	-0.255899	0.0819783	-3.12154	0.00179908	0.0148572
L2hgdh	110.635	0.44862	0.143747	3.12089	0.00180305	0.0148802
Emc8	347.429	0.33368	0.106928	3.12061	0.00180476	0.0148846
Rad9a	309.232	-0.35726	0.114534	-3.11924	0.00181321	0.0149444
Sptbn1	6781.26	0.244845	0.0785308	3.11782	0.00182191	0.0149964
Wdr83os	2176.5	-0.280806	0.0900618	-3.11793	0.00182128	0.0149964
Srrm4	494.419	-0.2928	0.094049	-3.11327	0.00185028	0.0152199
Ttc28	603.234	-0.312916	0.100535	-3.11252	0.00185498	0.0152485
Rfxap	226.928	0.404019	0.129844	3.11156	0.00186099	0.0152879
Zmiz2	2727.26	-0.311849	0.100249	-3.11073	0.00186626	0.0153212
Chp1	3640.39	-0.209148	0.0672497	-3.11002	0.00187072	0.0153411
Myadm	2096.81	-0.27545	0.0885702	-3.10996	0.00187114	0.0153411
Dlst	1639.07	-0.215639	0.0693477	-3.10953	0.00187383	0.0153531
Ptp4a3	512.818	-0.345655	0.111237	-3.10738	0.00188753	0.0154532
Slitrk1	1565.34	-0.257276	0.0827994	-3.10723	0.00188851	0.0154532
Hs3st4	124.246	0.456355	0.146892	3.10673	0.0018917	0.0154693
Tmem201	625.545	-0.325829	0.10493	-3.10521	0.00190146	0.0155389
Fos	604.964	-0.400415	0.128971	-3.10469	0.00190477	0.0155533
Tor1aip1	1622.53	-0.260583	0.0839358	-3.10455	0.0019057	0.0155533
Aebp2	260.107	0.414605	0.133619	3.10289	0.00191644	0.0156308
Gnai3	186.107	0.389359	0.125574	3.10064	0.00193106	0.0157397
1810026B05Rik	157.484	0.426117	0.137481	3.09947	0.00193867	0.0157873
Pkd2	325.373	0.348763	0.112528	3.09936	0.0019394	0.0157873
Pygo2	578.184	-0.304914	0.0984004	-3.0987	0.00194368	0.0158118
Sirt5	171.208	-0.397257	0.128228	-3.09806	0.00194792	0.015836
Clpx	202.537	0.40248	0.129924	3.0978	0.00194965	0.0158398
D16Ertd472e	278.535	0.362445	0.117091	3.09541	0.00196541	0.0159575
Jak3	100.946	-0.478508	0.154606	-3.09501	0.00196806	0.0159583
Nkiras2	237.791	-0.363656	0.117492	-3.09516	0.00196705	0.0159583
Mrps21	941.049	0.261936	0.0846396	3.09472	0.00197	0.0159638
B230219D22Rik	813.707	0.29853	0.0964844	3.09408	0.00197426	0.0159858
Trim46	702.541	-0.297201	0.0960595	-3.09393	0.00197527	0.0159858
Arpc5	915.085	0.286094	0.0925091	3.0926	0.0019841	0.0160469
Mrps30	413.758	-0.314053	0.101565	-3.09213	0.00198727	0.0160622
Gtf3c6	88.05	0.488724	0.158071	3.0918	0.00198944	0.0160694
Klhl24	436.413	0.326268	0.105536	3.09153	0.00199127	0.0160737
Cxx1b	2198.96	-0.321494	0.104019	-3.09074	0.00199661	0.016096
Lag3	246.112	-0.39846	0.128925	-3.09064	0.00199725	0.016096
Rsrc1	762.447	0.278925	0.0902596	3.09025	0.00199987	0.016096
Slc7a8	647.401	-0.382778	0.123866	-3.09026	0.00199984	0.016096
Tlcd1	402.415	-0.326424	0.105633	-3.09017	0.00200044	0.016096
Midn	1027.2	-0.316316	0.102383	-3.08953	0.00200476	0.0161204
Atp6v1h	1200.21	0.256116	0.0829227	3.08861	0.00201097	0.01616
Prox1	322.305	-0.350359	0.113449	-3.08825	0.00201342	0.0161693
Mast2	2577.29	-0.255615	0.0827804	-3.08787	0.00201594	0.0161791
Dcakd	591.216	-0.332842	0.107847	-3.08624	0.00202702	0.0162577
Pole4	254.016	0.380375	0.123283	3.08539	0.00203285	0.016294
Asun	208.422	0.39406	0.127761	3.08436	0.00203989	0.01634
Car11	1030.75	-0.260561	0.0845918	-3.08022	0.0020685	0.0165586
Cntnap4	237.141	0.3744	0.12156	3.07996	0.00207025	0.016562
Alox5ap	374.161	-0.376705	0.122319	-3.0797	0.00207208	0.0165661
Mal2	483.806	0.317577	0.103199	3.07733	0.00208864	0.0166638
Prelid1	1652	-0.253111	0.0822589	-3.077	0.00209095	0.0166638
Prkar1a	8136.71	0.19412	0.0630846	3.07713	0.00209002	0.0166638
Sap130	1098.32	-0.31061	0.100925	-3.07763	0.00208655	0.0166638
Ube3a	210.705	0.404988	0.131611	3.07716	0.00208984	0.0166638
Ephx1	1424.15	-0.267748	0.0870685	-3.07514	0.00210405	0.0167575
Tesk1	879.07	-0.336787	0.109571	-3.07368	0.00211435	0.0168289
Aga	119.156	0.460547	0.149895	3.07247	0.00212298	0.0168868
Ninj1	619.371	-0.340272	0.110771	-3.07186	0.0021273	0.0169105
Hmox1	583.028	-0.313156	0.101957	-3.07147	0.0021301	0.016922
Kmt2a	3023.92	-0.232585	0.0757347	-3.07105	0.00213308	0.0169242
Wasf1	1158.66	-0.345968	0.112651	-3.07115	0.00213234	0.0169242
BC030336	482.868	0.33309	0.108471	3.07078	0.00213499	0.0169287
Plekho1	355.882	-0.349739	0.11396	-3.06896	0.00214808	0.0170217
Chrna4	976.805	-0.273217	0.0890525	-3.06804	0.00215464	0.0170307
Nup98	742.931	-0.276941	0.0902576	-3.06834	0.00215252	0.0170307
Smarcd1	1293.68	-0.288715	0.0941	-3.06817	0.00215376	0.0170307
Smg7	1461.47	-0.246351	0.0802884	-3.06833	0.00215261	0.0170307
Fam76b	183.296	0.43792	0.142773	3.06725	0.00216035	0.017065
Abcc4	280.621	-0.364932	0.119029	-3.06592	0.00217	0.017066
Ctdnep1	967.058	-0.305475	0.0995995	-3.06704	0.00216193	0.017066
Fam98a	376.906	0.356761	0.116357	3.06609	0.00216879	0.017066
Mgea5	705.99	0.354111	0.115473	3.06662	0.00216494	0.017066
Ppp2r5e	932.541	0.264114	0.0861234	3.06669	0.00216441	0.017066
Rogdi	1497.93	-0.299113	0.0975432	-3.06647	0.00216603	0.017066
Sepn1	715.484	-0.309123	0.100813	-3.06628	0.00216737	0.017066
Cic	2075.09	-0.315551	0.102944	-3.06526	0.00217478	0.0170929
3110043O21Rik	494.613	0.287947	0.0939588	3.06461	0.00217956	0.0171196
Gpsm3	243.335	-0.458418	0.149601	-3.06426	0.00218206	0.0171285
Cpne6	2195.66	-0.302611	0.0987761	-3.0636	0.00218688	0.0171449
Zfp667	67.2548	0.511203	0.166857	3.06372	0.00218604	0.0171449
Cyp2j9	679.887	-0.278305	0.0908746	-3.06252	0.00219484	0.0171965
Atf7ip	736.748	-0.289017	0.0944203	-3.06096	0.00220628	0.0172754
Usp1	104.901	0.484275	0.158278	3.05965	0.00221598	0.0173405
Dhcr7	1001.48	-0.353838	0.115678	-3.05882	0.00222212	0.0173772
Prmt1	1084.65	0.229021	0.0748768	3.05864	0.00222344	0.0173772
H13	1238.87	-0.2404	0.0786202	-3.05774	0.00223009	0.0174167
Scfd1	355.023	0.358855	0.117372	3.05741	0.00223262	0.0174167
Zranb1	66.3532	0.526391	0.17217	3.0574	0.00223267	0.0174167
Parvb	579.099	-0.323191	0.105729	-3.05677	0.00223733	0.0174423
Klf7	115.158	-0.485681	0.158989	-3.05481	0.00225202	0.0175459
Abca5	599.009	0.312348	0.102271	3.05412	0.0022572	0.0175754
Ppm1f	433.773	0.296911	0.0972502	3.05306	0.00226518	0.0176265
Cnih2	746.588	-0.332097	0.10879	-3.05265	0.00226828	0.0176397
Camk2n2	8129.41	-0.301644	0.0988322	-3.05208	0.00227262	0.0176625
Nrbp2	2425.05	-0.258977	0.0848625	-3.05173	0.00227527	0.0176721
Sparcl1	31158.7	0.21135	0.0693051	3.04956	0.00229178	0.0177893
Cpt2	568.88	-0.27993	0.0918167	-3.0488	0.0022976	0.0178124
Dtd1	274.066	0.377596	0.123847	3.0489	0.00229679	0.0178124
Edem2	576.112	-0.281138	0.0922464	-3.04768	0.00230615	0.0178236
Eif5	2406.55	0.237617	0.0779626	3.04783	0.00230498	0.0178236
Rnf24	1057.83	-0.272631	0.0894347	-3.04837	0.00230083	0.0178236
Tiprl	341.13	0.343013	0.112537	3.04799	0.00230379	0.0178236
Txnl4a	1443.57	0.2187	0.0717568	3.0478	0.00230522	0.0178236
Hmgn1	204.306	0.380189	0.124773	3.04704	0.00231107	0.0178397
Rfxank	341.43	-0.330757	0.108549	-3.04708	0.00231074	0.0178397
Syf2	303.111	0.398821	0.130897	3.04684	0.0023126	0.0178405
Gpaa1	615.786	-0.320797	0.105336	-3.04547	0.00232315	0.0179108
Tac1	966.585	0.307853	0.101093	3.04525	0.00232485	0.017913
Cops5	433.286	0.320532	0.105272	3.04479	0.0023284	0.0179182
Herc1	987.749	0.261798	0.0859818	3.04481	0.00232831	0.0179182
Wdr75	305.227	0.326231	0.107183	3.04369	0.00233699	0.0179733
Drg2	810.885	-0.280965	0.0923443	-3.04258	0.00234558	0.0180283
Btbd2	1425.74	-0.332483	0.109285	-3.04235	0.00234737	0.018031
Atp1b1	19394.1	0.200214	0.0658192	3.04188	0.00235109	0.0180375
Tor1b	123.953	0.440873	0.144928	3.04201	0.00235007	0.0180375
Casc3	1040.87	-0.264393	0.0869519	-3.04068	0.00236043	0.018087
Gfpt2	113.931	-0.449768	0.147914	-3.04075	0.00235992	0.018087
Pltp	3671.04	-0.308722	0.101563	-3.03971	0.00236804	0.0181342
Myl6	1102.27	0.255342	0.0840245	3.03889	0.00237448	0.0181614
Syt3	1219.69	-0.289857	0.09538	-3.03897	0.00237389	0.0181614
Dusp6	305.14	-0.357302	0.117623	-3.0377	0.00238393	0.0182226
Rlim	707.38	0.291754	0.096054	3.03739	0.00238634	0.0182299
Zfp574	369.932	-0.361602	0.119062	-3.0371	0.00238869	0.0182366
Ap1m1	1420.67	-0.291103	0.0958726	-3.03636	0.00239457	0.0182608
Smek1	350.262	0.344837	0.11357	3.03633	0.00239476	0.0182608
D5Ertd579e	349.551	0.313234	0.103169	3.03613	0.00239638	0.018262
Zfp626	58.4599	0.514714	0.169616	3.03458	0.00240868	0.0183446
Nop10	1208.14	-0.261625	0.0862262	-3.03417	0.00241198	0.0183585
Arhgap5	835.582	0.309272	0.101948	3.03363	0.00241631	0.0183804
Cept1	458.077	0.36206	0.119375	3.03297	0.00242157	0.018398
Fam76a	453.421	-0.314077	0.103549	-3.03313	0.0024203	0.018398
Baz2b	562.371	0.290913	0.0959442	3.03211	0.0024285	0.0184395
Zhx3	361.143	-0.387318	0.127812	-3.03037	0.00244252	0.0185348
Med27	344.171	-0.344913	0.113826	-3.03018	0.00244409	0.0185355
Car2	6399.35	0.241341	0.0796555	3.02981	0.0024471	0.0185359
S100a10	1544.32	0.264854	0.0874139	3.02988	0.00244647	0.0185359
Hmgn3	204.014	0.376139	0.124192	3.0287	0.0024561	0.0185928
Faim	105.897	0.45932	0.151717	3.02748	0.002466	0.0186565
Cwf19l2	74.4372	0.504825	0.166763	3.0272	0.0024683	0.0186626
Cwc27	133.595	0.428949	0.141849	3.02398	0.0024947	0.0188508
Agt	6274.36	-0.300375	0.0993418	-3.02366	0.00249739	0.0188598
Gm4944	53.5461	0.528496	0.174826	3.02298	0.002503	0.018871
Sdhc	3164.88	-0.192327	0.0636226	-3.02293	0.00250338	0.018871
Utp11l	205.367	0.364055	0.120424	3.0231	0.00250197	0.018871
2010315B03Rik	75.4506	0.497274	0.164575	3.02156	0.00251476	0.0189347
Rfx4	721.903	-0.284273	0.0940906	-3.02127	0.00251715	0.0189347
Sugt1	307.933	0.363164	0.120195	3.02145	0.00251567	0.0189347
Tnfrsf22	56.2497	-0.523865	0.173397	-3.02118	0.00251788	0.0189347
Bloc1s5	175.018	0.387939	0.128421	3.02085	0.00252069	0.0189445
Vcl	1113.59	-0.283221	0.0937702	-3.02037	0.00252464	0.0189628
Cx3cl1	4154.72	-0.245455	0.0813068	-3.01888	0.00253711	0.0190336
Ergic2	236.532	0.41806	0.138476	3.01901	0.00253604	0.0190336
Cacng3	586.804	-0.307246	0.10179	-3.01844	0.00254082	0.0190418
Slmo2	486.896	0.302996	0.100383	3.01839	0.00254124	0.0190418
Gnpda1	456.268	-0.318549	0.105547	-3.01808	0.00254382	0.0190498
Hoxc6	713.272	-0.324247	0.10749	-3.01654	0.00255674	0.0191351
Msantd4	302.71	0.337781	0.111988	3.01622	0.00255946	0.0191441
Gbf1	2044.99	-0.223021	0.0739641	-3.01527	0.00256754	0.019193
Chchd2	542.767	0.309768	0.102787	3.0137	0.00258081	0.0192807
Nrip2	626.593	-0.269855	0.0895672	-3.01288	0.00258784	0.0193217
Mif	4562.69	-0.453746	0.150702	-3.01089	0.00260483	0.019437
Arid1a	2646.23	-0.240573	0.0799332	-3.00968	0.00261527	0.0194835
Ube2e1	662.268	0.275271	0.0914637	3.00962	0.00261573	0.0194835
Zswim8	1268.7	-0.25527	0.0848121	-3.00983	0.00261396	0.0194835
Spock3	713.066	0.311873	0.103655	3.00876	0.00262317	0.0195274
Cnnm2	477.716	-0.30238	0.100535	-3.00772	0.00263217	0.0195828
Arsb	2602.99	-0.261063	0.0868057	-3.00744	0.00263455	0.0195888
Slc22a17	7298.49	-0.238512	0.0793222	-3.00688	0.00263948	0.0196138
Myo1d	733.421	-0.298276	0.0992439	-3.00548	0.00265161	0.0196923
C77370	186.974	0.39601	0.13185	3.00349	0.00266906	0.019803
Nxf1	1649.9	-0.232835	0.0775232	-3.00342	0.00266968	0.019803
Rangrf	96.1474	-0.474618	0.15804	-3.00315	0.002672	0.0198085
Ptms	2714.2	-0.318439	0.106046	-3.00285	0.00267462	0.0198163
Bean1	286.887	-0.320758	0.106845	-3.00208	0.00268142	0.0198432
Cnn2	237.519	-0.395515	0.131743	-3.00217	0.00268062	0.0198432
Ankrd13b	446.171	-0.337592	0.112502	-3.00076	0.00269307	0.0199058
Rtcb	466.128	0.338345	0.112749	3.00086	0.00269218	0.0199058
Edem3	342.891	0.344018	0.114666	3.00016	0.00269836	0.0199297
Gba	970.719	-0.258591	0.0861958	-3.00004	0.00269948	0.0199297
Dbndd1	340.802	-0.328282	0.109438	-2.99969	0.00270252	0.0199404
Nipa2	336.027	0.34288	0.114336	2.99888	0.00270976	0.0199821
Elovl2	466.29	-0.294194	0.0981843	-2.99634	0.00273239	0.0201371
Hsp90b1	2393.1	0.314351	0.10494	2.99554	0.00273961	0.0201727
Naa35	562.809	0.286243	0.0955595	2.99545	0.00274044	0.0201727
Auts2	601.208	-0.31643	0.10565	-2.99509	0.00274368	0.0201847
Ttll5	1597.36	-0.27636	0.0923199	-2.99351	0.00275791	0.0202775
Apc2	1412.28	-0.249449	0.0833707	-2.99204	0.00277116	0.020363
Tppp3	2344.8	-0.265118	0.0886162	-2.99175	0.00277382	0.0203706
Glo1	736.043	0.270503	0.0904244	2.99148	0.00277625	0.0203765
Esf1	133.567	0.446796	0.149426	2.99008	0.00278902	0.0204463
Mpp5	697.75	0.303859	0.101616	2.99026	0.00278744	0.0204463
Spock1	14404.9	-0.220994	0.0739224	-2.98954	0.00279401	0.0204709
Fscn1	2256.84	-0.303722	0.10165	-2.98793	0.00280878	0.0205671
Rasip1	52.8773	-0.526047	0.176077	-2.98759	0.00281185	0.0205775
Phospho2	202.465	0.383385	0.128336	2.98736	0.00281402	0.0205815
Zfp30	92.8932	0.478772	0.160292	2.98688	0.0028184	0.0206015
Ampd3	1115.36	-0.239793	0.0803278	-2.98518	0.00283413	0.0206768
Pithd1	535.526	0.272538	0.0912956	2.98523	0.0028337	0.0206768
Stat2	254.442	-0.427882	0.14333	-2.9853	0.00283303	0.0206768
Trim2	3784.57	0.192468	0.0644771	2.98505	0.00283531	0.0206768
Commd1	192.492	0.405823	0.135972	2.98462	0.00283934	0.0206821
Med12	1300.36	-0.292299	0.0979322	-2.98471	0.00283849	0.0206821
Dars	785.36	0.278314	0.0932927	2.98324	0.00285216	0.0207634
Zfp639	291.238	0.334608	0.112191	2.98249	0.00285918	0.0208025
Ppm1b	361.216	0.327588	0.109846	2.98225	0.00286135	0.0208062
Igip	936.119	0.333128	0.11175	2.98101	0.00287298	0.0208786
Mapk3	5209.75	-0.226173	0.075882	-2.98058	0.00287699	0.0208957
Leo1	197.141	0.395012	0.132586	2.97929	0.00288915	0.0209618
Prdx3	2966.94	-0.218976	0.0735063	-2.97901	0.00289182	0.0209618
Tgfb1i1	274.599	-0.371381	0.12467	-2.97891	0.00289279	0.0209618
Wscd2	252.386	-0.350305	0.11759	-2.97903	0.00289161	0.0209618
St7	424.834	-0.30994	0.104073	-2.97811	0.00290032	0.0210025
Tmbim1	1127.43	-0.236245	0.0793313	-2.97796	0.00290175	0.0210025
Cfap69	170.204	0.40617	0.136455	2.97657	0.0029149	0.0210615
Itfg3	551.719	-0.290894	0.0977204	-2.9768	0.00291276	0.0210615
Strada	471.415	-0.336679	0.11311	-2.97657	0.00291494	0.0210615
Smarca1	85.1836	0.469416	0.157717	2.97632	0.00291727	0.0210662
Ctnnd2	1844.8	-0.237964	0.0800236	-2.97368	0.00294255	0.0212365
Blmh	341.209	0.353824	0.119014	2.97295	0.00294949	0.0212499
Emc6	467.468	0.28494	0.0958367	2.97318	0.00294727	0.0212499
Ptbp1	1030.41	-0.271346	0.0912715	-2.97295	0.0029495	0.0212499
Slc30a4	442.14	0.298621	0.100463	2.97245	0.00295433	0.0212725
Gyg	1280.34	-0.238999	0.0804141	-2.97211	0.00295763	0.0212841
Ago2	1069.04	-0.235929	0.0794076	-2.97111	0.00296726	0.0213289
Hoxb2	409.657	-0.32469	0.109279	-2.97121	0.00296629	0.0213289
Slc22a23	1819.07	-0.258672	0.0871005	-2.96981	0.00297989	0.0214074
Rab1b	2287.31	-0.252403	0.0850355	-2.96821	0.00299542	0.0214943
Samd10	935.337	-0.267767	0.0902069	-2.96837	0.00299386	0.0214943
Atpif1	1607.98	0.245565	0.0827654	2.967	0.00300719	0.0215295
Lyrm9	340.097	0.339154	0.114303	2.96714	0.00300581	0.0215295
Mvb12b	1533.9	-0.257968	0.0869313	-2.96749	0.00300243	0.0215295
Ppig	510.32	0.300662	0.101328	2.96722	0.00300505	0.0215295
Rcn1	128.189	0.465095	0.156792	2.96631	0.00301392	0.0215653
Mapk1ip1	1318.1	-0.294775	0.099385	-2.966	0.00301705	0.0215754
Akt1	1670.47	-0.220707	0.0744455	-2.96467	0.00303005	0.021656
Aspa	944.141	0.329542	0.11118	2.96405	0.0030362	0.021663
Fmr1	157.744	0.449318	0.151571	2.9644	0.00303278	0.021663
Sh3bgr	127.494	0.456983	0.154173	2.9641	0.00303573	0.021663
Snrnp70	812.264	0.284172	0.0958831	2.96374	0.00303927	0.0216725
Aco2	9105.69	-0.223995	0.0755912	-2.96325	0.00304411	0.0216752
Pcbp3	1394.38	-0.299075	0.100931	-2.96318	0.00304483	0.0216752
Tob2	356.929	-0.347835	0.117376	-2.96342	0.00304245	0.0216752
Tubb5	8933.13	-0.215983	0.072895	-2.96293	0.00304726	0.0216802
Soga1	1937.59	-0.262475	0.0886409	-2.9611	0.00306538	0.0217967
Slc4a1ap	132.891	0.432918	0.146242	2.96028	0.00307357	0.0218425
Plin4	52.5841	-0.532706	0.180009	-2.95932	0.00308318	0.0218984
Trim23	202.474	0.411948	0.139222	2.95894	0.00308703	0.0219134
Fam169a	487.327	0.325899	0.110178	2.95794	0.00309706	0.0219422
Gsta4	1618.28	0.226244	0.0764899	2.95783	0.0030981	0.0219422
Hsdl2	953.437	0.250045	0.0845216	2.95836	0.00309285	0.0219422
Ly86	1296.26	-0.271374	0.0917408	-2.95805	0.00309589	0.0219422
Adgra1	829.69	-0.27861	0.094216	-2.95714	0.00310511	0.0219795
Myl9	686.726	-0.371715	0.125833	-2.95403	0.00313655	0.0221895
Sec31a	2672.46	-0.296904	0.100522	-2.95361	0.00314076	0.0221963
Sgsh	126.682	-0.421088	0.142569	-2.95359	0.00314105	0.0221963
Kctd21	667.456	-0.289953	0.0981801	-2.95327	0.00314424	0.0222063
Agps	361.792	0.299789	0.101522	2.95294	0.00314758	0.0222174
Abi3	142.773	-0.420554	0.142434	-2.95262	0.00315085	0.0222279
Ift74	116.905	0.428476	0.145127	2.95242	0.00315296	0.0222303
Fbxw5	1184.59	-0.273512	0.0926456	-2.95224	0.00315481	0.0222309
Cgrrf1	479.066	0.285534	0.0967522	2.95119	0.00316557	0.0222942
Slc43a2	1130.62	-0.286679	0.0971527	-2.95081	0.00316941	0.0222977
Ulk3	340.088	-0.319605	0.108312	-2.95079	0.00316963	0.0222977
Tradd	137.61	0.407541	0.138123	2.95057	0.00317185	0.0223008
Csf2ra	488.709	-0.341466	0.115744	-2.95019	0.00317583	0.0223163
Ccdc91	341.31	0.329963	0.111853	2.94996	0.00317811	0.0223198
Fastk	848.35	-0.316179	0.107194	-2.94959	0.00318194	0.0223217
Rp9	242.687	0.363214	0.123136	2.94969	0.00318093	0.0223217
Zfp827	670.222	-0.262831	0.0891174	-2.94926	0.00318532	0.0223329
Cep83	173.726	0.377972	0.128167	2.94907	0.00318736	0.0223347
Zfp292	341.846	0.332491	0.112753	2.94884	0.00318971	0.0223387
Dstyk	342.312	0.336954	0.11428	2.94848	0.00319337	0.0223518
Cers2	3338.2	-0.21046	0.0714107	-2.94718	0.00320685	0.0224211
Mrps14	262.921	0.396024	0.134367	2.94732	0.00320543	0.0224211
Cdh5	446.407	-0.414417	0.140635	-2.94675	0.00321134	0.0224275
Man1a2	1088.11	0.228996	0.0777108	2.94677	0.00321109	0.0224275
Dlgap4	2239.55	-0.290291	0.0985268	-2.94631	0.00321585	0.0224465
Acyp1	83.804	0.486825	0.165362	2.944	0.00324	0.0225899
Rab7	5362.09	-0.181488	0.0616434	-2.94416	0.00323834	0.0225899
Mt1	46440.2	-0.452742	0.153801	-2.94369	0.00324326	0.0226001
Gabarap	8164.09	-0.210315	0.0714508	-2.94349	0.00324536	0.0226021
C1ql1	477.013	-0.354654	0.120499	-2.94321	0.00324829	0.02261
Mettl16	99.5958	0.46939	0.159552	2.94193	0.00326173	0.0226909
Hsd17b12	1064.14	0.250312	0.0850981	2.94145	0.00326679	0.0227135
Arpc3	2668.68	-0.220702	0.0750568	-2.94046	0.00327724	0.0227736
Il1r1	136.79	-0.430072	0.146273	-2.9402	0.00328	0.0227801
Cyr61	741.402	-0.361769	0.123095	-2.93893	0.00329348	0.0228611
Fry	3293.86	-0.20168	0.0686315	-2.9386	0.00329699	0.0228728
Wasf2	609.135	-0.31083	0.105809	-2.93766	0.00330701	0.0229296
Ttyh1	5876.39	-0.203606	0.0693169	-2.93732	0.00331061	0.0229418
Stx7	1689.18	0.206226	0.0702256	2.93662	0.00331807	0.0229808
Gigyf1	620.214	-0.328432	0.111903	-2.93498	0.00333573	0.0230904
Mblac2	345.866	0.342695	0.11677	2.93479	0.00333769	0.0230912
Taf6	590.879	-0.304782	0.103907	-2.93321	0.00335475	0.0231894
Usp22	4276.55	-0.219619	0.0748753	-2.93314	0.00335558	0.0231894
Klc2	3705.56	-0.241267	0.0822684	-2.93268	0.00336052	0.0232107
Sfmbt1	270.726	0.338372	0.115409	2.93193	0.0033686	0.0232537
Smim15	539.297	0.310575	0.105963	2.93098	0.00337891	0.0233121
Ltbp3	795.608	-0.259151	0.0884711	-2.92922	0.00339817	0.0234321
Tmem25	1260.81	-0.254692	0.0869552	-2.92901	0.00340048	0.0234351
Med30	291.423	0.335087	0.114455	2.92768	0.003415	0.0235222
Ikbip	136.058	0.400262	0.136749	2.92698	0.00342274	0.0235626
Mmp15	441.965	-0.346585	0.118424	-2.92665	0.00342633	0.0235744
2210015D19Rik	401.211	-0.29075	0.0993903	-2.92534	0.00344078	0.023604
Cacna2d2	1542.7	-0.296406	0.101327	-2.92524	0.00344193	0.023604
Cmtm5	3457.7	-0.216497	0.0739938	-2.92588	0.00343478	0.023604
Fbrs	764.668	-0.329694	0.112702	-2.92536	0.0034406	0.023604
Snx13	452.285	0.286762	0.098025	2.9254	0.00344012	0.023604
Yipf3	709.195	-0.266848	0.0912086	-2.92569	0.00343695	0.023604
Cnpy2	581.835	0.294234	0.100598	2.92485	0.00344619	0.0236203
2300009A05Rik	524.396	-0.289784	0.0991117	-2.92381	0.00345775	0.0236478
BC037034	1324.22	-0.231193	0.0790624	-2.92418	0.0034536	0.0236478
Gatsl3	205.079	-0.422789	0.14459	-2.92406	0.00345493	0.0236478
Psme3	2220.04	-0.220407	0.0753814	-2.92389	0.00345691	0.0236478
Shank3	606.026	-0.291233	0.0996161	-2.92355	0.00346061	0.0236544
R3hdm1	3076.29	-0.222181	0.0760122	-2.92297	0.00346711	0.023686
Fam102a	1527.73	-0.282923	0.0968391	-2.92158	0.00348262	0.023766
Mrpl4	945.779	-0.30106	0.103045	-2.92165	0.00348182	0.023766
Nat8l	5428.13	-0.185459	0.0634854	-2.92129	0.00348582	0.0237749
Csf1r	2576.83	-0.227485	0.0778865	-2.92072	0.00349218	0.023796
Guf1	194.469	0.383151	0.131186	2.92068	0.00349271	0.023796
Rnmt	496.25	0.30102	0.103073	2.92046	0.00349513	0.0237963
Rtn4	5157.08	0.233439	0.0799358	2.92034	0.00349655	0.0237963
Coq10a	448.874	-0.28286	0.0968707	-2.91997	0.0035006	0.0238109
Ndufb3	363.502	0.333373	0.114229	2.91847	0.00351754	0.0239131
Chm	608.295	0.302562	0.10374	2.91656	0.00353918	0.0240472
Nprl3	858.488	-0.30819	0.105711	-2.9154	0.00355229	0.0241232
Smim7	987.803	0.249389	0.085564	2.91465	0.0035609	0.0241686
Suco	269.912	0.378389	0.129842	2.91423	0.00356566	0.0241878
Mras	2331.15	-0.22092	0.0758214	-2.91369	0.00357188	0.0242169
Tmem107	303.334	-0.385175	0.132234	-2.91283	0.00358165	0.02427
Brsk1	3834.04	-0.20185	0.0693409	-2.91099	0.00360291	0.0244009
Higd1a	254.638	0.383411	0.131783	2.90942	0.00362096	0.0245099
Ntng2	164.482	-0.431365	0.148315	-2.90845	0.0036323	0.0245602
Tgfbr2	765.813	-0.248267	0.0853572	-2.90857	0.00363088	0.0245602
Rap1b	544.42	0.27646	0.0950644	2.90813	0.00363598	0.0245717
Aars2	114.947	0.42371	0.145743	2.90724	0.00364629	0.0245801
Atr	122.086	0.42513	0.146234	2.90718	0.00364701	0.0245801
Bms1	144.019	0.444486	0.152878	2.90746	0.00364373	0.0245801
Lrrc41	1073.37	-0.254355	0.0874792	-2.90761	0.00364207	0.0245801
Nemf	274.819	0.391431	0.134618	2.90771	0.0036409	0.0245801
Polr2h	117.848	0.41753	0.143637	2.90684	0.00365099	0.0245936
Zfp36l2	730.706	-0.276424	0.0951277	-2.90582	0.00366289	0.0246606
Rap1gap	2645.78	-0.202515	0.0697048	-2.90533	0.00366872	0.0246865
Glud1	3877.89	0.224813	0.0773888	2.90498	0.00367273	0.0247003
Arl4c	834.039	0.269908	0.092954	2.90367	0.00368817	0.0247908
Sh2b3	367.791	-0.306487	0.105566	-2.90326	0.00369301	0.0248101
Zcchc7	420.636	0.29421	0.101356	2.90273	0.00369922	0.0248384
Elk3	311.905	-0.310482	0.106977	-2.90234	0.00370389	0.0248565
Ctr9	577.558	0.276401	0.0953134	2.89992	0.00373259	0.0250016
Dnajb5	462.115	-0.286077	0.0986417	-2.90016	0.00372967	0.0250016
Fbxw11	1975.26	-0.202661	0.0698868	-2.89984	0.00373348	0.0250016
Sipa1l1	2329.51	-0.229298	0.079069	-2.89998	0.00373188	0.0250016
Cdk14	1929.97	0.232063	0.0800393	2.89937	0.00373914	0.0250127
Ube2w	497.832	0.301064	0.103835	2.89943	0.00373837	0.0250127
Adam17	194.329	0.374992	0.129444	2.89695	0.00376808	0.0251527
Fam49b	1792.99	0.215429	0.0743515	2.89744	0.00376219	0.0251527
Fstl4	80.0001	-0.457689	0.157989	-2.89696	0.00376794	0.0251527
Rab5a	1939.65	0.218371	0.0753788	2.89698	0.00376772	0.0251527
Rusc2	1606.59	-0.257611	0.088953	-2.89604	0.00377907	0.0252126
Mlxip	481.034	-0.321263	0.110942	-2.89578	0.00378221	0.0252201
Fxyd6	924.208	0.336292	0.116148	2.89539	0.0037869	0.0252257
Syvn1	894.873	-0.318843	0.110121	-2.89537	0.00378707	0.0252257
Ilvbl	95.4432	0.456905	0.157815	2.89519	0.00378928	0.025227
Dscaml1	737.396	-0.259735	0.0897326	-2.89454	0.00379716	0.0252346
Ptpmt1	662.727	0.260285	0.089926	2.89443	0.00379847	0.0252346
Ufsp2	618.652	0.277206	0.095757	2.89489	0.00379291	0.0252346
Ypel3	4802.44	-0.25127	0.0868047	-2.89466	0.00379575	0.0252346
Lsm12	475.247	-0.314782	0.108776	-2.89385	0.00380548	0.0252678
Ifi30	501.688	-0.292001	0.100912	-2.89362	0.00380828	0.0252729
Fam65a	828.966	-0.325057	0.112369	-2.89277	0.00381861	0.0253281
Med6	206.021	0.368005	0.127288	2.89112	0.00383868	0.025446
Mkl2	1504.72	-0.242434	0.0838589	-2.89098	0.00384044	0.025446
Gins4	157.088	0.398713	0.137958	2.89012	0.00385099	0.0255024
Lrrc4b	1652.27	-0.231368	0.0800913	-2.8888	0.00386715	0.0255959
Rpl8	2983.3	0.236554	0.0819186	2.88767	0.00388104	0.0256743
Serinc3	5909.18	-0.171015	0.0592268	-2.88746	0.00388369	0.0256783
Jarid2	276.785	0.338673	0.117303	2.88716	0.00388735	0.0256889
Cacna1h	415.821	-0.306828	0.106297	-2.88651	0.00389541	0.0257286
Pcdhgb5	112.013	-0.421672	0.146106	-2.88608	0.00390076	0.0257503
Pabpc4	164.385	-0.383533	0.132929	-2.88525	0.00391101	0.0258045
Cotl1	1351.09	-0.230611	0.0799494	-2.88446	0.00392087	0.0258434
Pclo	3481.33	-0.19633	0.0680652	-2.88444	0.00392105	0.0258434
Gpi1	7921.49	-0.220224	0.0764326	-2.88129	0.00396054	0.02609
Sh2b2	290.036	-0.331693	0.115132	-2.88099	0.00396431	0.0261011
Ednrb	2538.17	0.268328	0.0931455	2.88074	0.0039674	0.0261078
Myo16	207.497	-0.378018	0.131299	-2.87907	0.00398845	0.0262326
Proser1	351.718	-0.352779	0.122573	-2.87811	0.0040006	0.0262895
Trib2	344.887	0.306499	0.106495	2.87806	0.0040013	0.0262895
Bag2	346.585	-0.319632	0.111067	-2.87784	0.0040041	0.0262941
Mapre3	3378.12	-0.249646	0.0867593	-2.87746	0.00400892	0.0263044
Vcpkmt	266.132	0.325655	0.113177	2.87738	0.00400986	0.0263044
Pgam1	904.15	-0.292669	0.101724	-2.87709	0.00401365	0.0263155
Cdip1	4385.85	-0.214185	0.0744675	-2.87622	0.00402469	0.026366
Fam102b	246.434	0.346942	0.120627	2.87615	0.00402557	0.026366
Pafah1b2	3361.51	0.188292	0.0654812	2.87551	0.00403376	0.0264058
Cherp	1269.73	-0.305228	0.106169	-2.87493	0.00404118	0.0264406
Acad9	404.215	0.303072	0.105452	2.87404	0.00405252	0.026501
Chchd4	266.025	0.332951	0.115859	2.87376	0.00405616	0.026511
Arhgap12	298.713	0.320508	0.111538	2.87353	0.00405912	0.026514
Mapk1ip1l	375.917	-0.295331	0.102781	-2.8734	0.00406085	0.026514
Tulp3	664.327	-0.27008	0.0940264	-2.87238	0.00407387	0.0265851
Nos1	1592.12	-0.244086	0.0850199	-2.87093	0.00409265	0.0266938
Fam134a	2439.14	-0.208021	0.0724802	-2.87003	0.00410428	0.0267419
Tbkbp1	706.996	-0.262672	0.0915225	-2.87003	0.00410429	0.0267419
Pccb	320.092	0.334805	0.116675	2.86954	0.0041107	0.0267697
Peg13	6407.48	-0.231284	0.0806119	-2.86911	0.00411629	0.0267922
Dcun1d2	500.189	0.277734	0.0968287	2.86831	0.00412677	0.0268465
Gpr108	640.554	-0.250832	0.0874736	-2.86752	0.00413704	0.0268854
Taf9b	1135.05	-0.239562	0.0835419	-2.86757	0.00413637	0.0268854
Bcan	2714.82	-0.232868	0.0812252	-2.86694	0.00414462	0.0269088
Capn1	585.579	-0.335572	0.11705	-2.86692	0.00414493	0.0269088
Luzp2	1453.99	0.2948	0.102839	2.86662	0.00414883	0.0269202
Vimp	113.364	0.440906	0.153846	2.86589	0.00415837	0.0269681
8430408G22Rik	171.619	-0.49373	0.172333	-2.86497	0.00417043	0.0270323
Gtf2h5	225.864	0.404643	0.141303	2.86366	0.00418783	0.0271311
Dsel	92.4262	0.452873	0.158218	2.86234	0.0042053	0.0272302
Ssb	458.527	0.361909	0.126475	2.86152	0.00421621	0.0272867
C130046K22Rik	59.6738	0.484504	0.169341	2.86112	0.00422149	0.0273068
Arrb2	1204.2	-0.260728	0.0911498	-2.86043	0.00423063	0.0273518
Col11a1	309.277	0.350545	0.122573	2.85988	0.00423802	0.0273714
Rimkla	1939.66	-0.211328	0.0738925	-2.85994	0.00423721	0.0273714
Mid1ip1	1054.58	0.245351	0.0858006	2.85955	0.00424248	0.0273861
Sik3	3448.59	-0.253196	0.0885619	-2.85897	0.00425019	0.0274217
Atl2	653.052	0.265311	0.0928402	2.85772	0.00426698	0.0274759
Fbxl3	562.83	0.285533	0.0999077	2.85797	0.00426364	0.0274759
Fbxo22	271.285	0.367128	0.12847	2.85769	0.00426735	0.0274759
Slc9a3r1	994.322	-0.235951	0.0825557	-2.85808	0.00426216	0.0274759
Pde4a	1700.96	-0.260872	0.0912995	-2.85732	0.0042723	0.0274795
Rab30	104.435	0.439863	0.153937	2.85741	0.00427111	0.0274795
Cyp51	588.539	0.323537	0.113268	2.85639	0.0042849	0.0275182
Fgfr1op	178.29	0.363959	0.127405	2.85671	0.00428063	0.0275182
Snhg4	54.9987	0.491564	0.172084	2.85653	0.00428303	0.0275182
Bbs7	156.118	0.390131	0.136596	2.85609	0.004289	0.0275304
Ptpn23	1118.82	-0.334652	0.117185	-2.85574	0.00429361	0.0275459
Lpcat3	665.919	-0.276894	0.0969672	-2.85554	0.00429634	0.0275493
Slc25a4	2132.1	0.24605	0.0861962	2.85454	0.00430994	0.0276224
Zbtb45	410.196	-0.320455	0.112308	-2.85335	0.00432614	0.027712
Kbtbd2	522.175	0.263169	0.0922527	2.85269	0.00433504	0.0277549
Rad23a	1289.36	-0.261949	0.0918459	-2.85205	0.00434386	0.0277971
Tmem150a	337.128	-0.344546	0.120847	-2.85109	0.00435698	0.0278669
Prune2	5054.82	-0.217041	0.0761576	-2.84989	0.00437347	0.0279581
Zc3h4	690.224	-0.249112	0.0874499	-2.84863	0.00439084	0.0280548
Magef1	73.1367	0.458324	0.160964	2.84736	0.00440834	0.0281523
Nts	327.15	0.316932	0.111322	2.84698	0.00441357	0.028157
Srgap1	1514.38	-0.247868	0.087062	-2.84703	0.00441286	0.028157
Vps4b	244.679	0.357633	0.12566	2.84604	0.00442666	0.0282262
Slco3a1	1326.3	-0.23874	0.0838974	-2.84562	0.00443251	0.0282491
Cul3	802.098	0.289811	0.101854	2.84535	0.00443627	0.0282587
Etl4	1674.36	-0.280491	0.098591	-2.845	0.00444119	0.0282756
Mcts1	462.018	0.326187	0.114676	2.84443	0.00444912	0.0283118
Rnf6	160.568	0.40013	0.140692	2.84402	0.00445486	0.0283339
Hsp90aa1	2875.69	0.248288	0.0873131	2.84365	0.00446007	0.0283415
Tor3a	169.479	-0.389007	0.1368	-2.84361	0.00446057	0.0283415
Gata2	68.8211	-0.474294	0.166989	-2.84027	0.00450751	0.0286202
Huwe1	7286.73	-0.194417	0.0684528	-2.84017	0.004509	0.0286202
Cul1	1247.49	0.218896	0.0770885	2.83954	0.00451788	0.02863
Ldb1	1098.2	-0.255649	0.0900237	-2.8398	0.00451425	0.02863
Plxdc2	984.626	0.253314	0.0892119	2.83947	0.00451887	0.02863
Strn3	608.456	0.310578	0.109381	2.83941	0.00451968	0.02863
Abcc9	321.784	-0.332493	0.117146	-2.83827	0.00453584	0.0286673
Acap3	509.487	-0.298638	0.105221	-2.83819	0.00453701	0.0286673
Bcl9	782.294	-0.292048	0.102887	-2.83854	0.00453208	0.0286673
Fbxw8	536.506	-0.257717	0.0907878	-2.83868	0.00453008	0.0286673
Tmem63c	389.695	-0.287088	0.101147	-2.83833	0.00453501	0.0286673
Nfia	3115.65	-0.200232	0.0705534	-2.83802	0.00453949	0.0286685
Bri3	528.839	-0.306951	0.108188	-2.83721	0.00455094	0.0287264
Cbx1	86.1264	0.436615	0.15392	2.83664	0.00455906	0.0287631
Grm5	718.61	0.312576	0.110214	2.83608	0.00456709	0.0287993
Slc48a1	3352.63	-0.220125	0.0776233	-2.83582	0.00457087	0.0288086
Med17	268.148	0.369507	0.130318	2.83542	0.0045766	0.0288303
Phpt1	583.581	0.271944	0.0959209	2.83508	0.0045814	0.028846
Yif1a	439.022	-0.272561	0.0961516	-2.8347	0.00458689	0.0288661
Cend1	7065.83	-0.205909	0.0726623	-2.83378	0.00460012	0.0289348
Adgrb1	1731.47	-0.229095	0.0808511	-2.83355	0.00460348	0.0289414
Bgn	1649.56	-0.313213	0.110599	-2.83196	0.00462632	0.0290268
Cops7a	2274.88	-0.231672	0.0818006	-2.83215	0.00462354	0.0290268
Pcnxl3	1007.98	-0.256276	0.0904901	-2.83209	0.00462451	0.0290268
Pgrmc2	607.393	0.256334	0.0905083	2.83216	0.00462343	0.0290268
[truncated: 22,422 more rows]

## Sheet: Legend
Dataset EV4: Differential gene expression of TG-PBS vs. TG-OVA-(GA)10 spinal cord using DESeq2
