# Supplementary material for: Active poly‐GA vaccination prevents microglia activation and motor deficits in a C9orf72 mouse model
Source: EMBO Mol Med. 2019 Dec 20;12(2):e10919. doi: 10.15252/emmm.201910919 (PMC7005532; doi:10.15252/emmm.201910919)
Supplement: Supplementary file 8 — Source Data for Figure 2 [file EMMM-12-e10919-s007.xlsx]

## Sheet: Fig2A
source data for Fig 2A			Beam Walk
	WT-PBS											Mean	SD	WT-Ova-(GA)10										Mean	SD	WT-(GA)15									Mean	SD	TG-PBS										Mean	SD	Tg-Ova-(GA)10
9	7.25	6	3.5	5	3.5	3.5	4.25	3.5	3.75	3	4	4.29545	1.29334	3.75	5.5	3.75	3.5	3.5	5	3.5	4.5	4.5	3.75	3.86758	1.08723	3.5	6.25	4.5	4	3.25	4	5	3	3	3.76862	1.30529	4	4.5	4.75	5.5	4	4.5	5.5	3.25	4.75	3	4.09594	1.21851	3
11	3.25	4.5	3.75	3.75	3	3.5	4.5	3.5	3	3.5	4.5	3.70455	0.568091	3.25	3.25	3	4	4.5	4.75	4	4	3.5	3	3.43801	1.11765	3.5	6	7.5	3	3.25	3	3.5	3.5	5	3.89142	1.7046	4	4	7.25	4.5	6	3.75	31.5	3	3.5	3.75	6.63224	8.37551	3.75
13	4.25	4.5	3.25	3.25	3	4.25	5.75	3	4.5	5.75	3	4.04545	1.04174	5.5	3.5	3.75	3.25	4	5	4	4.5	3.25	3.75	3.77652	1.149	3.25	5.5	4.75	5	3	8	4.25	3.5	4.25	4.2205	1.71445	4.5	4.75	6.75	6.25	8	3.75	4.5	3	5	3.75	4.72404	1.76832	7
15	9.5	4	3	3.25	5	5.75	6.25	6.5	5.75	3.75	4	5.15909	1.88505	5.75	3.5	4	4.5	4.75	3.25	5.5	8.5	3.5	3.25	4.39864	1.75285	3.75	4.75	4.25	4.5	3.75	6.5	5.25	3.75	3.75	4.21832	1.16712	20.5	20.5	34	18.75	8	4.5	10.25	6.5	10.25	6.25	12.7879	9.6243	10.75
17	5.75	4.75	3.75	3.25	3.5	6.25	3.75	10	5.75	3.75	3	4.86364	2.03827	10.5	8	3.75	5	4	6	5	8.25	5.5	3	5.54893	2.51162	4	5.25	5.5	5.75	4.25	6.25	7.75	3.5	4.75	5.0055	1.42717	27.5	5.5	10.75	14.75	21.5	39.25	18.25	19.25	23.25	22	18.4934	10.4432	29.25
19	6.25	3.75	3.25	3	5.25	5.25	7	5.5	7	3	4	4.84091	1.52591	14.5	6.5	7.5	4.25	3.25	4.5	4.5	3.25	4.5	3	5.2069	3.48978	3.75	7.25	5.5	6	7	5.25	4	3	4	4.9497	1.42244	7.75	10.25	13	11.25	35.25	13.5	4.5	19.25	18.75	26.5	14.6748	9.81484	12.5
21	6	3.25	3	3.25	4.5	4.25	3	6.75	3.25	3.25	4	4.04545	1.26895	8	4.5	4	3.75	4.5	3.25	4	6	3	3	4.11536	1.74463	3.25	4.5	4.25	3.75	3.25	4	7.5	4.75	5.5	4.23727	1.45063	13.75	6.25	9	10.5	23.25	12.75	8	20.5	8.25	35.25	13.541	9.50023	7.5
23	3.5	3.25	3	3	4.75	4.5	3.5	4	4	3.25	5	3.79545	0.705498	5.5	4	4.75	3	7.5	4.5	3	4	3.25	3.5	3.97323	1.70208	5	3.75	3.5	4.75	6	4.75	4.5	3.5	3.5	4.08412	1.11314	5.75	12.25	20.75	7.25	33.75	11	4	6.75	26.75	21.75	13.7376	10.4967	8
25	5.25	5.25	3	3	4.5	3	7	3	4.5	3	4	4.13636	1.31987	6	3	5.25	3	3	3	3.25	3.75	3	3	3.41544	1.24947	5.25	4.75	3.5	3.5	3	4	3.75	3	3.25	3.51499	1.02808	21.5	12.75	10.25	6.75	12.25	8.25	4.25	4.75	37.5	6.25	11.4116	10.2376	9.5
27	6	4.5	3.5	3	3.75	5.75	5.25	3.25	4.5	4.25	3.25	4.27273	1.03956	7.5	3	4.75	3.5	3.75	5.75	3.75	4	4.5	7.25	4.43541	1.8639	5.25	5.5	5	4.75	5.5	6.25	8.25	3.5	4	4.9363	1.61584	23	22	10	12.75	41.25	9.5	8	3.75	10.5	22.5	14.9878	11.3735	8.75
29	5.75	4.5	3	3.5	4.5	3.5	4.5	5	5.75	4.5	3.25	4.34091	0.94388	8.25	3.75	5.25	3.5	6	3	3	3	3	3.5	3.92672	1.93567	6.25	4.75	3	3.5	3.25	3.25	3.5	7	4.75	4.10113	1.48212	12	22.5	37.5	13.5	13	8.25	6.25	19.25	11.75	13	14.4075	9.54658	7.25
31	6.75	3	3	3.25	4	3.5	6.25	3.25	4.25	3	4.5	4.06818	1.31383	8.5	3.75	4	4.75	3	3	4.75	3	3.5	3	3.86944	1.80874	6.75	4	3.5	3	5.25	3.5	3.5	4.5	3.5	3.92529	1.27013	21.75	7.75	35	8.5	22	8.25	5.75	6	8	16.5	12.7973	9.93925	5.5
[truncated: 23 more columns]

## Sheet: Fig2B
source data for Fig 2B			drop down rate
Mouse ID	WT-PBS	Mouse ID	WT-Ova-(GA)10	Mouse ID	WT-(GA)15
133	0	135	0	142	0
127	0	136	0	149	0
128	0	139	0	154	0
129	0	140	0	146	0
165	0	143	0	152	0
159	0	144	0	153	0
160	0	170	0	176	0
167	0	175	0	179	0
183	0	173	0	193	0
189	0	194	0	197	0
195	0
Mean	0		0		0
SD	0		0		0
Mouse ID	Tg-PBS	Mouse ID	Tg-Ova-(GA)10	Mouse ID	Tg-(GA)15
122	5	134	1	147	2
132	2	137	1	148	3
123	3	138	1	150	1
125	6	124	0	130	2
158	9	126	1	151	0
162	2	168	1	177	1
164	3	169	1	178	2
184	4	166	0	172	1
185	5	171	0	181	3
186	5	187	0	188	7
Mean	4.4		0.6		2.2
SD	2.1187		0.516398		1.93218

## Sheet: Fig2D 
source data for Fig 2D			GA aggregates/area
	WT-PBS	WT-Ova-(GA)10	WT-(GA)15	Tg-PBS	Tg-Ova-(GA)10	Tg-(GA)15
	0	0	0	0.0340012	0.0275886	0.0384569
	0	0	0	0.038502	0.0257468	0.0369604
	0	0	0	0.032591	0.0255415	0.0376109
Mean	0	0	0	0.0350314	0.0262923	0.037676
SD	0	0	0	0.00308725	0.00112734	0.000750378

## Sheet: Fig2E
source data for Fig 2E			insoluble GA ELISA
	WT-PBS	WT-Ova-(GA)10	WT-(GA)15	Tg-PBS	Tg-Ova-(GA)10	Tg-(GA)15
	0.0112642	0.013221	0.0130188	0.125759	0.0822002	0.130236
	0.011007	0.00954397	0.0125425	0.0964018	0.0678427	0.111543
	0.0122514	0.00788135	0.00662164	0.133948	0.0758908	0.155894
	0.0138884	0.00610657	0.00837091	0.117049	0.0679127	0.138329
	0.0122252	0.00951754	0.0114286	0.122139	0.0818813
					0.0751593
Mean	0.0121272	0.00925409	0.0103965	0.119059	0.0751478	0.134
SD	0.00113206	0.00263064	0.00277937	0.0140841	0.00634572	0.0184082
