# Supplementary material for: Active poly‐GA vaccination prevents microglia activation and motor deficits in a C9orf72 mouse model
Source: EMBO Mol Med. 2019 Dec 20;12(2):e10919. doi: 10.15252/emmm.201910919 (PMC7005532; doi:10.15252/emmm.201910919)
Supplement: Supplementary file 9 — Source Data for Figure 3 [file EMMM-12-e10919-s008.xlsx]

## Sheet: Fig3D
source data for Fig 3D			microglia count/area
	WT-PBS	WT-Ova-(GA)10	WT-(GA)15	Tg-PBS	Tg-Ova-(GA)10	Tg-(GA)15
	0.469	0.52	0.501	1.321	0.731	1.888
	0.519	0.4657	0.337	1.204	0.67	1.254
	0.509	0.333	0.631	1.829	0.736	1.921
Mean	0.499	0.439567	0.489667	1.45133	0.712333	1.68767
SD	0.0264575	0.0962001	0.147327	0.332259	0.0367469	0.375929

## Sheet: Fig3E
source data for Fig 3E			TDP-43
	WT-PBS	WT-Ova-(GA)10	WT-(GA)15	Tg-PBS	Tg-Ova-(GA)10	Tg-(GA)15
	0.227778	0.214325	0.223148	0.386667	0.324306	0.469891
	0.215278	0.205271	0.204212	0.391157	0.30531	0.422619
	0.196051	0.201018	0.238891	0.479167	0.265471	0.526885
Mean	0.213036	0.206872	0.222084	0.418997	0.298362	0.473132
SD	0.0159817	0.00679618	0.0173637	0.052157	0.0300265	0.0522084

## Sheet: Fig3F
source data for Fig 3F			NFL level in CSF
	WT-PBS	WT-Ova-(GA)10	Tg-PBS	Tg-Ova-(GA)10
	1450	1940	12100	8120
	1400	1830	16600	5650
	1220	877	11500	10900
	933	1250		5540
Mean	1250.75	1474.25	13400	7552.5
SD	233.728	500.159	2787.47	2529.66
